# Supplementary material for: M 4Au12Ag32(p-MBA)30 (M = Na, Cs) bimetallic monolayer-protected clusters: synthesis and structure
Source: Acta Crystallogr E Crystallogr Commun. 2018 Jun 19;74(Pt 7):987–93. doi: 10.1107/S2056989018008393 (PMC6038627; doi:10.1107/S2056989018008393)
Supplement: Supplementary file 1 [file e-74-00987-sup1.cif]

##############################################################################
#                                                                            #
# This CIF contains the data in a paper accepted for publication in          #
# Acta Crystallographica Section E. It conforms to the requirements of       #
# Notes for Authors for Acta Crystallographica Section E, and has been       #
# peer reviewed under the auspices of the IUCr Commission on Journals.       #
#                                                                            #
# Full details of the Crystallographic Information File format               #
# are given in the paper "The Crystallographic Information File (CIF):       #
# a New Standard Archive File for Crystallography" by S. R. Hall, F. H.      #
# Allen and I. D. Brown [Acta Cryst. (1991), A47, 655-685].                  #
#                                                                            #
# The current version of the core CIF dictionary is obtainable from          #
# ftp://ftp.iucr.org/pub/cif_core.dic.                                       #
#                                                                            #
# Software is freely available for graphical display of the structure(s)     #
# in this CIF. For information consult the CIF software page                 #
# http://www.iucr.org/resources/cif/software.                                #
#                                                                            #
# This file may be used for bona fide research purposes within the           #
# scientific community so long as proper attribution is given to the journal # 
# article from which it was obtained.                                        #
#                                                                            #
##############################################################################
data_I
_database_code_depnum_ccdc_archive 'CCDC 1847794'
_audit_creation_method     'SHELXL-2014/7'
_journal_date_recd_electronic     2018-04-23
_journal_date_accepted     2018-06-06
_journal_name_full     'Acta Crystallographica, Section E'
_journal_year     2018
_journal_volume     74
_journal_issue      7
_journal_page_first     987
_journal_page_last     993
_journal_paper_category     GM
_journal_paper_doi     10.1107/S2056989018008393
_journal_coeditor_code     WM5444
_publ_contact_author_name     'Terry P. Bigioni'
_publ_contact_author_address
;
Department of Chemistry, University of Toledo, Toledo, Ohio 43606
USA
;
_publ_contact_author_email     'Terry.Bigioni@utoledo.edu'
_publ_contact_author_fax     ?
_publ_contact_author_phone     '419-530-4095'
_publ_section_title
;
<i>M</i>~4~Au~12~Ag~32~(<i>p</i>-MBA)~30~ (<i>M</i> = Na, Cs) bimetallic
monolayer-protected clusters: synthesis and structure
;
_publ_section_title_footnote     .
loop_
    _publ_author_name
    _publ_author_footnote
    _publ_author_address
    'Conn, Brian E.'
;
These authors contributed equally.
;
;
Department of Chemistry, University of Toledo, Toledo, Ohio 43606
USA
;
    'Bhattarai, Badri'
;
These authors contributed equally.
;
;
Department of Chemistry, University of Toledo, Toledo, Ohio 43606
USA
;
    'Atnagulov, Aydar' .
;
Department of Chemistry, University of Toledo, Toledo, Ohio 43606
USA
;
    'Yoon, Bokwon' .
;
School of Physics, Georgia Institute of Technology, Atlanta, Georgia 30332 0430
USA
;
    'Landman, Uzi' .
;
School of Physics, Georgia Institute of Technology, Atlanta, Georgia 30332 0430
USA
;
    'Bigioni, Terry P.' .
;
Department of Chemistry, University of Toledo, Toledo, Ohio 43606
USA
;
_publ_section_synopsis
;
The synthesis and structure of mixed gold/silver
<i>M</i>~4~Au~12~Ag~32~(<i>p</i>-MBA)~30~ bimetallic monolayer-protected
clusters is reported and compared to that of silver
<i>M</i>~4~Ag~44~(<i>p</i>-MBA)~30~ monolayer-protected clusters (<i>M</i> =
Na, Cs).
;
_chemical_name_systematic
;
Triacontakis[(4-carboxylatophenyl)sulfanido]dodecagolddotriacontasilver
;
_chemical_name_common     ?
_chemical_formula_moiety     'C210 H150 Ag32 Au12 O60 S30'
_chemical_formula_sum     'C210 H150 Ag32 Au12 O60 S30'
_chemical_formula_iupac     'Ag32 Au12 (C7 H5 O2 S1)30'
_chemical_formula_weight     10410.53
_chemical_melting_point     ?
_shelx_space_group_comment
;
The symmetry employed for this shelxl refinement is uniquely defined
by the following loop, which should always be used as a source of
symmetry information in preference to the above space-group names.
They are only intended as comments.
;
_space_group_crystal_system     trigonal
_space_group_name_H-M_alt     'R -3 c :H'
_space_group_name_Hall     '-R 3 2"c'
loop_
    _space_group_symop_operation_xyz
    'x, y, z'
    '-y, x-y, z'
    '-x+y, -x, z'
    'y, x, -z+1/2'
    'x-y, -y, -z+1/2'
    '-x, -x+y, -z+1/2'
    'x+2/3, y+1/3, z+1/3'
    '-y+2/3, x-y+1/3, z+1/3'
    '-x+y+2/3, -x+1/3, z+1/3'
    'y+2/3, x+1/3, -z+5/6'
    'x-y+2/3, -y+1/3, -z+5/6'
    '-x+2/3, -x+y+1/3, -z+5/6'
    'x+1/3, y+2/3, z+2/3'
    '-y+1/3, x-y+2/3, z+2/3'
    '-x+y+1/3, -x+2/3, z+2/3'
    'y+1/3, x+2/3, -z+7/6'
    'x-y+1/3, -y+2/3, -z+7/6'
    '-x+1/3, -x+y+2/3, -z+7/6'
    '-x, -y, -z'
    'y, -x+y, -z'
    'x-y, x, -z'
    '-y, -x, z-1/2'
    '-x+y, y, z-1/2'
    'x, x-y, z-1/2'
    '-x+2/3, -y+1/3, -z+1/3'
    'y+2/3, -x+y+1/3, -z+1/3'
    'x-y+2/3, x+1/3, -z+1/3'
    '-y+2/3, -x+1/3, z-1/6'
    '-x+y+2/3, y+1/3, z-1/6'
    'x+2/3, x-y+1/3, z-1/6'
    '-x+1/3, -y+2/3, -z+2/3'
    'y+1/3, -x+y+2/3, -z+2/3'
    'x-y+1/3, x+2/3, -z+2/3'
    '-y+1/3, -x+2/3, z+1/6'
    '-x+y+1/3, y+2/3, z+1/6'
    'x+1/3, x-y+2/3, z+1/6'
_cell_length_a     25.7341(3)
_cell_length_b     25.7341(3)
_cell_length_c     124.079(4)
_cell_angle_alpha     90
_cell_angle_beta     90
_cell_angle_gamma     120
_cell_volume     71162(3)
_cell_formula_units_Z     6
_cell_measurement_reflns_used     9758
_cell_measurement_theta_min     4.05
_cell_measurement_theta_max     62.42
_cell_measurement_temperature     100(2)
_exptl_crystal_description     rhombohedral
_exptl_crystal_colour     dark_purple
_exptl_crystal_size_max     0.2
_exptl_crystal_size_mid     0.2
_exptl_crystal_size_min     0.1
_exptl_crystal_density_diffrn     1.458
_exptl_crystal_density_meas     ?
_exptl_crystal_density_method     ?
_exptl_crystal_F_000     28932
_exptl_absorpt_coefficient_mu     18.646
_exptl_absorpt_correction_type     multi-scan
_exptl_absorpt_process_details
;
(SADABS; Sheldrick, 1996)
;
_shelx_estimated_absorpt_T_min     ?
_shelx_estimated_absorpt_T_max     ?
_exptl_absorpt_correction_T_min     0.5651
_exptl_absorpt_correction_T_max     0.7522
_diffrn_ambient_temperature     100(2)
_diffrn_radiation_type     CuK\a
_diffrn_radiation_wavelength     1.54178
_diffrn_measurement_device_type     'Bruker APEX Duo CCD'
_diffrn_measurement_method     'phi and omega scans'
_diffrn_detector_area_resol_mean     ?
_diffrn_reflns_number     182413
_diffrn_reflns_av_R_equivalents     0.0549
_diffrn_reflns_theta_min     2.106
_diffrn_reflns_theta_max     62.417
_diffrn_reflns_theta_full     62.417
_diffrn_measured_fraction_theta_max     1.000
_diffrn_measured_fraction_theta_full     1.000
_diffrn_reflns_limit_h_min     -29
_diffrn_reflns_limit_h_max     28
_diffrn_reflns_limit_k_min     -29
_diffrn_reflns_limit_k_max     29
_diffrn_reflns_limit_l_min     -134
_diffrn_reflns_limit_l_max     142
_refine_special_details
;
The data reported herein were collected from
 a crystal of approximate
dimensions 200 x 200 x 100 \mm^3^, which was cooled to 100 K for data
collection. X-ray diffraction data were collected on a Bruker Apex Duo
diffractometer (CuK\a = 1.54178 \%A), which was equipped with an Apex II CCD
detector and an Oxford Cryostream 700 low temperature device.
The frames were integrated with the Bruker SAINT software package using a
narrow-frame algorithm. The integration of the data using a trigonal unit cell
yielded a total of 182413 reflections to a maximum \q angle of 62.42\% (0.87
\%A resolution), of which 12622 were independent (average redundancy 14.452,
completeness = 100.0%, R~int~ = 5.49%, R~sig~ = 1.92%) and 11138 (88.24%) were
greater than 2\s(F^2^). The final cell constants of a = 25.7341 (3) \%A, b =
25.7341 (3) \%A, c = 124.079 (4) \%A, volume = 71162(3) \%A^3^, are based upon
the refinement of the XYZ-centroids of reflections above 20 \s(I).
The structure was solved and refined using the Bruker SHELXTL software package
(Sheldrick, 2015), using the <i>R</i>\=3<i>c</i> space group, with Z = 6 for
the formula unit C~210~H~150~Ag~32~Au~12~O~60~S~30~. The final full-matrix
least-squares refinement on F^2^ with 373 variables converged at R1 = 3.98%
for the observed data and wR2 = 13.91% for all data. The goodness-of-fit was
1.094. The largest peak in the final difference electron density synthesis was
2.547 e^-^/\%A^3^ and the largest hole was -1.528 e/\%A^3^ with an RMS
deviation of 0.253 e/\%A^3^. On the basis of the final model, the calculated
density was 1.458 g/cm^3^ and F(000) was 28932 e^-^. The cations and solvent
molecules are not included in the calculations of the density or F(000).
;
_reflns_number_total     12622
_reflns_number_gt     11138
_reflns_threshold_expression     'I > 2\s(I)'
_refine_ls_structure_factor_coef     Fsqd
_refine_ls_matrix_type     full
_refine_ls_R_factor_all     0.0464
_refine_ls_R_factor_gt     0.0398
_refine_ls_wR_factor_gt     0.1326
_refine_ls_wR_factor_ref     0.1393
_refine_ls_goodness_of_fit_ref     1.094
_refine_ls_restrained_S_all     1.093
_refine_ls_number_reflns     12622
_refine_ls_number_parameters     364
_refine_ls_number_restraints     16
_refine_ls_hydrogen_treatment     constr
_refine_ls_weighting_scheme     calc
_refine_ls_weighting_details
           'w=1/[\s^2^(Fo^2^)+(0.0801P)^2^+2212.5481P] where P=(Fo^2^+2Fc^2^)/3'
_atom_sites_solution_hydrogens     geom
_atom_sites_solution_primary     direct
_atom_sites_solution_secondary     difmap
_refine_ls_shift/su_max     0.000
_refine_ls_shift/su_mean     0.000
_refine_diff_density_max     2.544
_refine_diff_density_min     -1.523
_refine_ls_extinction_method     none
_refine_ls_extinction_coef     .
loop_
    _atom_type_symbol
    _atom_type_description
    _atom_type_scat_dispersion_real
    _atom_type_scat_dispersion_imag
    _atom_type_scat_source
    'C' 'C' 0.0181 0.0091
                         'International Tables Vol C Tables 4.2.6.8 and 6.1.1.4'
    'H' 'H' 0.0000 0.0000
                         'International Tables Vol C Tables 4.2.6.8 and 6.1.1.4'
    'O' 'O' 0.0492 0.0322
                         'International Tables Vol C Tables 4.2.6.8 and 6.1.1.4'
    'S' 'S' 0.3331 0.5567
                         'International Tables Vol C Tables 4.2.6.8 and 6.1.1.4'
    'Ag' 'Ag' 0.1306 4.2820
                         'International Tables Vol C Tables 4.2.6.8 and 6.1.1.4'
    'Au' 'Au' -4.4197 7.2980
                         'International Tables Vol C Tables 4.2.6.8 and 6.1.1.4'
_computing_data_collection
;
APEX2 (Bruker, 2012)
;
_computing_cell_refinement
;
SAINT (Bruker, 2012)
;
_computing_data_reduction
;
SAINT (Bruker, 2012)
;
_computing_structure_solution
;
SHELXS (Sheldrick, 2008)
;
_computing_structure_refinement
;
<i>SHELXL2014/7</i> (Sheldrick, 2015)
;
_computing_molecular_graphics
;
Mercury (Macrae <i>et al.</i>, 2008)
;
_computing_publication_material
;
publCIF (Westrip, 2010)
;
loop_
    _atom_site_type_symbol
    _atom_site_label
    _atom_site_fract_x
    _atom_site_fract_y
    _atom_site_fract_z
    _atom_site_U_iso_or_equiv
    _atom_site_adp_type
    _atom_site_calc_flag
    _atom_site_occupancy
    _atom_site_disorder_assembly
    _atom_site_disorder_group
    Au Au1 0.04843(2) 0.07066(2) 0.01714(2) 0.01581(10) Uani d 1 . .
    Au Au2 0.07933(2) 0.11391(2) -0.00404(2) 0.01596(10) Uani d 1 . .
    Ag Ag1 0.06659(3) 0.18648(2) 0.01209(2) 0.02133(14) Uani d 1 . .
    Ag Ag2 0.16900(3) 0.15380(3) 0.01221(2) 0.02476(15) Uani d 1 . .
    Ag Ag3 0.12936(3) 0.04066(3) 0.02703(2) 0.02510(15) Uani d 1 . .
    Ag Ag4 0.0000 0.0000 0.03625(2) 0.0219(2) Uani d 1 . .
    Ag Ag5 0.26323(3) 0.12998(4) 0.02307(2) 0.0454(2) Uani d 1 . .
    Ag Ag6 0.19339(4) 0.16795(3) 0.03705(2) 0.0446(2) Uani d 1 . .
    S S1 0.10178(11) 0.26224(10) -0.00377(2) 0.0339(5) Uani d 1 . .
    S S2 0.15995(10) 0.22519(10) 0.02506(2) 0.0338(5) Uani d 1 . .
    S S3 0.21203(11) 0.01710(11) 0.02284(2) 0.0352(5) Uani d 1 . .
    S S4 0.10443(11) 0.07711(11) 0.04443(2) 0.0340(5) Uani d 1 . .
    S S5 0.30419(15) 0.21218(16) 0.03686(3) 0.0678(9) Uani d 1 . .
    O O1 0.0603(9) 0.4829(9) 0.01510(15) 0.159(7) Uiso d 1 . .
    O O2 0.0670(8) 0.5043(9) -0.00219(14) 0.156(6) Uiso d 1 . .
    H H2B 0.0854 0.5411 -0.0008 0.234 Uiso calc 1 . .
    O O3 0.3977(8) 0.4646(8) 0.00301(15) 0.152(6) Uiso d 1 . .
    O O4 0.4186(9) 0.4802(9) 0.02040(16) 0.182(8) Uiso d 1 . .
    H H30 0.4525 0.5044 0.0179 0.273 Uiso calc 1 . .
    C C1 0.0892(5) 0.3229(5) -0.00131(9) 0.044(2) Uiso d 1 . .
    C C2 0.0840(7) 0.3366(8) 0.00909(14) 0.083(4) Uiso d 1 . .
    H H2 0.0844 0.3127 0.0149 0.099 Uiso calc 1 . .
    C C3 0.0782(9) 0.3862(10) 0.01093(18) 0.112(6) Uiso d 1 . .
    H H3 0.0742 0.3958 0.0182 0.134 Uiso calc 1 . .
    C C4 0.0777(8) 0.4212(8) 0.00311(15) 0.089(5) Uiso d 1 . .
    C C5 0.0775(9) 0.4038(9) -0.00702(17) 0.104(6) Uiso d 1 . .
    H H5 0.0712 0.4248 -0.0127 0.125 Uiso calc 1 . .
    C C6 0.0861(7) 0.3567(8) -0.00948(14) 0.085(5) Uiso d 1 . .
    H H6 0.0898 0.3477 -0.0168 0.101 Uiso calc 1 . .
    C C7 0.0730(11) 0.4749(11) 0.00580(16) 0.126(8) Uiso d 1 . .
    C C8 0.2244(5) 0.2937(5) 0.02136(9) 0.042(2) Uiso d 1 . .
    C C9 0.2413(7) 0.3085(7) 0.01055(13) 0.076(4) Uiso d 1 . .
    H H9 0.2180 0.2805 0.0051 0.092 Uiso calc 1 . .
    C C10 0.2905(9) 0.3621(9) 0.00755(17) 0.105(6) Uiso d 1 . .
    H H10 0.3002 0.3727 0.0002 0.125 Uiso calc 1 . .
    C C11 0.3264(8) 0.4012(8) 0.01608(15) 0.088(5) Uiso d 1 . .
    C C12 0.3145(10) 0.3810(10) 0.02632(19) 0.119(7) Uiso d 1 . .
    H H12 0.3423 0.4042 0.0318 0.143 Uiso calc 1 . .
    C C13 0.2630(8) 0.3273(8) 0.02929(16) 0.093(5) Uiso d 1 . .
    H H13 0.2553 0.3149 0.0366 0.112 Uiso calc 1 . .
    C C14 0.3790(10) 0.4579(11) 0.01247(17) 0.128(8) Uiso d 1 . .
    C C15 0.2296(5) -0.0106(5) 0.03434(9) 0.042(2) Uiso d 1 . .
    C C16A 0.2830(12) -0.0094(12) 0.0343(2) 0.062(7) Uiso d 0.5 A 1
    H H16 0.3093 0.0063 0.0283 0.074 Uiso calc 0.5 A 1
    C C17A 0.2987(13) -0.0318(13) 0.0433(2) 0.066(7) Uiso d 0.5 A 1
    H H17 0.3363 -0.0304 0.0434 0.079 Uiso calc 0.5 A 1
    C C16B 0.2063(11) -0.0699(11) 0.03674(19) 0.052(6) Uiso d 0.5 A 2
    H H15A 0.1767 -0.0981 0.0320 0.062 Uiso calc 0.5 A 2
    C C17B 0.2215(12) -0.0920(13) 0.0452(2) 0.061(7) Uiso d 0.5 A 2
    H H16D 0.2029 -0.1341 0.0463 0.073 Uiso calc 0.5 A 2
    C C18 0.2618(7) -0.0556(7) 0.05210(12) 0.070(4) Uiso d 1 . .
    C C19A 0.2032(13) -0.0594(13) 0.0516(2) 0.068(7) Uiso d 0.5 A 1
    H H16A 0.1761 -0.0763 0.0575 0.081 Uiso calc 0.5 A 1
    C C20A 0.1868(12) -0.0387(11) 0.0427(2) 0.058(6) Uiso d 0.5 A 1
    H H15 0.1479 -0.0431 0.0422 0.069 Uiso calc 0.5 A 1
    C C19B 0.292(2) 0.009(2) 0.0505(4) 0.116(14) Uiso d 0.5 A 2
    H H19A 0.3232 0.0364 0.0551 0.139 Uiso calc 0.5 A 2
    C C20B 0.2722(15) 0.0296(15) 0.0417(3) 0.079(8) Uiso d 0.5 A 2
    H H19B 0.2882 0.0715 0.0407 0.095 Uiso calc 0.5 A 2
    C C21 0.2809(8) -0.0758(8) 0.06148(14) 0.088(5) Uiso d 1 . .
    O O5A 0.3244(11) -0.0827(12) 0.0607(2) 0.106(8) Uiso d 0.5 B 1
    O O6A 0.2398(11) -0.1019(13) 0.0689(2) 0.115(9) Uiso d 0.5 B 1
    H H6A2 0.2368 -0.0757 0.0725 0.172 Uiso calc 0.5 B 1
    O O5B 0.2560(10) -0.1306(8) 0.06321(18) 0.087(6) Uiso d 0.5 B 2
    O O6B 0.3251(11) -0.0364(11) 0.0677(2) 0.116(9) Uiso d 0.5 B 2
    H H5B2 0.3582 -0.0269 0.0648 0.173 Uiso calc 0.5 B 2
    C C22 0.1284(5) 0.0498(5) 0.05536(9) 0.042(2) Uiso d 1 . .
    C C23A 0.1932(14) 0.0827(14) 0.0578(3) 0.076(8) Uiso d 0.5 C 1
    H H23 0.2198 0.1171 0.0537 0.091 Uiso calc 0.5 C 1
    C C24A 0.2140(15) 0.0630(15) 0.0659(3) 0.079(9) Uiso d 0.5 C 1
    H H24 0.2558 0.0816 0.0673 0.095 Uiso calc 0.5 C 1
    C C23B 0.1297(12) -0.0051(12) 0.0543(2) 0.063(7) Uiso d 0.5 C 2
    H H23D 0.1176 -0.0272 0.0477 0.075 Uiso calc 0.5 C 2
    C C24B 0.1490(14) -0.0256(14) 0.0630(2) 0.073(8) Uiso d 0.5 C 2
    H H24D 0.1485 -0.0627 0.0627 0.087 Uiso calc 0.5 C 2
    C C25 0.1696(7) 0.0115(7) 0.07240(13) 0.072(4) Uiso d 1 . .
    C C26A 0.1127(12) -0.0137(12) 0.0701(2) 0.061(7) Uiso d 0.5 C 1
    H H26 0.0847 -0.0461 0.0744 0.074 Uiso calc 0.5 C 1
    C C27A 0.0920(11) 0.0051(11) 0.06161(19) 0.052(6) Uiso d 0.5 C 1
    H H27 0.0501 -0.0148 0.0602 0.062 Uiso calc 0.5 C 1
    C C26B 0.1633(15) 0.0579(15) 0.0734(3) 0.079(9) Uiso d 0.5 C 2
    H H26D 0.1729 0.0789 0.0800 0.095 Uiso calc 0.5 C 2
    C C27B 0.1424(14) 0.0778(14) 0.0648(2) 0.074(8) Uiso d 0.5 C 2
    H H27D 0.1382 0.1122 0.0657 0.089 Uiso calc 0.5 C 2
    C C28 0.1937(8) -0.0066(7) 0.08157(14) 0.087(5) Uiso d 1 . .
    O O7A 0.1580(9) -0.0490(9) 0.08716(17) 0.081(6) Uiso d 0.5 D 1
    O O8A 0.2526(10) 0.0242(11) 0.0834(2) 0.114(9) Uiso d 0.5 D 1
    H H7AB 0.2711 0.0271 0.0776 0.171 Uiso calc 0.5 D 1
    O O7B 0.2052(13) 0.0231(12) 0.09017(19) 0.115(9) Uiso d 0.5 D 2
    O O8B 0.1907(13) -0.0591(10) 0.0807(2) 0.113(8) Uiso d 0.5 D 2
    H H7BC 0.2241 -0.0540 0.0787 0.170 Uiso calc 0.5 D 2
    C C29 0.3289(7) 0.1857(7) 0.04713(13) 0.075(4) Uiso d 1 . .
    C C30A 0.3335(16) 0.1336(16) 0.0455(3) 0.087(9) Uiso d 0.5 E 1
    H H30D 0.3222 0.1136 0.0387 0.104 Uiso calc 0.5 E 1
    C C31A 0.3559(18) 0.1093(19) 0.0543(3) 0.102(11) Uiso d 0.5 E 1
    H H31 0.3580 0.0736 0.0536 0.122 Uiso calc 0.5 E 1
    C C30B 0.2911(17) 0.1600(15) 0.0569(3) 0.087(9) Uiso d 0.5 E 2
    H H30A 0.2534 0.1582 0.0574 0.104 Uiso calc 0.5 E 2
    C C31B 0.311(2) 0.1388(19) 0.0654(4) 0.112(13) Uiso d 0.5 E 2
    H H31A 0.2864 0.1197 0.0715 0.134 Uiso calc 0.5 E 2
    C C32 0.3749(9) 0.1477(9) 0.06437(16) 0.101(6) Uiso d 1 . .
    C C33A 0.372(2) 0.199(2) 0.0655(4) 0.118(14) Uiso d 0.5 E 1
    H H32 0.3863 0.2225 0.0719 0.141 Uiso calc 0.5 E 1
    C C34A 0.3480(17) 0.2182(18) 0.0574(3) 0.096(11) Uiso d 0.5 E 1
    H H34 0.3441 0.2526 0.0584 0.115 Uiso calc 0.5 E 1
    C C33B 0.4124(19) 0.1760(17) 0.0556(3) 0.101(11) Uiso d 0.5 E 2
    H H32A 0.4510 0.1798 0.0551 0.121 Uiso calc 0.5 E 2
    C C34B 0.3891(16) 0.2002(16) 0.0471(3) 0.089(10) Uiso d 0.5 E 2
    H H34A 0.4154 0.2256 0.0417 0.107 Uiso calc 0.5 E 2
    C C35 0.3961(10) 0.1233(11) 0.07298(18) 0.118(7) Uiso d 1 . .
    O O9A 0.4219(14) 0.1564(14) 0.0809(2) 0.133(10) Uiso d 0.5 F 1
    O O10A 0.4058(18) 0.0792(14) 0.0704(3) 0.161(13) Uiso d 0.5 F 1
    H H10B 0.4388 0.0860 0.0730 0.241 Uiso calc 0.5 F 1
    O O9B 0.3657(13) 0.1071(13) 0.0814(2) 0.119(9) Uiso d 0.5 F 2
    O O10B 0.4520(12) 0.1357(16) 0.0722(3) 0.140(11) Uiso d 0.5 F 2
    H H10C 0.4745 0.1681 0.0754 0.210 Uiso calc 0.5 F 2
loop_
    _atom_site_aniso_label
    _atom_site_aniso_U_11
    _atom_site_aniso_U_22
    _atom_site_aniso_U_33
    _atom_site_aniso_U_12
    _atom_site_aniso_U_13
    _atom_site_aniso_U_23
    Au1 0.01673(17) 0.01546(17) 0.01451(17) 0.00750(13) -0.00106(12)
                                                                    -0.00080(12)
    Au2 0.01646(17) 0.01459(17) 0.01613(18) 0.00724(13) 0.00094(12) 0.00051(12)
    Ag1 0.0255(3) 0.0142(3) 0.0232(3) 0.0091(2) -0.0015(2) -0.0036(2)
    Ag2 0.0195(3) 0.0196(3) 0.0253(3) 0.0024(2) -0.0057(2) 0.0001(2)
    Ag3 0.0236(3) 0.0258(3) 0.0217(3) 0.0092(3) -0.0089(2) 0.0015(2)
    Ag4 0.0269(3) 0.0269(3) 0.0119(5) 0.01346(17) 0.000 0.000
    Ag5 0.0306(4) 0.0455(4) 0.0491(4) 0.0109(3) -0.0096(3) 0.0091(4)
    Ag6 0.0528(5) 0.0344(4) 0.0340(4) 0.0124(4) -0.0132(3) -0.0023(3)
    S1 0.0498(14) 0.0208(11) 0.0338(12) 0.0198(10) 0.0045(10) 0.0033(9)
    S2 0.0291(11) 0.0241(11) 0.0347(12) 0.0033(9) -0.0099(9) -0.0027(9)
    S3 0.0331(12) 0.0380(13) 0.0358(12) 0.0189(11) -0.0149(10) 0.0000(10)
    S4 0.0337(12) 0.0387(13) 0.0216(11) 0.0120(10) -0.0104(9) 0.0013(9)
    S5 0.0530(18) 0.062(2) 0.065(2) 0.0111(16) -0.0263(16) -0.0033(16)
_geom_special_details
;
 All esds (except the esd in the dihedral angle between two l.s. planes)
 are estimated using the full covariance matrix.  The cell esds are taken
 into account individually in the estimation of esds in distances, angles
 and torsion angles; correlations between esds in cell parameters are only
 used when they are defined by crystal symmetry.  An approximate (isotropic)
 treatment of cell esds is used for estimating esds involving l.s. planes.
;
loop_
    _geom_bond_atom_site_label_1
    _geom_bond_atom_site_label_2
    _geom_bond_site_symmetry_2
    _geom_bond_distance
    _geom_bond_publ_flag
    Au1 Au2 21 2.7802(4) ?
    Au1 Au1 2 2.7893(5) ?
    Au1 Au1 3 2.7893(5) ?
    Au1 Au2 . 2.8089(4) ?
    Au1 Au2 20 2.8115(4) ?
    Au1 Ag2 . 2.8179(7) ?
    Au1 Ag3 2 2.8362(7) ?
    Au1 Ag3 . 2.8372(7) ?
    Au1 Ag1 . 2.8462(6) ?
    Au1 Ag4 . 2.8664(8) ?
    Au2 Au1 20 2.7804(4) ?
    Au2 Au2 21 2.7897(4) ?
    Au2 Au2 20 2.7898(4) ?
    Au2 Au1 21 2.8117(4) ?
    Au2 Ag2 . 2.8414(6) ?
    Au2 Ag2 21 2.8459(7) ?
    Au2 Ag1 20 2.8639(6) ?
    Au2 Ag1 . 2.8661(6) ?
    Au2 Ag3 21 2.8736(7) ?
    Ag1 S1 . 2.594(2) ?
    Ag1 S3 2 2.633(2) ?
    Ag1 S2 . 2.638(2) ?
    Ag1 Au2 21 2.8637(6) ?
    Ag1 Ag2 . 3.1417(9) ?
    Ag1 Ag3 2 3.2309(9) ?
    Ag1 Ag2 21 3.2323(8) ?
    Ag2 S2 . 2.530(3) ?
    Ag2 S1 20 2.544(2) ?
    Ag2 Au2 20 2.8457(7) ?
    Ag2 Ag5 . 3.0921(10) ?
    Ag2 Ag6 . 3.1309(9) ?
    Ag2 Ag3 . 3.1516(8) ?
    Ag2 Ag1 20 3.2320(8) ?
    Ag3 S3 . 2.540(3) ?
    Ag3 S4 . 2.560(2) ?
    Ag3 Au1 3 2.8364(7) ?
    Ag3 Au2 20 2.8737(7) ?
    Ag3 Ag5 . 3.0781(10) ?
    Ag3 Ag6 . 3.0973(10) ?
    Ag3 Ag4 . 3.1624(7) ?
    Ag3 Ag1 3 3.2313(9) ?
    Ag4 S4 2 2.619(2) ?
    Ag4 S4 . 2.619(2) ?
    Ag4 S4 3 2.619(2) ?
    Ag4 Au1 2 2.8663(8) ?
    Ag4 Au1 3 2.8663(8) ?
    Ag4 Ag3 3 3.1625(7) ?
    Ag4 Ag3 2 3.1625(7) ?
    Ag5 S5 . 2.506(4) ?
    Ag5 S3 . 2.519(3) ?
    Ag5 S1 20 2.525(2) ?
    Ag5 Ag6 . 2.9916(13) ?
    Ag6 S5 . 2.486(4) ?
    Ag6 S4 . 2.489(2) ?
    Ag6 S2 . 2.528(2) ?
    S1 C1 . 1.773(11) ?
    S1 Ag5 21 2.524(2) ?
    S1 Ag2 21 2.544(2) ?
    S2 C8 . 1.774(11) ?
    S3 C15 . 1.753(11) ?
    S3 Ag1 3 2.633(2) ?
    S4 C22 . 1.774(11) ?
    S5 C29 . 1.711(16) ?
    O1 C7 . 1.244(16) ?
    O2 C7 . 1.303(16) ?
    O2 H2B . 0.8400 ?
    O3 C14 . 1.247(16) ?
    O4 C14 . 1.323(16) ?
    O4 H30 . 0.8400 ?
    C1 C2 . 1.362(19) ?
    C1 C6 . 1.36(2) ?
    C2 C3 . 1.38(2) ?
    C2 H2 . 0.9500 ?
    C3 C4 . 1.33(3) ?
    C3 H3 . 0.9500 ?
    C4 C5 . 1.33(2) ?
    C4 C7 . 1.48(3) ?
    C5 C6 . 1.37(2) ?
    C5 H5 . 0.9500 ?
    C6 H6 . 0.9500 ?
    C8 C13 . 1.36(2) ?
    C8 C9 . 1.403(18) ?
    C9 C10 . 1.38(2) ?
    C9 H9 . 0.9500 ?
    C10 C11 . 1.43(3) ?
    C10 H10 . 0.9500 ?
    C11 C12 . 1.35(3) ?
    C11 C14 . 1.48(3) ?
    C12 C13 . 1.40(3) ?
    C12 H12 . 0.9500 ?
    C13 H13 . 0.9500 ?
    C15 C16A . 1.36(3) ?
    C15 C16B . 1.36(3) ?
    C15 C20B . 1.40(3) ?
    C15 C20A . 1.42(3) ?
    C16A C17A . 1.41(4) ?
    C16A H16 . 0.9500 ?
    C17A C18 . 1.37(3) ?
    C17A H17 . 0.9500 ?
    C16B C17B . 1.35(3) ?
    C16B H15A . 0.9500 ?
    C17B C18 . 1.31(3) ?
    C17B H16D . 0.9500 ?
    C18 C21 . 1.46(2) ?
    C18 C19B . 1.46(5) ?
    C18 C19A . 1.46(3) ?
    C19A C20A . 1.38(4) ?
    C19A H16A . 0.9500 ?
    C20A H15 . 0.9500 ?
    C19B C20B . 1.41(5) ?
    C19B H19A . 0.9500 ?
    C20B H19B . 0.9500 ?
    C21 O5A . 1.222(17) ?
    C21 O5B . 1.240(16) ?
    C21 O6A . 1.308(17) ?
    C21 O6B . 1.328(17) ?
    O6A H6A2 . 0.8400 ?
    O6B H5B2 . 0.8400 ?
    C22 C27A . 1.31(3) ?
    C22 C27B . 1.33(3) ?
    C22 C23B . 1.43(3) ?
    C22 C23A . 1.48(3) ?
    C23A C24A . 1.35(4) ?
    C23A H23 . 0.9500 ?
    C24A C25 . 1.49(4) ?
    C24A H24 . 0.9500 ?
    C23B C24B . 1.40(4) ?
    C23B H23D . 0.9500 ?
    C24B C25 . 1.43(3) ?
    C24B H24D . 0.9500 ?
    C25 C26B . 1.29(3) ?
    C25 C26A . 1.30(3) ?
    C25 C28 . 1.48(2) ?
    C26A C27A . 1.37(3) ?
    C26A H26 . 0.9500 ?
    C27A H27 . 0.9500 ?
    C26B C27B . 1.40(4) ?
    C26B H26D . 0.9500 ?
    C27B H27D . 0.9500 ?
    C28 O7A . 1.231(16) ?
    C28 O7B . 1.259(17) ?
    C28 O8B . 1.319(17) ?
    C28 O8A . 1.333(17) ?
    O8A H7AB . 0.8400 ?
    O8B H7BC . 0.8400 ?
    C29 C34B . 1.40(4) ?
    C29 C30A . 1.42(4) ?
    C29 C34A . 1.46(4) ?
    C29 C30B . 1.49(4) ?
    C30A C31A . 1.51(5) ?
    C30A H30D . 0.9500 ?
    C31A C32 . 1.51(4) ?
    C31A H31 . 0.9500 ?
    C30B C31B . 1.39(5) ?
    C30B H30A . 0.9500 ?
    C31B C32 . 1.55(5) ?
    C31B H31A . 0.9500 ?
    C32 C33A . 1.38(5) ?
    C32 C33B . 1.39(4) ?
    C32 C35 . 1.48(3) ?
    C33A C34A . 1.39(5) ?
    C33A H32 . 0.9500 ?
    C34A H34 . 0.9500 ?
    C33B C34B . 1.49(5) ?
    C33B H32A . 0.9500 ?
    C34B H34A . 0.9500 ?
    C35 O9B . 1.246(17) ?
    C35 O9A . 1.250(18) ?
    C35 O10B . 1.311(18) ?
    C35 O10A . 1.318(18) ?
    O10A H10B . 0.8400 ?
    O10B H10C . 0.8400 ?
loop_
    _geom_angle_atom_site_label_1
    _geom_angle_atom_site_label_2
    _geom_angle_atom_site_label_3
    _geom_angle_site_symmetry_1
    _geom_angle_site_symmetry_3
    _geom_angle
    _geom_angle_publ_flag
    Au2 Au1 Au1 21 2 60.638(12) ?
    Au2 Au1 Au1 21 3 108.352(11) ?
    Au1 Au1 Au1 2 3 60.0 ?
    Au2 Au1 Au2 21 . 59.883(8) ?
    Au1 Au1 Au2 2 . 108.158(10) ?
    Au1 Au1 Au2 3 . 107.485(10) ?
    Au2 Au1 Au2 21 20 107.480(16) ?
    Au1 Au1 Au2 2 20 107.468(11) ?
    Au1 Au1 Au2 3 20 59.522(12) ?
    Au2 Au1 Au2 . 20 59.519(8) ?
    Au2 Au1 Ag2 21 . 114.254(17) ?
    Au1 Au1 Ag2 2 . 166.301(15) ?
    Au1 Au1 Ag2 3 . 113.81(2) ?
    Au2 Au1 Ag2 . . 60.660(15) ?
    Au2 Au1 Ag2 20 . 60.730(16) ?
    Au2 Au1 Ag3 21 2 61.531(15) ?
    Au1 Au1 Ag3 2 2 60.566(17) ?
    Au1 Au1 Ag3 3 2 114.125(17) ?
    Au2 Au1 Ag3 . 2 115.587(17) ?
    Au2 Au1 Ag3 20 2 166.218(18) ?
    Ag2 Au1 Ag3 . 2 130.01(2) ?
    Au2 Au1 Ag3 21 . 166.617(18) ?
    Au1 Au1 Ag3 2 . 114.098(16) ?
    Au1 Au1 Ag3 3 . 60.538(17) ?
    Au2 Au1 Ag3 . . 114.325(17) ?
    Au2 Au1 Ag3 20 . 61.156(15) ?
    Ag2 Au1 Ag3 . . 67.738(18) ?
    Ag3 Au1 Ag3 2 . 128.36(3) ?
    Au2 Au1 Ag1 21 . 61.177(15) ?
    Au1 Au1 Ag1 2 . 115.60(2) ?
    Au1 Au1 Ag1 3 . 166.782(13) ?
    Au2 Au1 Ag1 . . 60.900(14) ?
    Au2 Au1 Ag1 20 . 114.024(17) ?
    Ag2 Au1 Ag1 . . 67.374(19) ?
    Ag3 Au1 Ag1 2 . 69.302(19) ?
    Ag3 Au1 Ag1 . . 128.43(2) ?
    Au2 Au1 Ag4 21 . 115.242(13) ?
    Au1 Au1 Ag4 2 . 60.885(10) ?
    Au1 Au1 Ag4 3 . 60.884(10) ?
    Au2 Au1 Ag4 . . 166.498(17) ?
    Au2 Au1 Ag4 20 . 114.256(13) ?
    Ag2 Au1 Ag4 . . 128.732(18) ?
    Ag3 Au1 Ag4 2 . 67.360(15) ?
    Ag3 Au1 Ag4 . . 67.343(14) ?
    Ag1 Au1 Ag4 . . 129.626(18) ?
    Au1 Au2 Au2 20 21 108.283(10) ?
    Au1 Au2 Au2 20 20 60.575(9) ?
    Au2 Au2 Au2 21 20 107.825(12) ?
    Au1 Au2 Au1 20 . 108.883(15) ?
    Au2 Au2 Au1 21 . 59.547(12) ?
    Au2 Au2 Au1 20 . 60.287(12) ?
    Au1 Au2 Au1 20 21 59.836(14) ?
    Au2 Au2 Au1 21 21 60.201(9) ?
    Au2 Au2 Au1 20 21 108.071(10) ?
    Au1 Au2 Au1 . 21 107.996(15) ?
    Au1 Au2 Ag2 20 . 115.290(18) ?
    Au2 Au2 Ag2 21 . 113.22(2) ?
    Au2 Au2 Ag2 20 . 60.701(17) ?
    Au1 Au2 Ag2 . . 59.826(15) ?
    Au1 Au2 Ag2 21 . 165.951(18) ?
    Au1 Au2 Ag2 20 21 113.215(17) ?
    Au2 Au2 Ag2 21 21 60.555(16) ?
    Au2 Au2 Ag2 20 21 165.734(16) ?
    Au1 Au2 Ag2 . 21 114.251(17) ?
    Au1 Au2 Ag2 21 21 59.743(15) ?
    Ag2 Au2 Ag2 . 21 129.876(18) ?
    Au1 Au2 Ag1 20 20 60.548(14) ?
    Au2 Au2 Ag1 21 20 166.546(15) ?
    Au2 Au2 Ag1 20 20 60.911(15) ?
    Au1 Au2 Ag1 . 20 114.948(17) ?
    Au1 Au2 Ag1 21 20 114.334(16) ?
    Ag2 Au2 Ag1 . 20 69.010(19) ?
    Ag2 Au2 Ag1 21 20 129.17(2) ?
    Au1 Au2 Ag1 20 . 166.985(18) ?
    Au2 Au2 Ag1 21 . 60.820(17) ?
    Au2 Au2 Ag1 20 . 114.08(2) ?
    Au1 Au2 Ag1 . . 60.193(14) ?
    Au1 Au2 Ag1 21 . 114.789(17) ?
    Ag2 Au2 Ag1 . . 66.794(19) ?
    Ag2 Au2 Ag1 21 . 68.923(18) ?
    Ag1 Au2 Ag1 20 . 129.007(17) ?
    Au1 Au2 Ag3 20 21 60.189(15) ?
    Au2 Au2 Ag3 21 21 113.779(19) ?
    Au2 Au2 Ag3 20 21 115.005(19) ?
    Au1 Au2 Ag3 . 21 166.157(19) ?
    Au1 Au2 Ag3 21 21 59.858(15) ?
    Ag2 Au2 Ag3 . 21 131.10(2) ?
    Ag2 Au2 Ag3 21 21 66.867(18) ?
    Ag1 Au2 Ag3 20 21 68.546(18) ?
    Ag1 Au2 Ag3 . 21 129.22(2) ?
    S1 Ag1 S3 . 2 108.36(8) ?
    S1 Ag1 S2 . . 105.62(8) ?
    S3 Ag1 S2 2 . 106.73(8) ?
    S1 Ag1 Au1 . . 140.05(5) ?
    S3 Ag1 Au1 2 . 105.21(6) ?
    S2 Ag1 Au1 . . 84.43(5) ?
    S1 Ag1 Au2 . 21 105.46(6) ?
    S3 Ag1 Au2 2 21 82.46(5) ?
    S2 Ag1 Au2 . 21 142.58(5) ?
    Au1 Ag1 Au2 . 21 58.274(14) ?
    S1 Ag1 Au2 . . 81.31(5) ?
    S3 Ag1 Au2 2 . 140.57(5) ?
    S2 Ag1 Au2 . . 107.02(6) ?
    Au1 Ag1 Au2 . . 58.907(14) ?
    Au2 Ag1 Au2 21 . 58.271(14) ?
    S1 Ag1 Ag2 . . 100.38(6) ?
    S3 Ag1 Ag2 2 . 148.23(6) ?
    S2 Ag1 Ag2 . . 51.02(6) ?
    Au1 Ag1 Ag2 . . 55.883(16) ?
    Au2 Ag1 Ag2 21 . 102.96(2) ?
    Au2 Ag1 Ag2 . . 56.227(16) ?
    S1 Ag1 Ag3 . 2 149.52(6) ?
    S3 Ag1 Ag3 2 2 50.08(6) ?
    S2 Ag1 Ag3 . 2 101.90(5) ?
    Au1 Ag1 Ag3 . 2 55.203(16) ?
    Au2 Ag1 Ag3 21 2 55.866(15) ?
    Au2 Ag1 Ag3 . 2 102.99(2) ?
    Ag2 Ag1 Ag3 . 2 107.05(2) ?
    S1 Ag1 Ag2 . 21 50.32(6) ?
    S3 Ag1 Ag2 2 21 100.92(6) ?
    S2 Ag1 Ag2 . 21 148.59(6) ?
    Au1 Ag1 Ag2 . 21 102.58(2) ?
    Au2 Ag1 Ag2 21 21 55.174(16) ?
    Au2 Ag1 Ag2 . 21 55.243(16) ?
    Ag2 Ag1 Ag2 . 21 107.85(2) ?
    Ag3 Ag1 Ag2 2 21 107.22(2) ?
    S2 Ag2 S1 . 20 129.54(8) ?
    S2 Ag2 Au1 . . 87.03(5) ?
    S1 Ag2 Au1 20 . 141.62(6) ?
    S2 Ag2 Au2 . . 110.89(6) ?
    S1 Ag2 Au2 20 . 107.50(6) ?
    Au1 Ag2 Au2 . . 59.513(14) ?
    S2 Ag2 Au2 . 20 146.10(6) ?
    S1 Ag2 Au2 20 20 82.58(5) ?
    Au1 Ag2 Au2 . 20 59.525(14) ?
    Au2 Ag2 Au2 . 20 58.752(15) ?
    S2 Ag2 Ag5 . . 103.59(6) ?
    S1 Ag2 Ag5 20 . 52.12(6) ?
    Au1 Ag2 Ag5 . . 115.45(2) ?
    Au2 Ag2 Ag5 . . 144.45(3) ?
    Au2 Ag2 Ag5 20 . 87.64(2) ?
    S2 Ag2 Ag6 . . 51.73(6) ?
    S1 Ag2 Ag6 20 . 105.66(6) ?
    Au1 Ag2 Ag6 . . 87.43(2) ?
    Au2 Ag2 Ag6 . . 145.08(3) ?
    Au2 Ag2 Ag6 20 . 116.02(2) ?
    Ag5 Ag2 Ag6 . . 57.46(3) ?
    S2 Ag2 Ag1 . . 54.15(5) ?
    S1 Ag2 Ag1 20 . 150.39(6) ?
    Au1 Ag2 Ag1 . . 56.743(16) ?
    Au2 Ag2 Ag1 . . 56.979(16) ?
    Au2 Ag2 Ag1 20 . 104.75(2) ?
    Ag5 Ag2 Ag1 . . 154.29(3) ?
    Ag6 Ag2 Ag1 . . 96.86(3) ?
    S2 Ag2 Ag3 . . 101.41(6) ?
    S1 Ag2 Ag3 20 . 99.28(6) ?
    Au1 Ag2 Ag3 . . 56.423(16) ?
    Au2 Ag2 Ag3 . . 104.55(2) ?
    Au2 Ag2 Ag3 20 . 56.987(17) ?
    Ag5 Ag2 Ag3 . . 59.06(2) ?
    Ag6 Ag2 Ag3 . . 59.07(2) ?
    Ag1 Ag2 Ag3 . . 108.82(2) ?
    S2 Ag2 Ag1 . 20 149.31(6) ?
    S1 Ag2 Ag1 20 20 51.71(5) ?
    Au1 Ag2 Ag1 . 20 104.28(2) ?
    Au2 Ag2 Ag1 . 20 55.822(16) ?
    Au2 Ag2 Ag1 20 20 55.843(16) ?
    Ag5 Ag2 Ag1 . 20 97.15(3) ?
    Ag6 Ag2 Ag1 . 20 154.57(3) ?
    Ag1 Ag2 Ag1 . 20 108.47(2) ?
    Ag3 Ag2 Ag1 . 20 108.64(2) ?
    S3 Ag3 S4 . . 130.79(8) ?
    S3 Ag3 Au1 . 3 108.06(6) ?
    S4 Ag3 Au1 . 3 109.93(6) ?
    S3 Ag3 Au1 . . 142.43(6) ?
    S4 Ag3 Au1 . . 85.00(5) ?
    Au1 Ag3 Au1 3 . 58.894(17) ?
    S3 Ag3 Au2 . 20 83.88(5) ?
    S4 Ag3 Au2 . 20 143.50(6) ?
    Au1 Ag3 Au2 3 20 58.269(14) ?
    Au1 Ag3 Au2 . 20 58.981(14) ?
    S3 Ag3 Ag5 . . 52.22(6) ?
    S4 Ag3 Ag5 . . 104.65(6) ?
    Au1 Ag3 Ag5 3 . 143.82(3) ?
    Au1 Ag3 Ag5 . . 115.31(2) ?
    Au2 Ag3 Ag5 20 . 87.42(2) ?
    S3 Ag3 Ag6 . . 105.57(6) ?
    S4 Ag3 Ag6 . . 51.12(6) ?
    Au1 Ag3 Ag6 3 . 144.76(3) ?
    Au1 Ag3 Ag6 . . 87.75(2) ?
    Au2 Ag3 Ag6 20 . 116.23(2) ?
    Ag5 Ag3 Ag6 . . 57.95(3) ?
    S3 Ag3 Ag2 . . 100.26(6) ?
    S4 Ag3 Ag2 . . 100.28(6) ?
    Au1 Ag3 Ag2 3 . 103.22(2) ?
    Au1 Ag3 Ag2 . . 55.839(16) ?
    Au2 Ag3 Ag2 20 . 56.138(16) ?
    Ag5 Ag3 Ag2 . . 59.50(2) ?
    Ag6 Ag3 Ag2 . . 60.13(2) ?
    S3 Ag3 Ag4 . . 149.73(6) ?
    S4 Ag3 Ag4 . . 53.21(5) ?
    Au1 Ag3 Ag4 3 . 56.773(18) ?
    Au1 Ag3 Ag4 . . 56.768(18) ?
    Au2 Ag3 Ag4 20 . 104.28(2) ?
    Ag5 Ag3 Ag4 . . 154.79(3) ?
    Ag6 Ag3 Ag4 . . 96.90(3) ?
    Ag2 Ag3 Ag4 . . 108.52(2) ?
    S3 Ag3 Ag1 . 3 52.64(5) ?
    S4 Ag3 Ag1 . 3 150.58(6) ?
    Au1 Ag3 Ag1 3 3 55.493(16) ?
    Au1 Ag3 Ag1 . 3 103.41(2) ?
    Au2 Ag3 Ag1 20 3 55.577(16) ?
    Ag5 Ag3 Ag1 . 3 97.15(3) ?
    Ag6 Ag3 Ag1 . 3 155.05(3) ?
    Ag2 Ag3 Ag1 . 3 107.79(2) ?
    Ag4 Ag3 Ag1 . 3 107.91(2) ?
    S4 Ag4 S4 2 . 105.92(6) ?
    S4 Ag4 S4 2 3 105.92(6) ?
    S4 Ag4 S4 . 3 105.92(6) ?
    S4 Ag4 Au1 2 2 83.35(5) ?
    S4 Ag4 Au1 . 2 141.29(6) ?
    S4 Ag4 Au1 3 2 107.34(6) ?
    S4 Ag4 Au1 2 3 141.29(6) ?
    S4 Ag4 Au1 . 3 107.34(6) ?
    S4 Ag4 Au1 3 3 83.35(5) ?
    Au1 Ag4 Au1 2 3 58.23(2) ?
    S4 Ag4 Au1 2 . 107.34(6) ?
    S4 Ag4 Au1 . . 83.35(5) ?
    S4 Ag4 Au1 3 . 141.29(6) ?
    Au1 Ag4 Au1 2 . 58.23(2) ?
    Au1 Ag4 Au1 3 . 58.23(2) ?
    S4 Ag4 Ag3 2 . 149.88(6) ?
    S4 Ag4 Ag3 . . 51.52(6) ?
    S4 Ag4 Ag3 3 . 100.24(5) ?
    Au1 Ag4 Ag3 2 . 102.99(3) ?
    Au1 Ag4 Ag3 3 . 55.871(16) ?
    Au1 Ag4 Ag3 . . 55.889(16) ?
    S4 Ag4 Ag3 2 3 100.24(5) ?
    S4 Ag4 Ag3 . 3 149.88(6) ?
    S4 Ag4 Ag3 3 3 51.53(6) ?
    Au1 Ag4 Ag3 2 3 55.866(16) ?
    Au1 Ag4 Ag3 3 3 55.884(16) ?
    Au1 Ag4 Ag3 . 3 102.99(3) ?
    Ag3 Ag4 Ag3 . 3 107.70(2) ?
    S4 Ag4 Ag3 2 2 51.53(6) ?
    S4 Ag4 Ag3 . 2 100.24(5) ?
    S4 Ag4 Ag3 3 2 149.88(6) ?
    Au1 Ag4 Ag3 2 2 55.884(16) ?
    Au1 Ag4 Ag3 3 2 102.99(3) ?
    Au1 Ag4 Ag3 . 2 55.865(16) ?
    Ag3 Ag4 Ag3 . 2 107.70(2) ?
    Ag3 Ag4 Ag3 3 2 107.69(2) ?
    S5 Ag5 S3 . . 137.53(10) ?
    S5 Ag5 S1 . 20 116.78(10) ?
    S3 Ag5 S1 . 20 105.47(8) ?
    S5 Ag5 Ag6 . . 52.88(9) ?
    S3 Ag5 Ag6 . . 109.26(7) ?
    S1 Ag5 Ag6 20 . 110.33(7) ?
    S5 Ag5 Ag3 . . 111.27(9) ?
    S3 Ag5 Ag3 . . 52.84(6) ?
    S1 Ag5 Ag3 20 . 101.65(5) ?
    Ag6 Ag5 Ag3 . . 61.35(2) ?
    S5 Ag5 Ag2 . . 99.84(9) ?
    S3 Ag5 Ag2 . . 102.34(6) ?
    S1 Ag5 Ag2 20 . 52.68(6) ?
    Ag6 Ag5 Ag2 . . 61.92(2) ?
    Ag3 Ag5 Ag2 . . 61.43(2) ?
    S5 Ag6 S4 . . 137.68(11) ?
    S5 Ag6 S2 . . 111.98(10) ?
    S4 Ag6 S2 . . 110.04(8) ?
    S5 Ag6 Ag5 . . 53.50(9) ?
    S4 Ag6 Ag5 . . 109.10(7) ?
    S2 Ag6 Ag5 . . 106.52(6) ?
    S5 Ag6 Ag3 . . 111.24(10) ?
    S4 Ag6 Ag3 . . 53.21(6) ?
    S2 Ag6 Ag3 . . 102.95(6) ?
    Ag5 Ag6 Ag3 . . 60.70(2) ?
    S5 Ag6 Ag2 . . 99.27(9) ?
    S4 Ag6 Ag2 . . 102.49(5) ?
    S2 Ag6 Ag2 . . 51.79(6) ?
    Ag5 Ag6 Ag2 . . 60.62(2) ?
    Ag3 Ag6 Ag2 . . 60.80(2) ?
    C1 S1 Ag5 . 21 110.7(4) ?
    C1 S1 Ag2 . 21 116.3(4) ?
    Ag5 S1 Ag2 21 21 75.20(7) ?
    C1 S1 Ag1 . . 112.5(4) ?
    Ag5 S1 Ag1 21 . 135.83(9) ?
    Ag2 S1 Ag1 21 . 77.96(7) ?
    C8 S2 Ag6 . . 108.0(4) ?
    C8 S2 Ag2 . . 100.3(4) ?
    Ag6 S2 Ag2 . . 76.48(7) ?
    C8 S2 Ag1 . . 116.1(4) ?
    Ag6 S2 Ag1 . . 130.54(9) ?
    Ag2 S2 Ag1 . . 74.83(6) ?
    C15 S3 Ag5 . . 111.5(4) ?
    C15 S3 Ag3 . . 110.3(4) ?
    Ag5 S3 Ag3 . . 74.94(7) ?
    C15 S3 Ag1 . 3 112.9(4) ?
    Ag5 S3 Ag1 . 3 133.37(9) ?
    Ag3 S3 Ag1 . 3 77.28(6) ?
    C22 S4 Ag6 . . 108.3(4) ?
    C22 S4 Ag3 . . 107.4(4) ?
    Ag6 S4 Ag3 . . 75.67(7) ?
    C22 S4 Ag4 . . 115.1(4) ?
    Ag6 S4 Ag4 . . 133.05(9) ?
    Ag3 S4 Ag4 . . 75.26(6) ?
    C29 S5 Ag6 . . 112.3(6) ?
    C29 S5 Ag5 . . 104.8(6) ?
    Ag6 S5 Ag5 . . 73.62(9) ?
    C7 O2 H2B . . 109.5 ?
    C14 O4 H30 . . 109.5 ?
    C2 C1 C6 . . 119.7(14) ?
    C2 C1 S1 . . 118.4(10) ?
    C6 C1 S1 . . 121.9(11) ?
    C1 C2 C3 . . 117.9(17) ?
    C1 C2 H2 . . 121.1 ?
    C3 C2 H2 . . 121.1 ?
    C4 C3 C2 . . 123(2) ?
    C4 C3 H3 . . 118.3 ?
    C2 C3 H3 . . 118.3 ?
    C3 C4 C5 . . 118(2) ?
    C3 C4 C7 . . 120.0(18) ?
    C5 C4 C7 . . 122.3(19) ?
    C4 C5 C6 . . 122(2) ?
    C4 C5 H5 . . 119.0 ?
    C6 C5 H5 . . 119.0 ?
    C1 C6 C5 . . 119.0(17) ?
    C1 C6 H6 . . 120.5 ?
    C5 C6 H6 . . 120.5 ?
    O1 C7 O2 . . 119(2) ?
    O1 C7 C4 . . 121(2) ?
    O2 C7 C4 . . 117.3(19) ?
    C13 C8 C9 . . 119.5(13) ?
    C13 C8 S2 . . 117.9(11) ?
    C9 C8 S2 . . 121.7(10) ?
    C10 C9 C8 . . 122.3(16) ?
    C10 C9 H9 . . 118.8 ?
    C8 C9 H9 . . 118.8 ?
    C9 C10 C11 . . 116.8(19) ?
    C9 C10 H10 . . 121.6 ?
    C11 C10 H10 . . 121.6 ?
    C12 C11 C10 . . 119(2) ?
    C12 C11 C14 . . 125.9(19) ?
    C10 C11 C14 . . 114.8(17) ?
    C11 C12 C13 . . 123(2) ?
    C11 C12 H12 . . 118.4 ?
    C13 C12 H12 . . 118.4 ?
    C8 C13 C12 . . 117.8(18) ?
    C8 C13 H13 . . 121.1 ?
    C12 C13 H13 . . 121.1 ?
    O3 C14 O4 . . 119(2) ?
    O3 C14 C11 . . 121(2) ?
    O4 C14 C11 . . 109(2) ?
    C16B C15 C20B . . 115.4(19) ?
    C16A C15 C20A . . 122.1(18) ?
    C16A C15 S3 . . 116.9(14) ?
    C16B C15 S3 . . 125.0(13) ?
    C20B C15 S3 . . 119.6(16) ?
    C20A C15 S3 . . 120.7(13) ?
    C15 C16A C17A . . 119(2) ?
    C15 C16A H16 . . 120.6 ?
    C17A C16A H16 . . 120.6 ?
    C18 C17A C16A . . 122(3) ?
    C18 C17A H17 . . 118.8 ?
    C16A C17A H17 . . 118.8 ?
    C17B C16B C15 . . 126(2) ?
    C17B C16B H15A . . 117.1 ?
    C15 C16B H15A . . 117.1 ?
    C18 C17B C16B . . 120(2) ?
    C18 C17B H16D . . 119.9 ?
    C16B C17B H16D . . 119.9 ?
    C17B C18 C21 . . 123.6(18) ?
    C17A C18 C21 . . 120.7(18) ?
    C17B C18 C19B . . 120(2) ?
    C21 C18 C19B . . 116(2) ?
    C17A C18 C19A . . 117(2) ?
    C21 C18 C19A . . 122.1(18) ?
    C20A C19A C18 . . 121(3) ?
    C20A C19A H16A . . 119.6 ?
    C18 C19A H16A . . 119.6 ?
    C19A C20A C15 . . 118(2) ?
    C19A C20A H15 . . 120.9 ?
    C15 C20A H15 . . 120.9 ?
    C20B C19B C18 . . 117(4) ?
    C20B C19B H19A . . 121.7 ?
    C18 C19B H19A . . 121.7 ?
    C15 C20B C19B . . 121(3) ?
    C15 C20B H19B . . 119.3 ?
    C19B C20B H19B . . 119.3 ?
    O5A C21 O6A . . 123(2) ?
    O5B C21 O6B . . 122(2) ?
    O5A C21 C18 . . 119(2) ?
    O5B C21 C18 . . 118.0(18) ?
    O6A C21 C18 . . 114.6(19) ?
    O6B C21 C18 . . 120.2(19) ?
    C21 O6A H6A2 . . 109.5 ?
    C21 O6B H5B2 . . 109.5 ?
    C27B C22 C23B . . 119(2) ?
    C27A C22 C23A . . 119.2(19) ?
    C27A C22 S4 . . 124.1(13) ?
    C27B C22 S4 . . 120.8(16) ?
    C23B C22 S4 . . 120.1(13) ?
    C23A C22 S4 . . 116.5(14) ?
    C24A C23A C22 . . 119(3) ?
    C24A C23A H23 . . 120.5 ?
    C22 C23A H23 . . 120.5 ?
    C23A C24A C25 . . 118(3) ?
    C23A C24A H24 . . 121.1 ?
    C25 C24A H24 . . 121.1 ?
    C24B C23B C22 . . 119(2) ?
    C24B C23B H23D . . 120.5 ?
    C22 C23B H23D . . 120.5 ?
    C23B C24B C25 . . 118(3) ?
    C23B C24B H24D . . 121.2 ?
    C25 C24B H24D . . 121.2 ?
    C26B C25 C24B . . 121(2) ?
    C26B C25 C28 . . 119(2) ?
    C26A C25 C28 . . 123.9(18) ?
    C24B C25 C28 . . 119.3(18) ?
    C26A C25 C24A . . 120(2) ?
    C28 C25 C24A . . 116.3(18) ?
    C25 C26A C27A . . 122(3) ?
    C25 C26A H26 . . 118.9 ?
    C27A C26A H26 . . 118.9 ?
    C22 C27A C26A . . 122(2) ?
    C22 C27A H27 . . 119.1 ?
    C26A C27A H27 . . 119.1 ?
    C25 C26B C27B . . 121(3) ?
    C25 C26B H26D . . 119.4 ?
    C27B C26B H26D . . 119.4 ?
    C22 C27B C26B . . 121(3) ?
    C22 C27B H27D . . 119.3 ?
    C26B C27B H27D . . 119.3 ?
    O7B C28 O8B . . 125(2) ?
    O7A C28 O8A . . 124(2) ?
    O7A C28 C25 . . 117.9(18) ?
    O7B C28 C25 . . 118(2) ?
    O8B C28 C25 . . 116.0(19) ?
    O8A C28 C25 . . 118.4(18) ?
    C28 O8A H7AB . . 109.5 ?
    C28 O8B H7BC . . 109.5 ?
    C30A C29 C34A . . 120(2) ?
    C34B C29 C30B . . 120(2) ?
    C34B C29 S5 . . 118.4(19) ?
    C30A C29 S5 . . 119.6(18) ?
    C34A C29 S5 . . 120.2(19) ?
    C30B C29 S5 . . 119.7(18) ?
    C29 C30A C31A . . 121(3) ?
    C29 C30A H30D . . 119.4 ?
    C31A C30A H30D . . 119.4 ?
    C30A C31A C32 . . 113(3) ?
    C30A C31A H31 . . 123.5 ?
    C32 C31A H31 . . 123.5 ?
    C31B C30B C29 . . 120(3) ?
    C31B C30B H30A . . 119.9 ?
    C29 C30B H30A . . 119.9 ?
    C30B C31B C32 . . 117(4) ?
    C30B C31B H31A . . 121.5 ?
    C32 C31B H31A . . 121.5 ?
    C33A C32 C35 . . 123(3) ?
    C33B C32 C35 . . 119(2) ?
    C33A C32 C31A . . 124(3) ?
    C35 C32 C31A . . 113(2) ?
    C33B C32 C31B . . 123(3) ?
    C35 C32 C31B . . 118(2) ?
    C32 C33A C34A . . 121(4) ?
    C32 C33A H32 . . 119.6 ?
    C34A C33A H32 . . 119.6 ?
    C33A C34A C29 . . 121(4) ?
    C33A C34A H34 . . 119.6 ?
    C29 C34A H34 . . 119.6 ?
    C32 C33B C34B . . 117(3) ?
    C32 C33B H32A . . 121.6 ?
    C34B C33B H32A . . 121.6 ?
    C29 C34B C33B . . 121(3) ?
    C29 C34B H34A . . 119.6 ?
    C33B C34B H34A . . 119.6 ?
    O9B C35 O10B . . 125(3) ?
    O9A C35 O10A . . 121(3) ?
    O9B C35 C32 . . 116(2) ?
    O9A C35 C32 . . 117(3) ?
    O10B C35 C32 . . 116(2) ?
    O10A C35 C32 . . 117(3) ?
    C35 O10A H10B . . 109.5 ?
    C35 O10B H10C . . 109.5 ?
_shelx_hkl_file
;
   1  -2   0  228.30    7.40
  -2   1   0  240.44    7.40
  -1   2   0  239.05    7.41
  -1  -1   0  243.68    7.43
   2  -1   0  251.39    7.40
   3   0   0    0.18    0.07
   0  -3   0    0.32    0.08
   0   3   0    0.23    0.09
  -3   0   0    0.19    0.08
  -4   2   0    0.01    0.08
  -4   2   0   -0.03    0.06
   2  -4   0    0.18    0.07
  -2   4   0   -0.01    0.12
  -2   4   0   -0.19    0.07
   4  -2   0   -0.01    0.06
  -2  -2   0   -0.01    0.12
  -5   1   0    0.64    0.13
   1   4   0    0.60    0.10
   4  -5   0    0.57    0.06
  -5   1   0    0.75    0.15
  -1  -4   0    0.59    0.16
  -4   5   0    0.61    0.08
  -4   5   0    1.09    0.23
  -5   4   0    0.73    0.17
   1  -5   0    0.59    0.14
  -4  -1   0    0.85    0.16
  -1   5   0    0.24    0.13
  -4  -1   0    0.51    0.11
   3  -6   0   20.21    0.67
  -6   3   0   19.95    0.67
  -6   3   0   19.54    0.81
  -3   6   0   19.29    0.69
  -3  -3   0   20.44    0.79
  -3   6   0   20.69    0.88
  -3  -3   0   19.86    0.75
   6  -3   0   19.97    0.66
   0  -6   0    0.21    0.15
  -6   6   0    0.44    0.18
   0   6   0    0.21    0.12
  -6   0   0    0.19    0.11
  -6   0   0    0.18    0.16
   2   5   0    1.84    0.18
  -7   2   0    2.35    0.23
  -7   2   0    1.89    0.18
   5  -7   0    1.93    0.12
  -5   7   0    1.78    0.15
  -5   7   0    1.95    0.25
  -2  -5   0    2.07    0.21
   2  -7   0    2.17    0.18
  -7   5   0    2.24    0.23
  -5  -2   0    1.77    0.21
  -2   7   0    1.59    0.20
  -5  -2   0    1.71    0.17
  -8   1   0    0.15    0.12
  -8   1   0    0.18    0.11
  -8   1   0   -0.04    0.14
   1   7   0    0.12    0.10
  -1  -7   0    0.16    0.14
  -7   8   0   -0.07    0.17
  -8   4   0   24.47    1.04
  -8   4   0   25.38    0.87
  -8   4   0   26.17    0.85
   4  -8   0   26.77    0.86
   8  -4   0   24.81    0.84
  -4   8   0   26.32    1.10
  -4  -4   0   26.63    0.95
  -4  -4   0   26.00    1.02
   1  -8   0    0.12    0.13
  -8   7   0   -0.02    0.14
  -7  -1   0   -0.16    0.16
  -1   8   0    0.22    0.13
  -7  -1   0    0.08    0.10
  -7  -1   0   -0.03    0.10
  -9   3   0    1.33    0.16
   6  -9   0    1.50    0.12
  -9   3   0    1.47    0.16
  -9   3   0    1.51    0.20
  -9   3   0    1.07    0.20
   3   6   0    1.52    0.17
  -6   9   0    1.65    0.27
  -3  -6   0    1.33    0.21
  -9   6   0    1.71    0.24
  -9   6   0    1.22    0.20
   3  -9   0    1.07    0.15
  -6  -3   0    1.58    0.17
  -6  -3   0    1.50    0.15
  -6  -3   0    1.32    0.23
  -3   9   0    1.52    0.23
  -9   9   0   12.46    0.62
   0  -9   0   11.47    0.52
  -9   0   0   11.97    0.56
  -9   0   0   11.36    0.55
   0   9   0   11.51    0.54
  -9   0   0   10.97    0.45
 -10   2   0    9.27    0.49
 -10   2   0    8.85    0.46
   2   8   0    9.09    0.45
 -10   2   0    8.85    0.44
 -10   2   0    9.23    0.41
  -8  10   0    9.72    0.56
  -2  -8   0    8.74    0.49
 -10   5   0   49.71    1.54
 -10   5   0   50.89    1.88
 -10   5   0   45.67    1.57
   5 -10   0   46.47    1.54
  -5  -5   0   48.38    1.65
  -5  10   0   47.66    1.90
  -5  -5   0   47.46    1.50
  -5  -5   0   45.59    1.82
 -10   8   0    9.62    0.54
   2 -10   0    8.59    0.43
  -8  -2   0    8.64    0.38
  -8  -2   0    9.73    0.51
  -8  -2   0    9.27    0.47
  -2  10   0    9.05    0.49
 -11   1   0    0.91    0.17
   1  10   0    1.03    0.18
 -11   1   0    1.37    0.21
 -11   1   0    1.16    0.22
   1  10   0    1.46    0.19
  -1 -10   0    0.82    0.20
 -10  11   0    0.70    0.19
 -10  11   0    1.13    0.27
 -11   4   0   23.17    0.87
   4   7   0   22.25    0.79
 -11   4   0   23.53    1.00
   4   7   0   22.16    0.94
 -11   4   0   23.08    0.83
  -4  -7   0   22.09    0.90
  -7  11   0   23.91    1.05
 -11   7   0   22.65    0.81
 -11   7   0   22.33    0.99
   7   4   0   21.93    0.78
   4 -11   0   21.83    0.81
  -7  -4   0   23.96    0.92
  -7  -4   0   21.77    0.77
  -4  11   0   22.98    1.05
  -7  -4   0   22.25    0.94
 -11  10   0    1.11    0.21
 -11  10   0    0.83    0.25
   1 -11   0    1.35    0.21
  -1  11   0    0.95    0.21
 -10  -1   0    0.82    0.16
 -10  -1   0    1.22    0.20
  -1  11   0    1.21    0.17
 -10  -1   0    1.04    0.25
 -12   3   0   11.77    0.62
   3   9   0   11.29    0.57
 -12   3   0   11.92    0.53
   3   9   0   12.08    0.50
 -12   3   0   11.43    0.58
  -9  12   0   12.80    0.70
  -9  12   0   13.08    0.54
  -3  -9   0   11.94    0.62
 -12   6   0   16.24    0.78
 -12   6   0   15.90    0.65
   6   6   0   15.67    0.71
   6   6   0   16.01    0.61
  -6  12   0   15.54    0.61
  -6  -6   0   14.81    0.72
  -6  12   0   17.67    0.87
  -6  -6   0   17.12    0.60
 -12   9   0   11.52    0.53
 -12   9   0   11.60    0.64
   3 -12   0   11.72    0.53
  -9  -3   0   12.08    0.59
  -3  12   0   12.40    0.71
  -9  -3   0   11.51    0.48
  -9  -3   0   11.82    0.64
  -3  12   0   11.72    0.49
 -12  12   0    0.10    0.20
 -12  12   0    0.06    0.18
   0 -12   0    0.12    0.18
 -12   0   0    0.00    0.21
 -12   0   0    0.12    0.14
 -12   0   0   -0.02    0.15
 -12   0   0   -0.03    0.13
   0  12   0    0.13    0.14
 -13   2   0    1.17    0.21
   2  11   0    1.35    0.20
 -13   2   0    1.57    0.21
 -13   2   0    1.50    0.23
 -11  13   0    1.41    0.27
 -11  13   0    1.21    0.22
  -2 -11   0    1.13    0.25
 -13   5   0    1.42    0.23
 -13   5   0    1.25    0.24
   5   8   0    1.26    0.18
   5   8   0    1.50    0.19
  -5  -8   0    1.31    0.25
  -8  13   0    1.49    0.32
  -5  -8   0    1.42    0.17
  -8  13   0    1.48    0.20
 -13   8   0    1.45    0.27
 -13   8   0    1.23    0.22
   8   5   0    1.68    0.21
  -8  -5   0    1.38    0.17
  -5  13   0    1.10    0.32
  -8  -5   0    1.22    0.26
  -5  13   0    1.82    0.22
  -8  -5   0    1.38    0.20
 -13  11   0    1.63    0.23
 -13  11   0    0.92    0.24
   2 -13   0    1.33    0.21
 -11  -2   0    1.51    0.20
 -11  -2   0    1.51    0.28
  -2  13   0    0.75    0.26
  -2  13   0    1.44    0.20
 -11  -2   0    1.62    0.23
 -11  -2   0    1.39    0.21
   1  13   0    8.85    0.45
 -14   1   0    9.16    0.49
 -14   1   0    9.49    0.56
 -14   1   0    9.39    0.49
  -1 -13   0    9.43    0.62
 -13  14   0    9.80    0.65
 -13  14   0    9.15    0.49
 -14   4   0    0.26    0.17
   4  10   0    0.16    0.14
 -14   4   0    0.36    0.19
 -14   4   0    0.00    0.17
 -10  14   0    0.29    0.24
 -10  14   0    0.09    0.16
 -14   7   0    2.76    0.31
   7   7   0    2.91    0.27
   7   7   0    2.77    0.25
  -7  -7   0    3.34    0.24
  -7  14   0    3.53    0.41
  -7  14   0    2.94    0.26
 -14  10   0    0.09    0.18
  10   4   0   -0.06    0.14
   4 -14   0   -0.02    0.26
 -14  10   0   -0.21    0.19
 -10  -4   0    0.10    0.13
 -10  -4   0    0.03    0.15
  -4  14   0    0.13    0.15
 -10  -4   0    0.23    0.13
  -4  14   0    0.04    0.26
   1 -14   0    9.36    0.62
 -14  13   0    8.97    0.49
 -14  13   0   10.80    0.67
 -13  -1   0    9.77    0.49
 -13  -1   0    8.97    0.47
 -13  -1   0    9.01    0.54
  -1  14   0    8.84    0.45
   3  12   0    3.15    0.29
 -15   3   0    2.98    0.31
 -15   3   0    2.54    0.29
 -15   3   0    2.57    0.32
  -3 -12   0    1.97    0.33
 -12  15   0    2.69    0.30
 -12  15   0    2.65    0.39
   6   9   0    1.08    0.19
 -15   6   0    1.17    0.25
 -15   6   0    1.03    0.22
  -9  15   0    1.26    0.31
  -9  15   0    1.12    0.22
   6 -15   0    0.80    0.27
 -15   9   0    0.94    0.23
 -15   9   0    1.29    0.28
 -15   9   0    0.92    0.19
   9   6   0    0.98    0.18
  -6  15   0    0.40    0.29
  -9  -6   0    0.96    0.17
  -9  -6   0    0.96    0.19
  -6  15   0    1.00    0.19
  -9  -6   0    1.06    0.18
 -15  12   0    2.64    0.36
   3 -15   0    2.65    0.36
 -15  12   0    2.00    0.26
  12   3   0    3.01    0.31
  -3  15   0    2.00    0.23
 -12  -3   0    2.58    0.25
 -12  -3   0    2.27    0.27
 -12  -3   0    2.65    0.27
   0 -15   0    2.93    0.41
 -15  15   0    2.86    0.33
 -15  15   0    2.86    0.41
   0  15   0    3.07    0.31
 -15   0   0    2.99    0.34
   0  15   0    2.76    0.28
 -15   0   0    2.94    0.32
 -15   0   0    2.90    0.31
   2  14   0    0.54    0.19
 -16   2   0    0.74    0.23
 -16   2   0    0.55    0.22
   2  14   0    0.47    0.23
 -16   2   0    0.77    0.22
  -2 -14   0    0.91    0.31
 -14  16   0    0.71    0.23
 -14  16   0    0.23    0.27
   5  11   0    1.09    0.21
 -16   5   0    1.13    0.24
 -16   5   0    1.21    0.26
 -11  16   0    1.06    0.30
 -11  16   0    0.84    0.22
  -5 -11   0    0.57    0.27
 -16   8   0    0.62    0.24
 -16   8   0    0.39    0.21
   8   8   0    0.36    0.16
   8 -16   0    0.39    0.26
  -8  16   0    0.32    0.28
  -8  16   0    0.47    0.18
 -16  11   0    0.98    0.23
 -16  11   0    0.83    0.27
  11   5   0    1.12    0.23
   5 -16   0    1.63    0.34
 -11  -5   0    1.00    0.19
  -5  16   0    1.09    0.21
 -16  14   0    0.46    0.24
 -16  14   0    0.53    0.22
  14   2   0    0.60    0.21
   2 -16   0    0.42    0.25
  -2  16   0    0.70    0.19
 -14  -2   0    0.44    0.18
 -14  -2   0    0.71    0.21
 -14  -2   0    0.59    0.19
  -2  16   0    0.30    0.22
 -17   1   0    0.21    0.23
 -17   1   0    0.62    0.23
   1  16   0    0.52    0.20
 -17   1   0    0.45    0.21
   1  16   0    0.76    0.25
 -16  17   0    0.45    0.29
  -1 -16   0    0.89    0.31
 -16  17   0    0.51    0.23
 -17   4   0   35.01    1.61
 -17   4   0   37.30    1.33
   4  13   0   39.57    1.30
 -17   4   0   37.99    1.37
   4  13   0   35.24    1.26
 -13  17   0   38.31    1.68
  -4 -13   0   35.59    1.44
 -13  17   0   38.31    1.32
 -17   7   0   -0.03    0.17
   7  10   0   -0.15    0.16
 -17   7   0    0.48    0.21
 -10  17   0   -0.30    0.23
 -10  17   0   -0.29    0.17
 -17  10   0   -0.25    0.20
  10   7   0    0.07    0.17
 -17  10   0    0.51    0.22
   7 -17   0    0.08    0.26
 -10  -7   0   -0.18    0.14
  -7  17   0    0.30    0.17
  13   4   0   38.78    1.34
 -17  13   0   38.41    1.34
   4 -17   0   36.82    1.45
 -17  13   0   35.93    1.67
 -13  -4   0   37.72    1.29
  -4  17   0   36.74    1.22
 -17  16   0    0.40    0.23
  16   1   0    0.52    0.23
   1 -17   0    0.71    0.33
 -17  16   0    0.57    0.31
  -1  17   0    0.46    0.23
 -16  -1   0    0.68    0.22
 -16  -1   0    0.57    0.23
 -18   3   0    8.60    0.57
 -18   3   0    8.68    0.62
   3  15   0    8.71    0.50
   3  15   0    9.27    0.55
 -15  18   0    8.20    0.68
  -3 -15   0    8.90    0.65
 -18   6   0   60.85    2.46
 -18   6   0   57.11    1.96
   6  12   0   61.36    1.95
  -6 -12   0   55.85    2.08
 -12  18   0   61.59    2.49
 -18   9   0    4.62    0.42
   9   9   0    3.97    0.37
   9 -18   0    4.33    0.43
 -18   9   0    4.17    0.46
  12   6   0   60.51    1.97
   6 -18   0   57.35    2.08
 -18  12   0   60.95    2.49
 -12  -6   0   58.09    1.89
  -6  18   0   58.95    1.77
   3 -18   0    8.76    0.66
  15   3   0    8.76    0.55
 -18  15   0    8.17    0.54
 -18  15   0    9.98    0.73
  -3  18   0    8.75    0.50
 -15  -3   0    8.91    0.52
 -18  18   0    2.75    0.43
  18   0   0    2.17    0.35
   0 -18   0    3.56    0.47
 -18  18   0    2.75    0.35
 -18  18   0    2.39    0.38
   0  18   0    2.50    0.33
 -18   0   0    2.47    0.30
 -18   0   0    2.92    0.36
   2  17   0    0.60    0.27
 -19   2   0    0.25    0.26
 -19   2   0    0.21    0.21
 -17  19   0    0.14    0.30
  -2 -17   0    0.31    0.31
 -17  19   0    0.02    0.24
   5  14   0   39.02    1.42
   5  14   0   38.80    1.39
 -19   5   0   39.74    1.80
 -19   5   0   42.73    1.49
 -14  19   0   43.57    1.87
  -5 -14   0   42.44    1.59
 -19   8   0    7.24    0.58
 -19   8   0    7.45    0.52
   8  11   0    6.52    0.45
 -19  11   0    6.94    0.60
   8 -19   0    5.88    0.51
  11   8   0    6.53    0.46
  -8  19   0    7.31    0.33
   5 -19   0   42.33    1.58
  14   5   0   40.32    1.46
 -19  14   0   39.78    1.84
  -5  19   0   40.15    1.28
 -14  -5   0   39.49    1.39
 -19  17   0    0.22    0.32
 -19  17   0    0.57    0.25
  17   2   0    0.14    0.24
 -19  17   0    0.41    0.26
   2 -19   0    0.33    0.31
 -17  -2   0    0.57    0.24
  -2  19   0    0.28    0.23
   1  19   0    6.75    0.51
 -20   1   0    6.98    0.53
 -20   1   0    6.95    0.50
  -1 -19   0    6.35    0.57
 -19  20   0    7.44    0.61
  -1 -19   0    7.54    0.54
  -1 -19   0    5.52    0.40
  20  -1   0    7.08    0.59
 -19  20   0    6.54    0.51
 -19  20   0    7.02    0.59
 -20   4   0    3.37    0.35
 -20   4   0    3.95    0.37
 -20   4   0    4.74    0.45
  -4 -16   0    3.93    0.33
 -16  20   0    4.09    0.48
  -4 -16   0    3.92    0.48
 -20   7   0   31.60    1.14
 -20   7   0   33.51    1.26
   7  13   0   32.27    1.21
 -20  10   0    1.22    0.30
  10  10   0    0.81    0.24
  13   7   0   32.30    1.22
   7 -20   0   32.49    1.30
 -20  13   0   31.15    1.14
 -13  -7   0   31.84    1.15
 -20  16   0    3.93    0.39
 -20  16   0    3.46    0.36
 -20  16   0    3.25    0.44
  16   4   0    4.21    0.44
   4 -20   0    3.05    0.45
 -16  -4   0    3.59    0.36
  -4  20   0    3.61    0.38
   1 -20   0    6.33    0.52
 -20  19   0    6.45    0.57
  19   1   0    7.73    0.58
   1 -20   0    5.54    0.53
 -20  19   0    6.43    0.48
 -20  19   0    7.65    0.62
   1 -20   0    7.01    0.48
  -1  20   0    6.28    0.49
 -19  -1   0    7.34    0.50
 -19  -1   0    7.18    0.53
   3  18   0    1.35    0.32
 -21   3   0    0.31    0.24
 -21   3   0    1.16    0.28
  -3 -18   0    0.41    0.30
  -3 -18   0    0.37    0.21
 -18  21   0    1.31    0.36
  -3 -18   0    0.35    0.23
 -18  21   0    0.42    0.31
 -18  21   0    0.27    0.26
 -21   6   0   12.04    0.66
 -21   6   0   12.83    0.64
   6  15   0   13.85    0.97
 -21   6   0   13.70    0.73
   6  15   0   13.19    0.67
 -21   6   0   14.03    0.79
  -6 -15   0   13.15    0.56
  -6 -15   0   12.30    0.86
 -15  21   0   13.48    0.80
  -6 -15   0   12.81    0.77
   9  12   0    1.44    0.28
 -21   9   0    1.13    0.27
 -21   9   0    1.23    0.31
 -21   9   0    1.09    0.29
 -21   9   0    0.56    0.35
  -9 -12   0    1.45    0.20
  12   9   0    1.09    0.28
   9 -21   0    0.67    0.31
 -21  12   0    0.76    0.26
 -21  12   0    0.72    0.27
 -21  12   0    1.65    0.40
  -9  21   0    0.99    0.23
 -12  -9   0    1.05    0.16
  15   6   0   12.80    0.86
 -21  15   0   13.63    0.81
   6 -21   0   12.93    0.78
 -21  15   0   13.00    0.66
 -21  15   0   13.34    0.68
 -21  15   0   13.57    0.82
   6 -21   0   13.34    0.73
  15   6   0   12.92    0.70
  -6  21   0   13.50    0.64
 -15  -6   0   13.28    0.64
 -15  -6   0   13.44    0.83
   3 -21   0    0.64    0.31
  18   3   0    0.48    0.29
   3 -21   0    0.69    0.28
 -21  18   0    0.06    0.31
 -21  18   0    1.01    0.28
   3 -21   0    0.37    0.23
 -21  18   0    0.36    0.34
 -18  -3   0    0.71    0.26
  -3  21   0    0.48    0.27
 -18  -3   0    0.07    0.21
   0 -21   0   25.07    1.11
   0 -21   0   23.99    1.02
  21   0   0   23.58    1.07
 -21  21   0   23.63    0.97
   0 -21   0   24.41    0.88
 -21  21   0   23.94    1.09
 -21  21   0   25.19    1.10
 -21   0   0   23.76    0.95
 -21   0   0   24.69    1.03
   0  21   0   24.46    0.95
   2  20   0    3.17    0.38
 -22   2   0    3.43    0.38
 -22   2   0    3.18    0.38
  -2 -20   0    4.14    0.42
  -2 -20   0    2.67    0.41
 -20  22   0    2.95    0.42
 -20  22   0    3.34    0.46
  -2 -20   0    3.61    0.32
  22  -2   0    3.44    0.42
 -20  22   0    2.61    0.35
   5  17   0   -0.29    0.26
   5  17   0    0.56    0.40
 -22   5   0   -0.21    0.23
 -22   5   0    0.42    0.27
  17 -22   0    0.43    0.30
  -5 -17   0    0.63    0.33
 -17  22   0   -0.05    0.28
  -5 -17   0    0.01    0.27
  -5 -17   0    0.04    0.17
 -17  22   0    0.22    0.29
  14 -22   0   13.22    0.73
 -22   8   0   12.76    0.72
   8  14   0   14.24    0.99
 -22   8   0   13.21    0.79
 -22   8   0   13.60    0.67
   8  14   0   11.85    0.67
 -22   8   0   12.66    0.67
 -14  22   0   13.28    0.80
  -8 -14   0   11.41    0.85
  -8 -14   0   13.62    0.54
  11  11   0   10.92    0.64
 -22  11   0   12.16    0.76
 -22  11   0   10.31    0.65
 -22  11   0   10.45    0.62
 -22  11   0   12.38    0.81
  11  11   0   11.68    0.83
  11 -22   0   11.40    0.69
 -22  11   0   11.35    0.62
 -11 -11   0   11.00    0.82
 -11 -11   0   11.09    0.44
 -11  22   0   12.08    0.76
 -22  14   0   14.08    0.86
   8 -22   0   13.70    0.78
 -22  14   0   12.80    0.66
 -22  14   0   13.94    0.68
 -22  14   0   12.89    0.84
  14   8   0   14.85    0.73
   8 -22   0   13.44    0.74
  14   8   0   12.93    0.90
 -14  -8   0   12.87    0.82
  -8  22   0   13.30    0.59
  17   5   0    0.04    0.22
 -22  17   0   -0.16    0.23
  17   5   0    0.33    0.33
 -22  17   0   -0.03    0.23
   5 -22   0    0.04    0.28
 -22  17   0    0.17    0.31
 -22  17   0   -0.07    0.30
   5 -22   0   -0.12    0.24
 -17  -5   0   -0.28    0.30
  -5  22   0    0.07    0.23
 -17  -5   0   -0.20    0.18
 -22  20   0    3.53    0.45
 -22  20   0    3.39    0.46
   2 -22   0    3.60    0.39
   2 -22   0    3.78    0.34
  20   2   0    2.53    0.37
   2 -22   0    3.64    0.46
 -22  20   0    3.45    0.37
 -20  -2   0    4.04    0.40
 -20  -2   0    2.76    0.35
  -2  22   0    3.52    0.35
   1  22   0    0.46    0.26
 -23   1   0    0.27    0.25
 -23   1   0    0.29    0.26
 -22  23   0    0.09    0.23
  -1 -22   0    0.09    0.26
 -22  23   0   -0.24    0.27
 -22  23   0    0.30    0.29
  -1 -22   0    0.32    0.19
  -1 -22   0    0.40    0.25
 -23   4   0   -0.23    0.22
   4  19   0    0.24    0.27
  19 -23   0    0.04    0.29
 -23   4   0    0.28    0.25
 -19  23   0    0.51    0.31
  -4 -19   0    0.25    0.28
  -4 -19   0    0.24    0.17
  -4 -19   0   -0.08    0.23
 -19  23   0    0.22    0.24
  23  -4   0    0.01    0.25
 -19  23   0    0.10    0.30
   7  16   0    2.53    0.51
  16 -23   0    3.82    0.43
 -23   7   0    3.36    0.45
 -23   7   0    3.53    0.37
 -23   7   0    3.87    0.39
 -23   7   0    3.94    0.43
 -16  23   0    2.99    0.43
  -7 -16   0    3.36    0.48
  -7 -16   0    3.39    0.27
 -23  10   0    1.52    0.32
  10  13   0    1.29    0.48
  10  13   0    1.12    0.27
 -23  10   0    1.20    0.28
 -23  10   0    1.05    0.37
 -23  10   0    0.38    0.35
 -23  10   0    1.29    0.31
  13 -23   0    1.54    0.33
 -10 -13   0    1.27    0.17
 -13  23   0    1.61    0.38
 -10 -13   0    1.98    0.44
  10 -23   0    1.31    0.33
  13  10   0    1.87    0.47
 -23  13   0    0.95    0.27
  10 -23   0    1.28    0.33
  13  10   0    1.50    0.30
 -23  13   0    0.76    0.37
 -23  13   0    1.08    0.29
 -23  13   0    1.73    0.40
 -13 -10   0    2.21    0.43
   7 -23   0    3.33    0.40
 -23  16   0    3.63    0.45
  16   7   0    3.96    0.49
   7 -23   0    3.52    0.44
 -23  16   0    3.66    0.37
  16   7   0    3.62    0.41
 -23  16   0    3.38    0.46
 -23  16   0    3.78    0.37
  -7  23   0    3.49    0.29
 -16  -7   0    3.89    0.48
   4 -23   0    0.19    0.20
 -23  19   0    0.26    0.31
  19   4   0    0.15    0.23
 -23  19   0    0.33    0.23
   4 -23   0   -0.30    0.26
 -23  19   0    0.21    0.30
   4 -23   0   -0.02    0.24
 -19  -4   0    0.20    0.23
  -4  23   0    0.24    0.22
 -19  -4   0    0.34    0.20
 -23  22   0    0.22    0.29
   1 -23   0    0.43    0.25
   1 -23   0    0.40    0.27
 -23  22   0    0.40    0.24
 -23  22   0    0.26    0.30
   1 -23   0    0.28    0.20
 -22  -1   0   -0.24    0.22
 -22  -1   0    0.43    0.24
  -1  23   0   -0.01    0.22
 -24   3   0    1.12    0.30
 -24   3   0    0.96    0.29
  21 -24   0    0.67    0.30
   3  21   0    0.45    0.27
 -21  24   0    0.54    0.32
  -3 -21   0    0.69    0.29
  -3 -21   0    1.10    0.19
 -21  24   0    0.80    0.27
  -3 -21   0    0.47    0.27
 -21  24   0    1.10    0.34
   6  18   0    0.96    0.32
  18 -24   0    1.83    0.34
 -24   6   0    1.37    0.29
 -24   6   0    1.41    0.32
   6  18   0    1.22    0.40
  -6 -18   0    1.58    0.21
 -18  24   0    1.40    0.32
  -6 -18   0    2.01    0.36
 -18  24   0    1.17    0.34
   9  15   0    1.28    0.46
 -24   9   0    0.91    0.35
 -24   9   0    0.70    0.28
 -24   9   0    1.19    0.29
 -24   9   0    1.53    0.31
  15 -24   0    1.40    0.32
  -9 -15   0    0.91    0.39
 -15  24   0    0.91    0.34
  -9 -15   0    1.20    0.16
 -24  12   0    4.81    0.52
 -24  12   0    4.43    0.39
  12  12   0    4.72    0.43
  12 -24   0    5.80    0.49
 -24  12   0    4.52    0.51
 -24  12   0    4.91    0.41
  12  12   0    4.94    0.61
 -12  24   0    5.36    0.53
 -12 -12   0    5.56    0.58
 -24  15   0    0.80    0.28
 -24  15   0    1.55    0.37
  15   9   0    1.51    0.42
   9 -24   0    1.30    0.32
  15   9   0    0.93    0.26
 -24  15   0    1.34    0.38
   9 -24   0    1.10    0.32
 -24  15   0    1.02    0.28
 -15  -9   0    1.85    0.39
 -24  18   0    1.01    0.27
   6 -24   0    1.75    0.33
 -24  18   0    1.23    0.36
 -24  18   0    1.37    0.35
  18   6   0    0.76    0.33
   6 -24   0    1.12    0.26
   6 -24   0    1.30    0.34
  -6  24   0    1.26    0.21
 -24  21   0    0.53    0.30
 -24  21   0    0.56    0.25
 -24  21   0    0.67    0.32
   3 -24   0    0.77    0.27
   3 -24   0    0.79    0.22
   3 -24   0    0.66    0.29
 -21  -3   0    1.34    0.29
 -24  24   0    2.88    0.32
 -24  24   0    2.21    0.37
 -24  24   0    2.38    0.38
   0 -24   0    1.89    0.21
   0 -24   0    2.67    0.34
   0  24   0    2.12    0.25
  24 -24   0    2.14    0.34
 -24   0   0    2.58    0.32
   2  23   0    0.11    0.22
 -25   2   0    0.39    0.24
  23 -25   0    0.64    0.28
 -23  25   0    0.75    0.30
  -2 -23   0    0.48    0.15
 -23  25   0    0.62    0.29
 -23  25   0    0.51    0.24
  20 -25   0   -0.12    0.26
 -25   5   0   -0.26    0.21
 -25   5   0    0.69    0.26
  -5 -20   0    0.21    0.26
  -5 -20   0    0.00    0.13
 -20  25   0   -0.57    0.25
 -20  25   0    0.02    0.23
 -20  25   0    0.06    0.29
  17 -25   0   -0.04    0.26
 -25   8   0   -0.21    0.22
   8  17   0    0.06    0.37
 -25   8   0    0.02    0.24
 -17  25   0    0.44    0.31
 -25  11   0    0.05    0.23
 -25  11   0    0.26    0.26
 -25  11   0    1.02    0.26
  11  14   0    0.41    0.41
  14 -25   0    0.79    0.30
 -25  11   0    0.49    0.32
 -11 -14   0    0.57    0.37
 -14  25   0    0.61    0.31
  11 -25   0    0.45    0.28
 -25  14   0    0.22    0.24
  14  11   0    0.20    0.39
 -25  14   0    0.78    0.33
 -25  14   0    0.29    0.33
 -25  14   0    0.91    0.25
 -14 -11   0    0.27    0.35
 -25  17   0   -0.02    0.27
   8 -25   0   -0.32    0.23
  17   8   0   -0.34    0.30
 -25  17   0   -0.13    0.23
   8 -25   0    0.16    0.26
 -25  17   0    0.01    0.22
 -25  17   0    0.26    0.30
   8 -25   0   -0.25    0.21
 -25  20   0    0.50    0.31
 -25  20   0   -0.18    0.22
   5 -25   0   -0.11    0.19
   5 -25   0   -0.06    0.22
 -25  20   0    0.34    0.27
   5 -25   0    0.03    0.25
 -20  -5   0   -0.13    0.24
 -25  23   0    0.15    0.27
   2 -25   0    0.40    0.25
   2 -25   0    0.55    0.19
 -25  23   0    0.70    0.24
 -25  23   0    0.63    0.30
 -23  -2   0    0.54    0.25
 -26   1   0    7.61    0.44
  25 -26   0    7.27    0.47
 -25  26   0    7.03    0.52
 -25  26   0    6.80    0.49
 -25  26   0    7.72    0.45
 -26   4   0    2.82    0.32
  22 -26   0    3.06    0.37
   4  22   0    2.71    0.31
 -22  26   0    3.03    0.38
 -22  26   0    2.39    0.37
 -22  26   0    3.24    0.34
 -26   7   0    1.42    0.29
   7  19   0    2.26    0.34
   7  19   0    1.29    0.39
 -26   7   0    1.57    0.31
  19 -26   0    1.43    0.32
 -19  26   0    1.51    0.35
 -19  26   0    1.44    0.31
 -26  10   0   -0.11    0.29
 -26  10   0    0.42    0.24
  10  16   0   -0.02    0.39
 -26  10   0    0.13    0.22
  16 -26   0    0.42    0.27
  10  16   0    0.23    0.29
 -16  26   0   -0.29    0.26
 -26  13   0    0.43    0.30
  13  13   0    0.22    0.41
 -26  13   0    0.29    0.25
 -26  13   0    0.53    0.24
  13 -26   0    0.72    0.28
 -26  13   0    0.19    0.29
 -26  16   0    0.33    0.24
 -26  16   0   -0.12    0.23
 -26  16   0    0.24    0.30
  16  10   0    0.28    0.35
  10 -26   0    0.26    0.26
 -26  16   0    0.17    0.28
 -26  19   0    1.28    0.33
  19   7   0    1.70    0.38
 -26  19   0    1.41    0.27
   7 -26   0    1.98    0.26
   7 -26   0    1.63    0.32
   7 -26   0    1.62    0.30
 -26  19   0    1.55    0.37
 -19  -7   0    1.92    0.30
   4 -26   0    3.10    0.27
 -26  22   0    3.58    0.40
 -26  22   0    3.26    0.32
   4 -26   0    2.94    0.34
 -26  22   0    2.72    0.38
 -22  -4   0    2.92    0.32
 -26  25   0    7.25    0.49
 -26  25   0    7.52    0.42
 -26  25   0    7.66    0.52
 -25  -1   0    6.89    0.45
  26 -25   0    6.26    0.44
 -27   6   0    6.97    0.46
   6  21   0    7.09    0.51
  21 -27   0    6.60    0.50
 -21  27   0    7.00    0.55
 -21  27   0    5.80    0.44
 -27   9   0    1.17    0.25
   9  18   0    0.56    0.30
   9  18   0    0.30    0.38
  18 -27   0    0.73    0.28
 -18  27   0    0.75    0.30
 -18  27   0    0.91    0.26
 -27  12   0    4.22    0.35
  15 -27   0    3.29    0.36
 -27  12   0    3.19    0.42
  12  15   0    4.09    0.42
  12  15   0    4.04    0.54
 -27  15   0    3.07    0.40
 -27  15   0    3.48    0.43
  15  12   0    3.39    0.49
 -27  15   0    3.89    0.35
  12 -27   0    3.87    0.40
   9 -27   0    0.94    0.23
 -27  18   0    0.17    0.28
  18   9   0    1.01    0.38
 -27  18   0    0.55    0.31
 -27  18   0    0.83    0.24
   9 -27   0    0.66    0.27
 -27  21   0    6.41    0.43
 -27  21   0    6.38    0.51
 -27  21   0    6.06    0.49
   6 -27   0    6.69    0.39
   6 -27   0    5.99    0.46
 -21  -6   0    6.55    0.48
   8  20   0    0.35    0.24
   8  20   0   -0.05    0.31
  20 -28   0   -0.26    0.22
 -28   8   0   -0.08    0.20
 -20  28   0   -0.18    0.22
  11  17   0   -0.07    0.26
  11  17   0    0.09    0.38
 -28  11   0   -0.04    0.19
  17 -28   0   -0.08    0.23
  14 -28   0    5.95    0.48
  14  14   0    5.13    0.57
 -28  14   0    6.15    0.43
  14  14   0    6.87    0.48
 -28  14   0    5.57    0.47
 -28  17   0   -0.07    0.19
  17  11   0   -0.13    0.33
 -28  17   0   -0.11    0.29
  11 -28   0   -0.09    0.22
 -28  17   0    0.26    0.25
  11 -28   0    0.26    0.20
 -28  20   0    0.08    0.25
  20   8   0   -0.32    0.27
   8 -28   0   -0.06    0.17
   8 -28   0   -0.22    0.20
 -28  20   0    0.32    0.24
 -28  20   0   -0.01    0.18
 -20  -8   0   -0.09    0.21
  19 -29   0    3.69    0.33
  10  19   0    3.90    0.33
  10  19   0    3.40    0.44
 -29  10   0    3.93    0.29
 -19  29   0    4.66    0.38
  13  16   0    2.36    0.32
 -29  13   0    2.63    0.25
  16 -29   0    2.44    0.30
  13  16   0    2.64    0.43
 -29  16   0    1.89    0.29
 -29  16   0    2.32    0.33
  13 -29   0    2.35    0.29
  16  13   0    2.25    0.32
 -29  16   0    2.24    0.24
  16  13   0    2.86    0.42
  13 -29   0    2.18    0.25
 -29  19   0    3.22    0.33
  10 -29   0    3.39    0.32
  10 -29   0    3.44    0.26
  19  10   0    3.19    0.39
 -29  19   0    4.53    0.33
 -29  19   0    3.66    0.37
 -19 -10   0    3.86    0.33
  -1   0  -1   -0.28    0.02
   0   1  -1   -0.33    0.02
   1   0   1   -0.30    0.02
   0  -1   1   -0.33    0.02
  -1   3  -1    0.04    0.06
  -2  -1  -1    0.06    0.07
   3  -2  -1    0.05    0.03
   1  -3   1    0.02    0.06
   2   1   1    0.12    0.08
  -3   2   1    0.04    0.03
  -2   2  -1    0.02    0.02
   0  -2  -1   -0.03    0.04
   2   0  -1    0.04    0.05
   0   2   1    0.08    0.06
  -2   0   1   -0.02    0.05
  -3  -2  -1    7.32    0.32
  -2   5  -1    5.89    0.37
  -3  -2  -1    7.42    0.35
   5  -3  -1    7.21    0.25
  -2   5  -1    6.97    0.32
  -5   3   1    6.72    0.26
   2  -5   1    7.10    0.30
  -5   3   1    6.83    0.35
  -3   1  -1    0.01    0.06
   2  -3  -1    0.00    0.04
  -1  -2   1    0.02    0.08
  -2   3   1    0.02    0.04
   3  -1   1    0.11    0.05
  -3   4  -1    6.23    0.23
   4  -1  -1    6.32    0.26
  -3   4  -1    6.41    0.35
  -1  -3  -1    7.14    0.31
   3  -4   1    6.13    0.22
  -4   1   1    6.63    0.27
  -4   1   1    6.40    0.30
   7  -4  -1    1.55    0.12
  -4  -3  -1    1.24    0.20
  -3   7  -1    1.02    0.23
  -4  -3  -1    1.14    0.15
  -7   4   1    1.27    0.17
   3  -7   1    1.59    0.14
  -7   4   1    1.40    0.10
  -4   0  -1    0.01    0.09
  -4   0  -1    0.09    0.13
   0   4  -1   -0.12    0.08
   0  -4   1    0.18    0.11
  -4   4   1    0.08    0.13
   1  -4  -1    6.64    0.27
  -4   3  -1    6.21    0.33
  -4   3  -1    6.33    0.22
  -3  -1   1    6.69    0.29
  -1   4   1    6.27    0.28
  -3  -1   1    6.81    0.30
  -2  -4  -1    1.40    0.21
   6  -2  -1    1.37    0.15
  -4   6  -1    1.88    0.27
  -4   6  -1    1.29    0.12
   2   4   1    1.34    0.14
  -6   2   1    1.20    0.15
  -6   2   1    1.56    0.18
   4  -6   1    1.13    0.09
  -5  -4  -1    0.76    0.13
  -5  -4  -1    0.86    0.19
  -4   9  -1    0.63    0.23
  -5  -4  -1    0.68    0.12
  -9   5   1    0.69    0.21
   4  -9   1    0.80    0.12
  -9   5   1    0.68    0.17
  -1   6  -1    6.10    0.37
  -5  -1  -1    7.53    0.35
  -5  -1  -1    7.25    0.39
  -6   5   1    7.55    0.39
   1  -6   1    7.20    0.34
  -5   2  -1    7.41    0.36
  -5   2  -1    7.22    0.30
   3  -5  -1    6.86    0.27
  -2  -3   1    7.44    0.37
  -2  -3   1    6.98    0.33
  -3   5   1    7.72    0.44
   5  -2   1    6.94    0.29
  -3   5   1    6.56    0.29
   0  -5  -1    0.09    0.15
  -5   5  -1    0.21    0.18
  -5   0   1    0.18    0.16
   0   5   1   -0.15    0.10
  -5   0   1    0.11    0.11
  -5   8  -1    1.06    0.13
  -3  -5  -1    1.22    0.19
  -5   8  -1    1.69    0.26
  -8   3   1    1.33    0.18
   3   5   1    1.41    0.15
   5  -8   1    1.44    0.11
  -8   3   1    1.57    0.17
  -8   3   1    1.27    0.14
  -6  -5  -1   22.26    0.94
  -6  -5  -1   21.72    0.76
  -6  -5  -1   22.24    0.90
  -5  11  -1   23.62    1.05
   6   5   1   22.68    0.78
 -11   6   1   23.66    1.00
 -11   6   1   21.62    0.81
  -6  -2  -1    0.71    0.13
  -6  -2  -1    0.54    0.19
  -2   8  -1    0.67    0.16
  -8   6   1    0.57    0.17
   2  -8   1    0.49    0.13
  -6   1  -1    7.96    0.37
   1   5  -1    6.89    0.35
   5  -6  -1    7.13    0.24
  -6   1  -1    7.92    0.37
  -5   6   1    6.76    0.24
  -1  -5   1    7.03    0.38
  -5   6   1    7.70    0.45
  -6   4  -1    1.34    0.11
   2  -6  -1    1.37    0.15
  -6   4  -1    1.26    0.19
  -4  -2   1    1.11    0.18
   6  -4   1    1.11    0.10
  -4  -2   1    1.14    0.14
  -2   6   1    0.92    0.18
  -1  -6  -1    0.17    0.14
  -6   7  -1    0.19    0.19
  -7   1   1    0.06    0.14
   1   6   1    0.18    0.10
  -7   1   1    0.25    0.12
  -4  -6  -1   33.54    1.21
  -6  10  -1   31.74    1.37
 -10   4   1   34.26    1.11
 -10   4   1   33.10    1.15
 -10   4   1   33.76    1.35
   4   6   1   33.01    1.30
  -7  -6  -1    3.97    0.26
  -7  -6  -1    3.93    0.30
  -6  13  -1    3.93    0.30
  -7  -6  -1    3.37    0.36
  -6  13  -1    3.94    0.43
 -13   7   1    3.83    0.37
   7   6   1    3.66    0.29
 -13   7   1    3.51    0.30
   7   6   1    3.71    0.29
  -7  -3  -1  116.75    4.40
  -7  -3  -1  121.71    3.83
  -3  10  -1  120.26    4.43
  -7  -3  -1  114.91    3.60
 -10   7   1  121.76    4.45
   3 -10   1  118.46    3.76
   0   7  -1   -0.05    0.10
  -7   0  -1   -0.07    0.15
  -7   0  -1    0.02    0.11
   0  -7   1    0.20    0.13
  -7   7   1    0.28    0.17
   4  -7  -1    1.39    0.12
  -7   3  -1    1.40    0.14
  -7   3  -1    1.43    0.18
   7  -3   1    1.53    0.13
  -3  -4   1    1.38    0.16
  -3  -4   1    1.17    0.19
  -4   7   1    2.25    0.28
  -4   7   1    1.09    0.14
  -7   6  -1    0.06    0.16
   1  -7  -1    0.14    0.14
  -7   6  -1   -0.10    0.15
  -6  -1   1    0.14    0.17
  -6  -1   1    0.31    0.12
  -1   7   1    0.19    0.13
  -2  -7  -1   15.59    0.63
  -7   9  -1   15.33    0.74
  -9   2   1   15.22    0.60
  -9   2   1   15.28    0.57
  -9   2   1   14.63    0.67
   2   7   1   14.79    0.64
  -7  12  -1   54.54    1.69
  -7  12  -1   58.23    2.19
  -5  -7  -1   52.72    1.88
  -5  -7  -1   52.19    1.71
 -12   5   1   53.72    2.13
   5   7   1   53.79    1.70
 -12   5   1   54.37    1.76
   5   7   1   55.17    2.08
  -7  15  -1   -0.16    0.27
  -7  15  -1    0.05    0.15
   8   7   1    0.34    0.15
 -15   8   1    0.34    0.20
 -15   8   1    0.46    0.20
   7 -15   1    0.52    0.29
  -8  -4  -1  109.15    3.96
  -4  12  -1  107.10    3.17
  -8  -4  -1  103.10    3.24
  -4  12  -1  107.41    4.04
  -8  -4  -1  106.72    3.48
 -12   8   1  104.29    4.01
   8   4   1  105.62    3.19
 -12   8   1  104.60    3.20
  -8  -1  -1   19.65    0.85
  -1   9  -1   19.73    0.85
  -8  -1  -1   20.03    0.70
  -8  -1  -1   21.44    0.81
  -9   8   1   21.16    0.91
   1  -9   1   19.69    0.76
   6  -8  -1    0.55    0.06
  -8   2  -1    0.43    0.13
   2   6  -1    0.56    0.12
  -8   2  -1    0.44    0.14
  -8   2  -1    0.51    0.13
  -2  -6   1    0.54    0.16
  -6   8   1    0.48    0.18
   3  -8  -1    1.27    0.15
  -8   5  -1    1.21    0.22
  -8   5  -1    1.22    0.10
  -8   5  -1    1.33    0.20
  -3   8   1    1.35    0.23
   8  -5   1    1.42    0.10
  -5  -3   1    1.28    0.21
  -5  -3   1    1.20    0.15
  -8   8  -1   -0.12    0.15
   0  -8  -1    0.07    0.15
  -8   0   1   -0.03    0.16
  -8   0   1    0.03    0.11
  -8   0   1   -0.09    0.10
   0   8   1    0.07    0.10
  -8  11  -1   81.89    3.12
  -3  -8  -1   83.33    2.69
  -8  11  -1   84.55    2.47
   3   8   1   78.24    3.04
 -11   3   1   80.33    2.53
 -11   3   1   77.32    2.56
 -11   3   1   83.76    3.09
   3   8   1   80.83    2.45
  -8  14  -1    1.77    0.22
  -8  14  -1    1.62    0.33
 -14   6   1    1.24    0.23
   6   8   1    1.19    0.18
 -14   6   1    1.92    0.29
 -17   9   1    0.70    0.26
   9   8   1    0.66    0.20
 -17   9   1    0.74    0.25
   8 -17   1    0.06    0.27
  -5  14  -1    3.45    0.28
  -9  -5  -1    3.31    0.29
  -9  -5  -1    2.86    0.24
  -5  14  -1    2.83    0.39
   9   5   1    3.24    0.28
 -14   9   1    3.12    0.30
 -14   9   1    2.91    0.35
  -9  -2  -1   57.92    2.16
  -9  -2  -1   53.91    1.77
  -9  -2  -1   58.25    1.94
  -2  11  -1   55.72    1.73
  -2  11  -1   57.85    2.18
 -11   9   1   56.28    2.22
 -11   9   1   54.57    1.76
   2 -11   1   54.13    1.87
  -9   1  -1   21.31    0.73
   1   8  -1   20.27    0.86
  -9   1  -1   21.33    0.79
  -9   1  -1   20.05    0.87
  -8   9   1   21.52    0.94
  -1  -8   1   20.42    0.80
   5  -9  -1    1.03    0.11
  -9   4  -1    1.04    0.15
  -9   4  -1    0.77    0.12
  -9   4  -1    0.73    0.16
  -9   4  -1    0.70    0.19
  -5   9   1    0.90    0.23
  -4  -5   1    0.89    0.14
  -4  -5   1    0.41    0.17
   2  -9  -1   15.18    0.59
  -9   7  -1   15.34    0.71
  -7  -2   1   14.88    0.54
  -7  -2   1   15.45    0.66
  -7  -2   1   15.29    0.66
  -2   9   1   14.18    0.68
  -1  -9  -1   22.18    0.86
  -9  10  -1   22.82    1.01
   1   9   1   23.27    0.77
   1   9   1   21.21    0.91
 -10   1   1   22.43    0.94
 -10   1   1   21.80    0.85
 -10   1   1   20.91    0.77
  -9  13  -1   23.44    1.11
  -4  -9  -1   23.06    0.97
  -9  13  -1   24.79    0.86
 -13   4   1   22.97    1.05
   4   9   1   24.05    0.84
 -13   4   1   23.52    0.87
  -9  16  -1   -0.10    0.25
  -9  16  -1    0.49    0.19
 -16   7   1    0.15    0.19
 -16   7   1    0.34    0.22
   7   9   1    0.33    0.15
 -19  10   1   -0.18    0.21
  10   9   1    0.05    0.17
 -19  10   1   -0.33    0.21
   9 -19   1   -0.28    0.23
 -10  -6  -1   -0.03    0.14
  -6  16  -1    0.23    0.16
 -16  10   1    0.01    0.18
 -16  10   1    0.19    0.18
   6 -16   1    0.00    0.26
  10   6   1    0.43    0.18
 -10  -3  -1    9.67    0.52
  -3  13  -1    9.23    0.63
 -10  -3  -1    9.45    0.43
 -10  -3  -1    9.66    0.59
  -3  13  -1    9.85    0.45
 -13  10   1    9.49    0.60
 -13  10   1    9.60    0.48
 -10   0  -1    0.06    0.19
   0  10  -1    0.05    0.14
 -10   0  -1    0.05    0.12
 -10   0  -1    0.15    0.14
   0  10  -1   -0.20    0.14
   0 -10   1   -0.19    0.15
 -10  10   1   -0.19    0.15
 -10  10   1    0.22    0.22
 -10   3  -1  121.78    3.61
 -10   3  -1  117.92    3.74
   3   7  -1  111.12    4.36
 -10   3  -1  124.67    4.41
 -10   3  -1  112.51    3.63
  -3  -7   1  121.68    3.80
  -7  10   1  118.36    4.43
 -10   6  -1   33.60    1.17
   4 -10  -1   33.46    1.12
 -10   6  -1   35.04    1.36
  -6  -4   1   34.63    1.21
  -4  10   1   32.14    1.39
  -6  -4   1   31.76    1.31
  -6  -4   1   32.30    1.07
 -10   9  -1   21.99    0.79
 -10   9  -1   22.59    1.00
   1 -10  -1   21.32    0.84
  -9  -1   1   23.04    0.88
  -9  -1   1   22.13    0.93
  -1  10   1   21.53    0.93
  -9  -1   1   21.71    0.77
 -10  12  -1   15.64    0.78
 -10  12  -1   15.31    0.62
  -2 -10  -1   15.61    0.69
 -12   2   1   14.42    0.72
   2  10   1   14.23    0.68
 -12   2   1   15.83    0.62
   2  10   1   14.28    0.59
  -5 -10  -1    0.12    0.25
 -10  15  -1    0.04    0.16
 -10  15  -1   -0.07    0.23
 -15   5   1   -0.05    0.19
 -15   5   1    0.16    0.20
 -15   5   1   -0.05    0.16
   5  10   1   -0.18    0.11
 -10  18  -1   -0.24    0.27
 -18   8   1    0.23    0.22
   8  10   1   -0.04    0.17
 -18   8   1   -0.12    0.19
 -11 -10  -1    1.58    0.19
 -10  21  -1    1.16    0.22
  11  10   1    1.56    0.29
 -21  11   1    2.02    0.30
 -21  11   1    1.03    0.28
 -21  11   1    0.96    0.35
 -21  11   1    1.38    0.34
 -11  -7  -1    2.20    0.27
  -7  18  -1    2.06    0.23
 -18  11   1    2.11    0.37
  11   7   1    2.07    0.29
   7 -18   1    1.60    0.32
 -11  -4  -1    0.83    0.18
 -11  -4  -1    1.04    0.18
  -4  15  -1    0.90    0.19
 -11  -4  -1    0.84    0.18
   4 -15   1    0.46    0.25
 -15  11   1    0.77    0.20
  11   4   1    0.52    0.18
 -15  11   1    0.40    0.22
 -11  -1  -1    1.10    0.17
 -11  -1  -1    0.83    0.18
  -1  12  -1    0.87    0.17
 -11  -1  -1    0.99    0.25
  -1  12  -1    1.03    0.22
 -12  11   1    0.99    0.27
   1 -12   1    0.92    0.20
 -12  11   1    0.63    0.20
 -11   2  -1   54.39    1.82
 -11   2  -1   61.56    2.23
 -11   2  -1   56.95    1.91
   2   9  -1   57.41    1.77
   2   9  -1   55.57    2.19
  -9  11   1   59.78    2.27
  -9  11   1   56.78    1.79
  -2  -9   1   55.55    1.94
   5   6  -1   23.14    0.78
 -11   5  -1   22.85    0.98
 -11   5  -1   21.69    0.86
 -11   5  -1   20.51    0.79
 -11   5  -1   22.40    0.81
   5   6  -1   22.13    0.92
  -5  -6   1   22.24    0.76
  -5  -6   1   22.85    0.90
  -6  11   1   22.64    1.03
 -11   8  -1   82.63    3.09
 -11   8  -1   77.49    2.45
   3 -11  -1   78.32    2.60
  -3  11   1   82.01    3.08
  -3  11   1   82.32    2.43
  -8  -3   1   81.58    3.03
  -8  -3   1   78.15    2.48
  -8  -3   1   81.61    2.68
 -11  11  -1    0.03    0.21
 -11  11  -1   -0.19    0.16
   0 -11  -1   -0.13    0.17
 -11   0   1    0.00    0.13
 -11   0   1    0.05    0.18
 -11   0   1    0.02    0.12
   0  11   1    0.23    0.15
   0  11   1    0.05    0.16
 -11  14  -1    0.28    0.25
  -3 -11  -1   -0.05    0.24
 -11  14  -1    0.20    0.17
 -14   3   1   -0.08    0.16
 -14   3   1    0.10    0.17
 -14   3   1    0.07    0.15
   3  11   1    0.20    0.15
  -6 -11  -1    4.08    0.44
 -11  17  -1    4.51    0.42
 -11  17  -1    4.35    0.47
   6  11   1    4.83    0.38
 -17   6   1    5.15    0.41
 -17   6   1    4.76    0.45
 -20   9   1    0.29    0.25
   9  11   1   -0.07    0.18
 -11  23  -1    2.64    0.41
 -12 -11  -1    2.47    0.47
  12  11   1    2.10    0.50
 -23  12   1    2.44    0.43
 -23  12   1    2.55    0.33
  12  11   1    2.51    0.34
 -23  12   1    2.28    0.33
  11 -23   1    2.30    0.36
 -23  12   1    3.63    0.47
 -20  12   1    3.73    0.36
   8 -20   1    4.80    0.48
  12   8   1    3.44    0.37
  -5  17  -1   13.43    0.62
 -12  -5  -1   15.38    0.65
 -17  12   1   15.10    0.87
   5 -17   1   14.01    0.78
  12   5   1   15.83    0.70
 -17  12   1   16.59    0.71
 -12  -2  -1    1.79    0.24
 -12  -2  -1    1.40    0.20
 -12  -2  -1    1.59    0.23
  -2  14  -1    1.34    0.20
   2 -14   1    1.13    0.32
 -14  12   1    1.39    0.22
 -14  12   1    1.26    0.30
   1  11  -1    0.92    0.17
   1  11  -1    1.25    0.20
 -12   1  -1    0.67    0.17
 -12   1  -1    0.85    0.19
  -1 -11   1    0.96    0.23
 -11  12   1    0.80    0.27
 -11  12   1    1.09    0.21
   4   8  -1  107.07    3.16
 -12   4  -1  104.31    3.29
 -12   4  -1  106.05    3.97
   4   8  -1  106.01    3.93
 -12   4  -1  102.55    3.25
  -8  12   1  104.72    3.16
  -4  -8   1  103.12    3.45
  -8  12   1  109.41    4.01
   7   5  -1   52.56    1.67
 -12   7  -1   53.77    2.12
 -12   7  -1   49.91    1.68
  -7  -5   1   53.02    2.06
  -5  12   1   53.86    1.67
  -7  -5   1   53.17    1.69
  -7  -5   1   52.84    1.86
  -5  12   1   57.50    2.16
 -12  10  -1   15.21    0.63
 -12  10  -1   15.01    0.79
   2 -12  -1   15.72    0.66
 -10  -2   1   14.99    0.60
  -2  12   1   15.61    0.77
 -10  -2   1   15.93    0.73
  -2  12   1   15.88    0.60
 -10  -2   1   14.96    0.73
 -12  13  -1    1.80    0.24
 -12  13  -1    1.48    0.30
  -1 -12  -1    1.44    0.33
 -13   1   1    1.70    0.21
   1  12   1    1.45    0.20
 -13   1   1    1.62    0.23
 -13   1   1    1.72    0.24
  -4 -12  -1    4.44    0.44
 -12  16  -1    4.61    0.48
 -12  16  -1    5.49    0.41
   4  12   1    4.97    0.36
 -16   4   1    5.58    0.43
 -16   4   1    4.42    0.38
 -16   4   1    4.53    0.42
 -19   7   1   11.43    0.64
   7  12   1   11.17    0.61
 -19   7   1   12.32    0.75
   7  12   1   11.27    0.59
 -10 -12  -1    2.88    0.24
 -12  22  -1    2.52    0.44
 -10 -12  -1    3.96    0.52
 -22  10   1    3.24    0.45
 -22  10   1    2.89    0.35
 -22  10   1    3.08    0.39
  10  12   1    3.02    0.55
 -22  10   1    2.76    0.45
 -22  10   1    3.09    0.35
  10  12   1    2.50    0.34
  12 -22   1    3.56    0.42
 -13 -12  -1    2.39    0.43
 -25  13   1    1.99    0.39
  12 -25   1    1.49    0.33
 -25  13   1    2.01    0.30
 -25  13   1    1.91    0.39
  13  12   1    2.06    0.48
 -25  13   1    2.09    0.31
  -9  22  -1   10.99    0.52
 -13  -9  -1   11.85    0.80
   9 -22   1   11.82    0.69
 -22  13   1   12.41    0.82
  13   9   1   11.52    0.66
 -22  13   1   10.50    0.62
 -22  13   1   11.75    0.81
  13   9   1   12.51    0.87
   9 -22   1   11.91    0.70
 -22  13   1   11.37    0.61
 -13  -6  -1   16.20    0.73
  -6  19  -1   17.59    0.65
  13   6   1   16.53    0.77
   6 -19   1   16.32    0.86
 -19  13   1   16.82    0.99
 -13  -3  -1    2.94    0.30
 -13  -3  -1    2.47    0.27
  -3  16  -1    2.80    0.29
 -13  -3  -1    2.34    0.31
  -3  16  -1    2.27    0.26
 -16  13   1    2.62    0.31
 -16  13   1    2.77    0.40
  13   3   1    2.47    0.30
   3 -16   1    2.75    0.36
 -13   0  -1    0.03    0.16
   0  13  -1    0.16    0.14
 -13   0  -1   -0.08    0.15
 -13   0  -1    0.11    0.14
 -13  13   1    0.30    0.18
   0 -13   1   -0.10    0.24
 -13  13   1    0.19    0.24
 -13   3  -1    8.40    0.53
 -13   3  -1    9.71    0.48
   3  10  -1    9.66    0.45
 -10  13   1    9.67    0.47
 -10  13   1    9.66    0.62
  -3 -10   1    9.58    0.53
 -13   6  -1    4.07    0.37
   6   7  -1    3.63    0.28
   6   7  -1    3.75    0.30
  -7  13   1    3.88    0.41
  -6  -7   1    4.33    0.39
  -6  -7   1    4.13    0.26
  -7  13   1    3.69    0.30
 -13   9  -1   22.59    1.06
   9   4  -1   22.75    0.83
 -13   9  -1   22.69    0.86
  -4  13   1   24.41    0.83
  -9  -4   1   23.48    1.00
  -4  13   1   23.57    1.11
  -9  -4   1   23.49    0.97
  -9  -4   1   22.27    0.82
 -13  12  -1    1.44    0.28
   1 -13  -1    1.99    0.34
 -13  12  -1    1.66    0.24
   1 -13  -1    1.71    0.25
 -12  -1   1    1.84    0.22
 -12  -1   1    1.54    0.22
 -12  -1   1    0.84    0.24
  -1  13   1    1.53    0.20
 -12  -1   1    1.54    0.23
  -2 -13  -1    0.17    0.25
 -13  15  -1    0.31    0.25
 -13  15  -1    0.20    0.20
 -15   2   1    0.36    0.19
 -15   2   1    0.07    0.16
   2  13   1    0.17    0.16
 -15   2   1    0.13    0.19
 -13  18  -1   17.78    1.01
  -5 -13  -1   17.65    0.89
   5  13   1   18.58    0.77
   5  13   1   17.60    0.77
 -18   5   1   18.52    0.96
 -18   5   1   18.26    0.81
  -8 -13  -1    7.27    0.42
 -21   8   1    7.80    0.53
 -21   8   1    9.08    0.59
 -21   8   1    7.19    0.52
   8  13   1    8.14    0.54
 -13  24  -1    8.30    0.65
 -11 -13  -1    9.61    0.74
 -24  11   1    9.24    0.74
 -24  11   1    8.48    0.57
  11  13   1   10.05    0.58
 -24  11   1    8.36    0.55
  11  13   1   10.30    0.79
 -24  11   1    9.80    0.73
 -24  11   1    9.93    0.62
  13 -24   1    8.54    0.62
 -27  14   1   -0.13    0.29
 -27  14   1   -0.15    0.23
  13 -27   1    0.07    0.25
  14  13   1   -0.42    0.38
 -27  14   1    0.30    0.23
 -27  14   1   -0.17    0.28
 -14 -10  -1    9.32    0.76
  14  10   1   10.01    0.80
  14  10   1    9.63    0.61
 -24  14   1    9.34    0.57
  10 -24   1   10.23    0.65
 -24  14   1   10.60    0.59
  10 -24   1    9.27    0.68
 -24  14   1   10.14    0.74
 -24  14   1   10.52    0.72
 -14  -7  -1   11.57    0.60
 -14  -7  -1   11.94    0.89
  -7  21  -1   12.45    0.60
 -21  14   1   12.50    0.80
   7 -21   1   12.69    0.71
   7 -21   1   12.66    0.76
 -21  14   1   12.24    0.63
 -21  14   1   12.52    0.63
  14   7   1   11.08    0.65
  14   7   1   11.34    0.87
 -21  14   1   12.15    0.82
 -14  -4  -1    1.89    0.26
  -4  18  -1    1.91    0.27
 -18  14   1    1.31    0.35
   4 -18   1    1.89    0.35
  14   4   1    1.99    0.29
 -18  14   1    1.32    0.27
 -14  -1  -1    2.03    0.26
 -14  -1  -1    1.87    0.28
 -14  -1  -1    2.14    0.26
  -1  15  -1    1.97    0.24
 -15  14   1    1.97    0.37
 -15  14   1    1.71    0.27
   1 -15   1    1.72    0.34
 -14   2  -1    1.27    0.22
 -14   2  -1    1.44    0.23
 -14   2  -1    1.14    0.22
   2  12  -1    1.38    0.21
  -2 -12   1    1.04    0.27
 -12  14   1    1.69    0.32
 -12  14   1    1.31    0.22
   5   9  -1    3.07    0.27
 -14   5  -1    3.01    0.30
 -14   5  -1    3.47    0.32
 -14   5  -1    2.94    0.33
  -5  -9   1    2.54    0.22
  -9  14   1    3.41    0.29
  -9  14   1    3.00    0.38
   8   6  -1    1.18    0.18
   8   6  -1    1.41    0.20
 -14   8  -1    0.99    0.19
 -14   8  -1    1.36    0.27
  -6  14   1    1.03    0.29
  -8  -6   1    0.80    0.18
  -8  -6   1    1.31    0.17
  -6  14   1    1.52    0.20
   3 -14  -1    0.48    0.26
 -14  11  -1    0.03    0.18
 -14  11  -1    0.12    0.16
 -11  -3   1   -0.01    0.13
 -11  -3   1    0.08    0.15
  -3  14   1    0.24    0.15
 -11  -3   1    0.12    0.13
 -14  14  -1   -0.07    0.20
 -14  14  -1   -0.04    0.17
   0 -14  -1   -0.11    0.26
   0  14   1    0.01    0.14
 -14   0   1    0.44    0.19
 -14   0   1    0.10    0.15
 -14   0   1   -0.17    0.16
  -3 -14  -1    0.35    0.28
 -14  17  -1    0.42    0.23
 -14  17  -1    0.16    0.28
   3  14   1    0.41    0.23
 -17   3   1    0.61    0.24
   3  14   1    0.22    0.18
 -17   3   1    0.27    0.19
 -17   3   1   -0.12    0.22
  -6 -14  -1   18.61    0.91
 -20   6   1   19.16    0.86
   6  14   1   16.35    0.77
 -20   6   1   17.53    0.76
  -9 -14  -1   11.52    0.79
 -14  23  -1   10.64    0.74
  -9 -14  -1   10.08    0.45
   9  14   1   10.78    0.86
 -23   9   1   10.44    0.61
 -23   9   1   10.92    0.65
  14 -23   1   10.45    0.67
 -23   9   1   10.96    0.61
   9  14   1   10.28    0.62
 -23   9   1   10.37    0.75
  14 -26   1    2.34    0.35
 -26  12   1    1.49    0.35
 -26  12   1    1.94    0.29
  12  14   1    2.12    0.49
 -26  12   1    1.90    0.30
  14 -29   1    0.28    0.20
 -29  15   1    0.27    0.18
  15  14   1    0.11    0.34
 -29  15   1    0.08    0.23
  15  14   1    0.31    0.26
  14 -29   1    0.48    0.23
 -26  15   1    0.50    0.30
 -26  15   1    0.67    0.24
  11 -26   1    0.50    0.27
 -26  15   1    0.46    0.24
  15  11   1   -0.06    0.37
 -26  15   1    0.61    0.32
 -15  -8  -1    5.17    0.52
  -8  23  -1    4.94    0.33
  15   8   1    3.90    0.42
 -23  15   1    5.48    0.53
   8 -23   1    4.61    0.48
 -23  15   1    5.67    0.45
 -23  15   1    5.32    0.42
  15   8   1    4.70    0.54
 -23  15   1    5.55    0.55
   8 -23   1    5.74    0.50
 -15  -5  -1    9.54    0.54
  15   5   1    9.17    0.59
 -20  15   1    9.96    0.57
 -20  15   1    8.52    0.70
   5 -20   1   10.12    0.69
 -20  15   1    7.98    0.57
 -15  -2  -1    7.72    0.48
  -2  17  -1    6.99    0.48
   2 -17   1    7.47    0.61
 -17  15   1    7.41    0.64
  15   2   1    7.79    0.51
 -17  15   1    7.91    0.52
 -15   1  -1    1.76    0.28
 -15   1  -1    1.17    0.22
   1  14  -1    1.90    0.25
 -15   1  -1    1.82    0.27
 -14  15   1    2.12    0.37
 -14  15   1    2.40    0.30
  -1 -14   1    1.98    0.36
   4  11  -1    0.73    0.17
 -15   4  -1    0.57    0.21
 -15   4  -1    0.83    0.23
 -15   4  -1    0.96    0.22
 -11  15   1    0.62    0.20
  -4 -11   1    0.40    0.26
 -11  15   1    0.60    0.26
   7   8  -1    0.05    0.13
 -15   7  -1    0.10    0.19
 -15   7  -1    0.26    0.19
  -8  15   1   -0.01    0.24
  -8  15   1    0.09    0.15
 -15  10  -1    0.03    0.21
 -15  10  -1    0.06    0.16
  10   5  -1    0.03    0.14
   5 -15  -1    0.12    0.25
 -10  -5   1    0.16    0.13
  -5  15   1   -0.07    0.14
 -10  -5   1   -0.11    0.11
 -10  -5   1    0.09    0.15
 -15  13  -1    0.26    0.23
   2 -15  -1    0.48    0.25
 -15  13  -1    0.33    0.19
 -13  -2   1    0.30    0.16
  -2  15   1    0.01    0.15
 -13  -2   1    0.48    0.18
 -13  -2   1    0.25    0.16
 -15  16  -1    3.65    0.35
 -15  16  -1    3.79    0.47
  -1 -15  -1    3.36    0.42
 -16   1   1    3.87    0.38
   1  15   1    3.65    0.33
 -16   1   1    2.68    0.32
   1  15   1    2.61    0.33
 -16   1   1    3.09    0.34
  -4 -15  -1    0.66    0.32
 -15  19  -1    0.14    0.30
 -19   4   1    0.18    0.25
   4  15   1    0.77    0.26
   4  15   1    0.29    0.20
 -19   4   1    0.92    0.26
 -15  22  -1   13.53    0.80
  -7 -15  -1   13.75    0.85
  -7 -15  -1   13.37    0.55
 -22   7   1   13.09    0.72
 -22   7   1   11.56    0.65
  15 -22   1   13.00    0.73
   7  15   1   13.50    0.68
   7  15   1   12.99    0.93
 -22   7   1   12.42    0.65
 -22   7   1   13.05    0.77
 -10 -15  -1    0.81    0.38
 -15  25  -1    0.89    0.33
  15 -25   1    1.16    0.32
  10  15   1    0.68    0.40
 -25  10   1    0.73    0.28
 -25  10   1    1.85    0.29
 -25  10   1    0.57    0.27
 -25  10   1    0.97    0.35
 -28  13   1    1.51    0.32
  13  15   1    2.37    0.47
  15 -28   1    1.93    0.32
 -28  13   1    2.32    0.27
  13  15   1    2.06    0.33
  12 -28   1    8.81    0.54
 -28  16   1    7.54    0.56
  12 -28   1    7.65    0.48
 -28  16   1    7.46    0.47
  16  12   1    8.05    0.63
 -28  16   1    8.56    0.63
 -25  16   1    0.21    0.30
   9 -25   1   -0.01    0.25
  16   9   1   -0.01    0.34
 -25  16   1    0.52    0.31
 -25  16   1   -0.06    0.23
 -25  16   1    0.04    0.22
   9 -25   1    0.03    0.27
 -16  -6  -1   14.22    0.85
 -16  -6  -1   13.11    0.67
  -6  22  -1   14.33    0.64
 -22  16   1   12.57    0.66
  16   6   1   13.76    0.74
   6 -22   1   15.17    0.82
 -22  16   1   14.57    0.85
   6 -22   1   14.97    0.76
  16   6   1   14.32    0.87
 -22  16   1   14.55    0.84
 -22  16   1   14.03    0.69
 -16  -3  -1    4.47    0.41
  -3  19  -1    4.28    0.36
 -19  16   1    5.86    0.47
   3 -19   1    4.37    0.49
 -19  16   1    6.01    0.45
  16   3   1    4.41    0.45
 -16   0  -1   -0.17    0.20
   0  16  -1   -0.31    0.20
 -16   0  -1   -0.03    0.17
 -16   0  -1    0.02    0.19
 -16  16   1   -0.05    0.20
   0 -16   1    0.11    0.28
 -16  16   1   -0.05    0.25
 -16   3  -1    1.59    0.27
 -16   3  -1    2.11    0.29
 -16   3  -1    2.51    0.30
   3  13  -1    2.35    0.26
 -13  16   1    2.64    0.40
  -3 -13   1    2.39    0.35
 -13  16   1    2.93    0.32
 -16   6  -1    0.29    0.19
   6  10  -1    0.28    0.17
 -16   6  -1   -0.06    0.18
 -10  16   1   -0.19    0.23
 -10  16   1    0.10    0.18
  -6 -10   1   -0.12    0.23
   9   7  -1    0.53    0.18
 -16   9  -1    0.60    0.24
 -16   9  -1    0.73    0.22
   7 -16  -1    0.45    0.28
  -7  16   1    0.15    0.17
  -9  -7   1    0.40    0.16
 -16  12  -1    5.23    0.51
   4 -16  -1    4.80    0.47
 -16  12  -1    4.87    0.40
  12   4  -1    5.09    0.40
  -4  16   1    4.78    0.36
 -12  -4   1    5.13    0.35
 -12  -4   1    5.31    0.36
 -12  -4   1    4.78    0.39
   1 -16  -1    3.47    0.44
 -16  15  -1    3.05    0.41
 -16  15  -1    3.30    0.33
 -15  -1   1    2.97    0.35
  -1  16   1    3.64    0.33
 -15  -1   1    3.07    0.32
  -1  16   1    2.58    0.31
 -15  -1   1    3.71    0.35
  -2 -16  -1   10.45    0.71
 -16  18  -1    8.68    0.72
   2  16   1    8.81    0.52
 -18   2   1    9.45    0.61
 -18   2   1    8.77    0.63
 -18   2   1   10.64    0.61
   2  16   1   10.06    0.57
  -5 -16  -1   14.56    0.88
  -5 -16  -1   15.94    0.86
 -16  21  -1   15.53    0.84
 -16  21  -1   14.42    0.83
  -5 -16  -1   15.80    0.62
   5  16   1   15.68    0.98
 -21   5   1   15.35    0.78
 -21   5   1   13.92    0.69
 -21   5   1   13.74    0.82
 -21   5   1   15.11    0.70
  -8 -16  -1    0.97    0.17
  -8 -16  -1    0.38    0.37
 -16  24  -1    0.89    0.34
   8  16   1   -0.01    0.36
  16 -24   1    0.88    0.31
 -24   8   1    0.64    0.27
   8  16   1    0.99    0.33
 -24   8   1    0.36    0.33
 -24   8   1    0.95    0.28
 -24   8   1    0.85    0.28
  11  16   1    6.42    0.48
  11  16   1    6.51    0.62
 -27  11   1    5.78    0.49
 -27  11   1    6.72    0.47
  16 -27   1    5.36    0.46
 -27  17   1    9.05    0.64
  10 -27   1    9.28    0.60
 -27  17   1    9.55    0.53
  17  10   1   10.54    0.77
  10 -27   1   10.05    0.54
 -27  17   1    9.44    0.68
  -7  24  -1    1.68    0.21
  17   7   1    1.23    0.36
 -24  17   1    1.14    0.27
  17   7   1    1.08    0.30
 -24  17   1    1.46    0.37
   7 -24   1    1.57    0.29
   7 -24   1    0.95    0.30
   7 -24   1    0.84    0.29
 -24  17   1    1.33    0.37
 -24  17   1    0.93    0.27
 -17  -4  -1    5.17    0.43
  -4  21  -1    5.27    0.42
 -17  -4  -1    4.96    0.51
  17   4   1    5.31    0.49
 -21  17   1    5.32    0.53
   4 -21   1    6.13    0.55
   4 -21   1    5.95    0.45
 -21  17   1    5.47    0.44
 -21  17   1    5.26    0.54
 -21  17   1    4.84    0.40
  17   4   1    5.08    0.52
   4 -21   1    4.75    0.45
  -1  18  -1    4.19    0.38
 -17  -1  -1    4.71    0.42
 -18  17   1    5.11    0.44
 -18  17   1    4.32    0.43
  17   1   1    3.86    0.42
   1 -18   1    4.79    0.51
 -17   2  -1    7.48    0.49
 -17   2  -1    7.98    0.53
   2  15  -1    7.09    0.51
   2  15  -1    8.25    0.47
 -17   2  -1    7.70    0.57
 -15  17   1    8.21    0.67
 -15  17   1    8.25    0.52
  -2 -15   1    8.24    0.63
   5  12  -1   14.43    0.66
 -17   5  -1   14.43    0.70
 -17   5  -1   15.49    0.83
 -12  17   1   15.59    0.69
 -12  17   1   14.92    0.89
  -5 -12   1   15.09    0.80
 -17   8  -1    0.60    0.24
   8   9  -1    0.70    0.20
   9 -17  -1    0.41    0.28
 -17   8  -1    0.78    0.24
  -9  17   1    0.44    0.28
  -9  17   1    0.73    0.22
 -17  11  -1    4.88    0.50
   6 -17  -1    6.04    0.52
  11   6  -1    4.81    0.39
  -6  17   1    4.87    0.36
  -6  17   1    4.84    0.36
 -11  -6   1    4.97    0.36
 -17  14  -1   -0.13    0.25
 -17  14  -1    0.68    0.24
   3 -17  -1    0.12    0.27
  14   3  -1    0.25    0.21
  -3  17   1   -0.05    0.19
 -14  -3   1    0.50    0.20
 -14  -3   1    0.23    0.17
 -17  17  -1   -0.07    0.26
   0 -17  -1    0.18    0.28
 -17  17  -1    0.18    0.22
   0  17   1    0.18    0.23
 -17   0   1    0.15    0.22
 -17   0   1    0.01    0.17
 -17   0   1   -0.14    0.23
  -3 -17  -1    1.02    0.26
 -17  20  -1    1.08    0.33
 -17  20  -1    0.31    0.27
 -17  20  -1    0.27    0.33
  -3 -17  -1    0.63    0.20
  -3 -17  -1    0.68    0.32
 -20   3   1    0.64    0.27
 -20   3   1    0.26    0.26
 -20   3   1    0.49    0.23
   3  17   1    0.82    0.32
 -17  23  -1   11.69    0.76
  -6 -17  -1   11.94    0.74
  -6 -17  -1   11.42    0.80
  -6 -17  -1   11.58    0.51
   6  17   1   10.41    0.85
 -23   6   1    9.75    0.63
 -23   6   1   12.57    0.69
 -23   6   1   11.44    0.79
 -23   6   1   11.59    0.63
  17 -23   1   11.70    0.70
   6  17   1   12.73    0.71
 -17  26  -1    5.25    0.51
 -26   9   1    5.25    0.53
 -26   9   1    5.50    0.46
   9  17   1    5.23    0.44
 -26   9   1    5.71    0.42
  17 -26   1    5.65    0.48
   9  17   1    5.44    0.57
  12  17   1   13.43    0.66
 -29  12   1   13.78    0.55
  12  17   1   14.04    0.83
  17 -29   1   13.42    0.64
  11 -29   1    8.99    0.52
  11 -29   1    9.96    0.45
 -29  18   1    8.98    0.53
  18  11   1    9.79    0.63
 -29  18   1   10.77    0.46
 -29  18   1    9.92    0.59
   8 -26   1    1.53    0.30
   8 -26   1    1.42    0.31
 -26  18   1    1.84    0.35
  18   8   1    1.92    0.39
   8 -26   1    1.67    0.27
 -26  18   1    1.77    0.36
 -26  18   1    1.77    0.28
  -5  23  -1    6.74    0.47
 -18  -5  -1    5.84    0.46
 -23  18   1    6.14    0.46
  18   5   1    6.62    0.54
  18   5   1    4.99    0.51
   5 -23   1    5.67    0.53
   5 -23   1    6.02    0.50
 -23  18   1    6.04    0.56
 -23  18   1    5.71    0.53
   5 -23   1    6.76    0.49
 -23  18   1    7.28    0.52
  -2  20  -1   -0.40    0.26
 -18  -2  -1    0.38    0.22
 -18  -2  -1   -0.20    0.21
 -20  18   1   -0.37    0.22
   2 -20   1    0.10    0.21
   2 -20   1    0.07    0.29
 -20  18   1   -0.05    0.30
   2 -20   1    0.47    0.27
 -20  18   1    0.29    0.32
 -20  18   1   -0.11    0.22
  18   2   1    0.29    0.26
   1  17  -1    4.88    0.40
 -18   1  -1    4.11    0.44
 -18   1  -1    4.50    0.42
 -17  18   1    4.22    0.40
  -1 -17   1    5.33    0.55
 -18   4  -1    1.81    0.31
   4  14  -1    1.95    0.27
 -18   4  -1    1.37    0.29
   4  14  -1    1.78    0.29
  -4 -14   1    1.75    0.35
 -14  18   1    2.03    0.33
 -14  18   1    1.46    0.36
 -18   7  -1    1.90    0.34
 -18   7  -1    1.80    0.28
   7  11  -1    2.15    0.29
 -11  18   1    1.75    0.37
   8 -18  -1    0.12    0.26
 -18  10  -1    0.09    0.22
 -18  10  -1   -0.19    0.21
  10   8  -1   -0.21    0.17
  -8  18   1    0.23    0.14
 -18  13  -1   17.60    0.79
  13   5  -1   17.82    0.79
 -18  13  -1   18.11    1.00
   5 -18  -1   17.56    0.89
  -5  18   1   17.83    0.69
 -13  -5   1   17.04    0.73
  16   2  -1    9.40    0.59
 -18  16  -1    9.07    0.73
   2 -18  -1    9.77    0.71
 -18  16  -1    9.91    0.59
 -16  -2   1    9.29    0.56
  -2  18   1    8.95    0.53
 -18  19  -1    0.26    0.26
  19  -1  -1   -0.23    0.24
  -1 -18  -1    0.26    0.32
  -1 -18  -1    0.36    0.22
 -18  19  -1   -0.22    0.29
 -18  19  -1   -0.10    0.30
 -19   1   1    0.09    0.20
   1  18   1    0.25    0.28
 -19   1   1    0.12    0.22
 -18  22  -1    7.63    0.57
  -4 -18  -1    8.06    0.65
 -18  22  -1    8.08    0.64
  -4 -18  -1    6.89    0.44
  -4 -18  -1    6.04    0.57
 -18  22  -1    7.43    0.59
   4  18   1    8.06    0.59
 -22   4   1    7.49    0.57
  18 -22   1    7.62    0.59
 -22   4   1    8.17    0.54
 -18  25  -1    0.43    0.32
 -18  25  -1    0.15    0.25
  -7 -18  -1    0.43    0.13
  18 -25   1    0.57    0.28
   7  18   1    0.62    0.38
 -25   7   1    0.43    0.25
 -25   7   1   -0.19    0.24
 -18  28  -1   10.82    0.61
  18 -28   1   11.22    0.61
  10  18   1   11.01    0.62
  10  18   1   10.47    0.79
 -28  10   1   10.98    0.52
 -19  -9  -1    4.39    0.37
 -28  19   1    3.36    0.37
  19   9   1    4.15    0.43
 -28  19   1    4.00    0.30
   9 -28   1    3.62    0.29
 -28  19   1    2.69    0.37
   9 -28   1    3.62    0.35
 -19  -6  -1    1.00    0.28
   6 -25   1    0.85    0.30
 -25  19   1    0.00    0.28
 -25  19   1    0.46    0.24
 -25  19   1    0.59    0.32
   6 -25   1    0.90    0.29
  19   6   1    0.37    0.31
   6 -25   1    0.64    0.22
 -19  -3  -1    0.11    0.21
  -3  22  -1    0.65    0.26
 -19  -3  -1    0.46    0.26
  19   3   1    0.65    0.28
   3 -22   1    0.39    0.30
 -22  19   1   -0.03    0.31
 -22  19   1    0.08    0.24
   3 -22   1    0.54    0.22
 -22  19   1   -0.04    0.30
   3 -22   1    0.49    0.27
   0  19  -1   -0.27    0.26
 -19   0  -1    0.09    0.22
 -19   0  -1    0.09    0.22
   0 -19   1    0.53    0.24
  19   0   1    0.15    0.26
 -19  19   1   -0.43    0.29
 -19  19   1   -0.11    0.30
 -19  19   1   -0.18    0.23
   0 -19   1    0.16    0.21
   0 -19   1    0.09    0.30
 -19   3  -1    4.09    0.37
 -19   3  -1    4.89    0.44
   3  16  -1    4.77    0.42
  -3 -16   1    4.57    0.48
 -16  19   1    5.46    0.47
 -19   6  -1   16.98    0.80
 -19   6  -1   16.11    0.92
   6  13  -1   15.98    0.73
   6  13  -1   15.90    0.75
  -6 -13   1   18.08    0.87
 -13  19   1   16.87    0.99
   9  10  -1   -0.12    0.17
 -19   9  -1    0.13    0.21
 -19   9  -1   -0.27    0.21
   7 -19  -1   11.33    0.70
 -19  12  -1   11.11    0.77
  12   7  -1   10.92    0.59
 -12  -7   1   10.71    0.54
  -7  19   1   11.72    0.47
   4 -19  -1    0.69    0.32
  15   4  -1    0.75    0.25
 -19  15  -1    0.46    0.24
 -15  -4   1    0.68    0.22
  -4  19   1    0.60    0.22
  18   1  -1   -0.34    0.23
 -19  18  -1    0.00    0.31
 -19  18  -1    0.05    0.32
   1 -19  -1    0.24    0.21
   1 -19  -1    0.25    0.32
 -19  18  -1    0.36    0.24
 -18  -1   1   -0.03    0.21
  -1  19   1    0.46    0.28
 -18  -1   1   -0.01    0.20
 -19  21  -1    0.78    0.34
  21  -2  -1    1.33    0.32
 -19  21  -1    0.66    0.28
  -2 -19  -1    1.13    0.23
  -2 -19  -1    0.96    0.27
  -2 -19  -1    1.05    0.33
 -19  21  -1    0.86    0.34
   2  19   1    1.14    0.31
 -21   2   1    1.49    0.28
 -21   2   1    1.22    0.31
 -19  24  -1    2.24    0.35
 -19  24  -1    3.15    0.42
  -5 -19  -1    2.86    0.25
  -5 -19  -1    2.30    0.39
 -19  24  -1    3.04    0.41
 -24   5   1    2.80    0.37
   5  19   1    3.44    0.39
 -24   5   1    3.55    0.37
  19 -24   1    3.04    0.39
 -19  27  -1    2.50    0.33
 -19  27  -1    2.90    0.40
  19 -27   1    2.69    0.35
   8  19   1    2.52    0.35
 -27   8   1    2.75    0.30
   8  19   1    1.86    0.43
 -20  -7  -1    1.46    0.27
 -27  20   1    0.96    0.28
   7 -27   1    0.93    0.28
  20   7   1    1.40    0.35
 -27  20   1    0.57    0.30
   7 -27   1    1.10    0.22
 -27  20   1    1.14    0.24
  -4  24  -1   -0.19    0.19
 -20  -4  -1   -0.24    0.23
   4 -24   1    0.29    0.24
 -24  20   1    0.12    0.30
   4 -24   1    0.18    0.27
 -24  20   1    0.17    0.23
   4 -24   1    0.10    0.20
 -24  20   1    0.43    0.31
 -20  -1  -1   -0.21    0.21
  -1  21  -1    0.47    0.27
 -20  -1  -1   -0.16    0.22
 -21  20   1    0.19    0.31
   1 -21   1   -0.03    0.28
   1 -21   1   -0.16    0.19
 -21  20   1    0.24    0.32
 -21  20   1    0.13    0.24
   1 -21   1    0.10    0.23
  20   1   1   -0.05    0.24
   2  18  -1   -0.16    0.28
 -20   2  -1   -0.15    0.22
 -20   2  -1   -0.51    0.19
  -2 -18   1   -0.10    0.18
 -18  20   1    0.02    0.24
  20  -2   1   -0.20    0.24
 -18  20   1   -0.13    0.30
  -2 -18   1    0.20    0.29
 -18  20   1   -0.53    0.26
  -2 -18   1    0.10    0.23
   5  15  -1    8.08    0.53
 -20   5  -1    8.61    0.55
 -20   5  -1    9.32    0.62
 -20   5  -1    9.27    0.56
  -5 -15   1   10.50    0.69
   8  12  -1    3.64    0.37
 -20   8  -1    4.38    0.41
 -20   8  -1    5.05    0.45
 -20  11  -1   -0.05    0.24
  11   9  -1    0.11    0.20
   9 -20  -1    0.14    0.28
 -20  14  -1   16.65    0.75
  14   6  -1   16.86    0.80
   6 -20  -1   17.90    0.89
 -14  -6   1   16.16    0.73
 -20  17  -1    0.60    0.32
   3 -20  -1    0.66    0.29
 -20  17  -1    0.66    0.27
  17   3  -1    0.29    0.26
 -20  17  -1    0.58    0.33
   3 -20  -1    0.00    0.31
 -17  -3   1    0.67    0.23
  -3  20   1    0.46    0.28
 -20  20  -1    0.30    0.31
  20   0  -1    0.43    0.27
   0 -20  -1   -0.45    0.19
   0 -20  -1   -0.20    0.23
   0 -20  -1    0.20    0.29
 -20  20  -1   -0.25    0.22
 -20  20  -1    0.45    0.31
 -20   0   1   -0.13    0.21
   0  20   1    0.13    0.26
 -20   0   1    0.03    0.21
  -3 -20  -1   -0.29    0.22
 -20  23  -1    0.09    0.29
  -3 -20  -1    0.39    0.28
  -3 -20  -1    0.11    0.17
 -20  23  -1    0.11    0.23
 -20  23  -1    0.12    0.28
 -23   3   1    0.33    0.25
  20 -23   1   -0.52    0.28
 -23   3   1    0.17    0.25
   3  20   1    0.35    0.28
 -20  26  -1    1.00    0.32
 -20  26  -1    0.31    0.24
   6  20   1    0.20    0.27
  20 -26   1   -0.02    0.26
 -26   6   1    0.57    0.25
 -21  -5  -1    2.88    0.33
 -26  21   1    1.86    0.35
 -26  21   1    2.50    0.37
   5 -26   1    2.81    0.35
 -26  21   1    1.81    0.28
   5 -26   1    2.80    0.28
 -21  -2  -1    4.62    0.41
 -21  -2  -1    4.81    0.43
  -2  23  -1    4.67    0.37
 -23  21   1    4.51    0.49
   2 -23   1    4.22    0.35
   2 -23   1    5.28    0.50
 -23  21   1    4.70    0.49
   2 -23   1    4.30    0.43
 -23  21   1    4.08    0.39
 -21   1  -1   -0.32    0.22
 -21   1  -1   -0.02    0.22
   1  20  -1   -0.15    0.26
 -20  21   1   -0.16    0.29
 -20  21   1    0.00    0.24
  -1 -20   1    0.04    0.19
  21  -1   1    0.26    0.26
  -1 -20   1   -0.10    0.22
 -20  21   1   -0.24    0.28
  -1 -20   1   -0.01    0.28
 -21   4  -1    6.13    0.46
 -21   4  -1    4.83    0.46
   4  17  -1    4.32    0.58
   4  17  -1    6.10    0.50
  -4 -17   1    5.54    0.55
  -4 -17   1    5.71    0.47
  -4 -17   1    5.18    0.53
 -17  21   1    6.26    0.50
 -17  21   1    5.56    0.54
 -17  21   1    5.73    0.53
  -4 -17   1    5.66    0.40
 -21   7  -1   12.17    0.69
  14 -21  -1   10.34    0.68
   7  14  -1   12.40    0.63
 -21   7  -1   10.95    0.63
 -21   7  -1   11.04    0.62
   7  14  -1   12.64    1.01
  -7 -14   1   11.76    0.83
 -14  21   1   12.24    0.77
  -7 -14   1   11.80    0.51
  10  11  -1    1.63    0.28
 -21  10  -1    0.91    0.29
 -21  10  -1    1.72    0.33
 -21  10  -1    1.63    0.40
 -21  10  -1    1.36    0.29
 -10 -11   1    1.59    0.20
 -21  13  -1    7.37    0.54
  13   8  -1    7.85    0.53
 -21  13  -1    8.03    0.64
   8 -21  -1    8.33    0.63
 -21  13  -1    7.69    0.53
  -8  21   1    7.99    0.48
 -21  16  -1   16.74    0.90
  16   5  -1   16.25    0.91
   5 -21  -1   15.61    0.86
  16   5  -1   16.16    0.80
 -21  16  -1   15.28    0.88
 -21  16  -1   14.63    0.70
   5 -21  -1   17.29    0.81
 -21  16  -1   15.01    0.73
 -16  -5   1   15.58    0.86
  -5  21   1   15.93    0.71
 -16  -5   1   13.87    0.70
   2 -21  -1    0.68    0.31
 -21  19  -1    0.79    0.27
 -21  19  -1    0.27    0.31
   2 -21  -1    0.92    0.24
 -21  19  -1    1.45    0.35
  19   2  -1    1.59    0.34
   2 -21  -1    1.16    0.30
 -19  -2   1    0.80    0.26
  -2  21   1    1.63    0.30
 -19  -2   1    0.96    0.26
  -1 -21  -1    1.22    0.33
 -21  22  -1    0.67    0.27
  -1 -21  -1    1.02    0.23
  -1 -21  -1    1.56    0.31
 -21  22  -1    1.39    0.35
 -21  22  -1    0.89    0.34
 -22   1   1    0.97    0.27
 -22   1   1    0.96    0.29
   1  21   1    0.78    0.28
  -4 -21  -1    1.99    0.20
 -21  25  -1    2.03    0.37
 -21  25  -1    1.56    0.35
 -21  25  -1    2.24    0.33
  -4 -21  -1    2.27    0.34
   4  21   1    1.61    0.31
 -25   4   1    2.31    0.32
  21 -25   1    2.32    0.35
 -25   4   1    2.35    0.34
 -21  28  -1    0.87    0.27
 -21  28  -1    0.69    0.24
 -28   7   1    0.70    0.23
   7  21   1    0.28    0.23
  21 -28   1    0.15    0.22
 -22  -6  -1    2.17    0.28
 -28  22   1    1.94    0.28
   6 -28   1    2.05    0.27
 -28  22   1    2.28    0.23
 -28  22   1    2.28    0.32
   6 -28   1    1.74    0.19
  -3  25  -1    7.72    0.37
 -22  -3  -1    8.08    0.53
 -25  22   1    7.77    0.50
 -25  22   1    5.66    0.50
   3 -25   1    6.89    0.54
   3 -25   1    7.42    0.45
 -25  22   1    7.87    0.63
   3 -25   1    7.10    0.55
   0  22  -1    0.07    0.25
 -22   0  -1    0.13    0.23
 -22   0  -1    0.16    0.23
 -22  22   1   -0.48    0.21
   0 -22   1    0.25    0.19
   0 -22   1   -0.17    0.23
   0 -22   1    0.23    0.27
 -22  22   1   -0.02    0.27
 -22  22   1    0.03    0.28
 -22   3  -1    0.26    0.25
 -22   3  -1    0.43    0.26
   3  19  -1    0.18    0.28
 -19  22   1    0.46    0.25
  22  -3   1    0.46    0.28
  -3 -19   1    0.37    0.29
  -3 -19   1    0.50    0.20
  -3 -19   1    0.37    0.25
 -19  22   1    0.12    0.30
 -19  22   1    0.63    0.33
 -22   6  -1   14.00    0.70
   6  16  -1   13.76    0.94
 -22   6  -1   14.30    0.70
 -22   6  -1   15.58    0.77
  16 -22  -1   13.95    0.73
  -6 -16   1   13.19    0.56
  -6 -16   1   14.52    0.82
  -6 -16   1   13.76    0.85
 -16  22   1   12.50    0.81
   9  13  -1   12.65    0.96
 -22   9  -1   11.16    0.62
  13 -22  -1   11.13    0.66
 -22   9  -1   11.39    0.62
 -22   9  -1   11.79    0.77
 -22   9  -1   11.15    0.66
   9  13  -1   11.29    0.63
  -9 -13   1   10.75    0.48
  -9 -13   1   10.21    0.81
 -13  22   1   11.93    0.74
 -22  12  -1    2.53    0.32
 -22  12  -1    3.17    0.47
  10 -22  -1    3.18    0.41
  12  10  -1    2.81    0.36
 -22  12  -1    2.72    0.34
  10 -22  -1    2.40    0.39
  12  10  -1    3.85    0.56
 -22  12  -1    2.45    0.44
 -12 -10   1    2.40    0.45
 -10  22   1    2.73    0.23
 -10  22   1    3.00    0.44
  15   7  -1   13.18    0.85
   7 -22  -1   13.59    0.77
 -22  15  -1   13.57    0.81
 -22  15  -1   13.33    0.68
  15   7  -1   13.37    0.71
 -22  15  -1   12.96    0.66
 -22  15  -1   14.12    0.85
   7 -22  -1   14.03    0.73
  -7  22   1   14.20    0.61
 -15  -7   1   12.49    0.65
 -15  -7   1   13.22    0.81
 -22  18  -1    9.09    0.70
 -22  18  -1    8.27    0.67
 -22  18  -1    8.53    0.57
  18   4  -1    8.10    0.60
   4 -22  -1    7.66    0.58
   4 -22  -1    8.48    0.64
   4 -22  -1    7.53    0.53
  -4  22   1    8.79    0.54
 -18  -4   1    7.67    0.52
 -18  -4   1    8.71    0.55
   1 -22  -1    1.34    0.35
 -22  21  -1    1.49    0.36
   1 -22  -1    1.30    0.29
 -22  21  -1    1.38    0.29
   1 -22  -1    0.94    0.24
 -22  21  -1    1.11    0.35
 -21  -1   1    0.96    0.26
  -1  22   1    1.45    0.29
 -21  -1   1    0.97    0.26
 -22  24  -1    5.39    0.50
  -2 -22  -1    5.43    0.38
  -2 -22  -1    5.42    0.49
 -22  24  -1    7.09    0.53
 -22  24  -1    6.02    0.54
  22 -24   1    6.10    0.50
 -24   2   1    6.71    0.47
 -24   2   1    6.72    0.53
 -22  27  -1    5.96    0.47
 -22  27  -1    6.50    0.46
  22 -27   1    5.09    0.42
   5  22   1    5.91    0.43
 -27   5   1    5.52    0.42
 -23  -4  -1    8.72    0.51
  27 -23  -1    8.48    0.51
 -27  23   1    7.88    0.44
   4 -27   1    7.83    0.49
   4 -27   1    8.87    0.38
 -27  23   1    9.14    0.59
 -27  23   1    7.96    0.52
 -23  -1  -1    3.62    0.37
  -1  24  -1    3.67    0.30
 -24  23   1    3.86    0.36
   1 -24   1    3.47    0.28
   1 -24   1    3.41    0.37
 -24  23   1    3.11    0.41
 -24  23   1    3.02    0.41
   1 -24   1    3.51    0.40
 -23   2  -1    4.62    0.46
 -23   2  -1    4.62    0.42
   2  21  -1    4.93    0.42
  21 -23  -1    5.54    0.51
  -2 -21   1    3.95    0.44
 -21  23   1    4.78    0.50
 -21  23   1    5.09    0.50
  -2 -21   1    4.34    0.43
 -21  23   1    4.76    0.42
  -2 -21   1    4.39    0.32
  18 -23  -1    6.93    0.54
 -23   5  -1    7.60    0.52
   5  18  -1    6.64    0.51
 -23   5  -1    5.77    0.51
   5  18  -1    5.98    0.60
  -5 -18   1    5.43    0.56
 -18  23   1    6.00    0.55
  -5 -18   1    6.77    0.51
  -5 -18   1    6.49    0.39
  -5 -18   1    7.47    0.61
 -18  23   1    5.23    0.53
 -18  23   1    6.15    0.50
 -23   8  -1    5.50    0.43
   8  15  -1    5.78    0.63
 -23   8  -1    4.41    0.46
 -23   8  -1    4.44    0.50
  15 -23  -1    4.35    0.45
 -23   8  -1    4.83    0.42
 -15  23   1    4.58    0.51
  -8 -15   1    5.80    0.34
  -8 -15   1    5.50    0.58
 -23  11  -1    1.97    0.41
 -23  11  -1    3.09    0.38
  12 -23  -1    2.59    0.38
  11  12  -1    1.61    0.50
 -23  11  -1    2.37    0.33
  11  12  -1    1.95    0.32
 -23  11  -1    2.71    0.45
 -23  11  -1    2.36    0.33
 -12  23   1    2.19    0.40
 -11 -12   1    2.19    0.46
  14   9  -1   10.32    0.63
 -23  14  -1   10.27    0.77
 -23  14  -1   10.15    0.59
 -23  14  -1   10.28    0.75
   9 -23  -1   11.27    0.67
   9 -23  -1    9.70    0.69
  14   9  -1   10.01    0.81
 -23  14  -1   10.49    0.60
  -9  23   1   10.57    0.44
 -14  -9   1   11.02    0.79
  17   6  -1   10.49    0.77
 -23  17  -1   12.46    0.79
   6 -23  -1   11.76    0.69
   6 -23  -1   11.42    0.75
 -23  17  -1   11.18    0.63
 -23  17  -1   13.49    0.78
  17   6  -1   11.71    0.68
 -17  -6   1   12.15    0.78
  -6  23   1   11.11    0.54
   3 -23  -1    0.25    0.29
 -23  20  -1   -0.01    0.30
   3 -23  -1    0.52    0.23
   3 -23  -1    0.23    0.24
 -23  20  -1    0.02    0.29
 -23  20  -1   -0.02    0.23
  -3  23   1   -0.01    0.21
 -20  -3   1    0.31    0.21
 -20  -3   1   -0.32    0.21
   0 -23  -1   -0.03    0.24
 -23  23  -1    0.13    0.28
 -23  23  -1   -0.56    0.25
 -23  23  -1   -0.01    0.22
   0 -23  -1   -0.19    0.17
   0 -23  -1   -0.04    0.24
 -23   0   1   -0.10    0.24
 -23   0   1   -0.18    0.20
 -23  26  -1    5.26    0.39
 -23  26  -1    5.28    0.46
 -23  26  -1    4.19    0.41
   3  23   1    4.16    0.32
  23 -26   1    5.39    0.44
 -26   3   1    5.18    0.36
 -24  -2  -1    3.14    0.32
  26 -24  -1    3.11    0.33
 -26  24   1    3.13    0.37
 -26  24   1    2.84    0.35
   2 -26   1    3.63    0.26
   2 -26   1    2.53    0.30
 -26  24   1    2.80    0.29
  23 -24  -1    3.49    0.40
 -24   1  -1    3.43    0.36
 -23  24   1    3.39    0.42
  -1 -23   1    3.57    0.27
  -1 -23   1    3.72    0.40
  -1 -23   1    3.80    0.40
 -23  24   1    3.04    0.35
 -23  24   1    3.73    0.45
 -24   4  -1   -0.28    0.24
   4  20  -1   -0.27    0.25
  20 -24  -1    0.30    0.28
 -24   4  -1    0.17    0.25
 -20  24   1   -0.11    0.23
  -4 -20   1    0.38    0.26
  -4 -20   1    0.01    0.26
  -4 -20   1   -0.06    0.15
 -20  24   1    0.10    0.29
 -20  24   1   -0.13    0.28
 -24   7  -1    1.65    0.29
  17 -24  -1    1.70    0.33
   7  17  -1    1.20    0.42
   7  17  -1    1.59    0.36
 -24   7  -1    2.09    0.35
 -17  24   1    1.25    0.35
  -7 -17   1    1.09    0.18
  -7 -17   1    1.16    0.39
 -24  10  -1    9.64    0.63
 -24  10  -1    9.27    0.70
 -24  10  -1    9.04    0.60
  10  14  -1   10.20    0.78
 -24  10  -1    9.35    0.57
  14 -24  -1    9.00    0.63
 -14  24   1   10.28    0.71
 -10 -14   1    9.68    0.78
  13  11  -1    8.86    0.59
  11 -24  -1    8.48    0.62
 -24  13  -1    9.69    0.73
 -24  13  -1    8.94    0.73
 -24  13  -1    8.73    0.57
  13  11  -1   10.27    0.81
 -24  13  -1    9.14    0.57
 -13 -11   1    9.08    0.71
   8 -24  -1    0.71    0.28
 -24  16  -1    1.26    0.28
 -24  16  -1    1.21    0.35
  16   8  -1    1.12    0.29
  16   8  -1    1.25    0.38
 -24  16  -1    0.83    0.27
 -24  16  -1    1.12    0.36
   8 -24  -1    0.85    0.31
 -16  -8   1    0.90    0.35
   5 -24  -1    2.91    0.31
 -24  19  -1    3.99    0.47
 -24  19  -1    2.65    0.41
 -24  19  -1    3.08    0.34
  19   5  -1    2.62    0.41
   5 -24  -1    3.14    0.40
   5 -24  -1    3.33    0.42
  -5  24   1    2.78    0.26
 -19  -5   1    2.83    0.35
   2 -24  -1    6.10    0.43
 -24  22  -1    5.33    0.49
   2 -24  -1    5.65    0.49
 -24  22  -1    4.69    0.47
   2 -24  -1    5.83    0.46
 -24  22  -1    6.32    0.45
 -22  -2   1    6.21    0.45
  -1 -24  -1    1.07    0.16
 -24  25  -1    0.96    0.29
 -24  25  -1    0.53    0.25
 -24  25  -1    0.82    0.29
   1  24   1    0.70    0.19
 -25   1   1    0.64    0.24
  24 -25   1    0.84    0.27
 -25   0  -1   -0.01    0.22
  25 -25  -1    0.16    0.24
 -25  25   1    0.01    0.26
   0 -25   1   -0.11    0.10
 -25  25   1    0.04    0.24
 -25  25   1    0.07    0.20
  22 -25  -1    7.31    0.54
 -25   3  -1    7.10    0.53
   3  22  -1    6.51    0.44
 -22  25   1    8.10    0.58
 -22  25   1    7.01    0.53
 -22  25   1    7.33    0.58
  -3 -22   1    7.25    0.35
 -25   6  -1    0.46    0.26
   6  19  -1   -0.23    0.31
 -25   6  -1    0.24    0.24
  19 -25  -1    0.72    0.30
 -19  25   1    0.57    0.33
  -6 -19   1    0.47    0.14
 -19  25   1    0.81    0.27
 -25   9  -1    0.36    0.24
  16 -25  -1    0.47    0.28
 -25   9  -1    0.45    0.25
   9  16  -1    0.31    0.38
  -9 -16   1    0.46    0.35
 -16  25   1   -0.02    0.28
  13 -25  -1    1.41    0.33
  12  13  -1    1.64    0.47
 -25  12  -1    1.95    0.31
 -25  12  -1    2.73    0.41
 -25  12  -1    2.52    0.41
 -25  12  -1    1.73    0.30
 -12 -13   1    1.31    0.41
  15  10  -1    2.01    0.44
  10 -25  -1    1.39    0.32
 -25  15  -1    0.89    0.27
 -25  15  -1    0.78    0.35
 -25  15  -1    1.59    0.36
 -25  15  -1    1.40    0.28
   7 -25  -1    0.51    0.26
   7 -25  -1    0.06    0.25
 -25  18  -1    0.36    0.23
  18   7  -1    0.09    0.29
 -25  18  -1    0.36    0.29
 -25  18  -1    0.28    0.31
   7 -25  -1    0.06    0.22
   4 -25  -1    1.73    0.25
 -25  21  -1    1.91    0.37
 -25  21  -1    1.98    0.35
   4 -25  -1    2.64    0.34
 -25  21  -1    2.15    0.31
   4 -25  -1    2.13    0.36
 -21  -4   1    2.69    0.33
   1 -25  -1    1.09    0.18
 -25  24  -1    0.76    0.24
 -25  24  -1    1.01    0.30
   1 -25  -1    0.75    0.25
 -25  24  -1    0.16    0.29
 -24  -1   1    0.79    0.25
  25 -24   1    0.75    0.28
 -26   2  -1    3.11    0.30
   2  24  -1    3.18    0.23
  24 -26  -1    2.71    0.34
 -24  26   1    2.99    0.35
 -24  26   1    2.73    0.30
 -24  26   1    3.13    0.37
 -26   5  -1    2.70    0.33
   5  21  -1    1.92    0.31
  21 -26  -1    2.21    0.34
 -21  26   1    2.61    0.37
 -21  26   1    2.00    0.32
 -21  26   1    2.16    0.36
 -26   8  -1    1.25    0.28
  18 -26  -1    1.70    0.32
 -26   8  -1    1.35    0.29
   8  18  -1    1.65    0.33
   8  18  -1    1.59    0.41
 -18  26   1    2.07    0.37
 -18  26   1    1.61    0.32
 -26  11  -1    0.49    0.25
 -26  11  -1    0.90    0.33
 -26  11  -1    0.68    0.26
  11  15  -1   -0.02    0.40
  15 -26  -1    0.67    0.28
  14  12  -1    1.82    0.47
  12 -26  -1    1.94    0.33
 -26  14  -1    1.93    0.31
 -26  14  -1    1.85    0.29
 -26  14  -1    2.38    0.38
 -26  14  -1    1.65    0.37
 -26  17  -1    5.44    0.41
   9 -26  -1    5.32    0.40
 -26  17  -1    4.88    0.48
   9 -26  -1    5.49    0.48
 -26  17  -1    4.75    0.48
   9 -26  -1    5.53    0.47
  17   9  -1    4.68    0.52
   6 -26  -1    0.15    0.24
 -26  20  -1    0.10    0.31
  20   6  -1    0.41    0.33
   6 -26  -1    0.41    0.21
 -26  20  -1    0.60    0.29
 -26  20  -1    0.41    0.24
   6 -26  -1    0.18    0.24
 -20  -6   1    0.41    0.24
 -26  23  -1    4.75    0.44
 -26  23  -1    4.52    0.35
   3 -26  -1    4.92    0.39
   3 -26  -1    5.67    0.35
 -26  23  -1    4.14    0.42
  26 -23   1    5.43    0.43
 -23  -3   1    5.39    0.39
   4  23  -1    8.75    0.44
 -27   4  -1    9.43    0.48
  23 -27  -1    8.49    0.52
 -23  27   1    8.04    0.53
 -23  27   1    8.89    0.50
 -23  27   1    9.05    0.55
  20 -27  -1    0.98    0.28
   7  20  -1    1.00    0.35
 -27   7  -1    1.07    0.25
   7  20  -1    1.29    0.30
 -20  27   1    0.80    0.31
 -20  27   1    0.71    0.25
  10  17  -1   10.46    0.74
 -27  10  -1   10.72    0.56
  17 -27  -1    8.25    0.58
  10  17  -1   10.28    0.65
  13  14  -1    0.42    0.40
 -27  13  -1    0.31    0.23
  14 -27  -1    0.34    0.26
 -27  13  -1    0.35    0.29
  11 -27  -1    5.03    0.44
 -27  16  -1    4.94    0.47
  11 -27  -1    5.58    0.40
 -27  16  -1    6.18    0.46
  16  11  -1    6.75    0.59
 -27  16  -1    6.64    0.54
   8 -27  -1    2.32    0.27
   8 -27  -1    2.72    0.35
  19   8  -1    2.65    0.42
 -27  19  -1    2.96    0.31
 -27  19  -1    1.98    0.34
 -27  19  -1    2.34    0.39
 -19  -8   1    2.43    0.32
 -27  22  -1    4.56    0.42
   5 -27  -1    6.47    0.37
 -27  22  -1    4.54    0.43
   5 -27  -1    5.56    0.42
 -27  22  -1    5.41    0.41
 -22  -5   1    6.05    0.41
 -28   6  -1    2.55    0.26
  22 -28  -1    2.16    0.29
   6  22  -1    2.11    0.25
 -22  28   1    1.43    0.29
 -22  28   1    2.94    0.30
 -28   9  -1    4.14    0.32
   9  19  -1    3.52    0.47
   9  19  -1    3.94    0.36
  19 -28  -1    3.19    0.36
 -19  28   1    3.91    0.36
  12  16  -1    8.16    0.60
  12  16  -1    7.87    0.65
  16 -28  -1    7.55    0.52
 -28  12  -1    8.22    0.47
  15  13  -1    3.01    0.47
 -28  15  -1    2.09    0.27
 -28  15  -1    2.82    0.38
  13 -28  -1    2.34    0.32
 -28  15  -1    2.18    0.33
  13 -28  -1    2.18    0.28
  10 -28  -1   11.22    0.53
 -28  18  -1    9.44    0.68
 -28  18  -1   11.47    0.52
  10 -28  -1   10.57    0.59
 -28  18  -1   10.63    0.62
  18  10  -1   11.93    0.77
 -28  21  -1    0.49    0.23
   7 -28  -1    0.02    0.20
 -28  21  -1    0.54    0.22
  21   7  -1    0.17    0.27
   7 -28  -1    0.23    0.16
 -28  21  -1    0.78    0.27
 -21  -7   1    0.55    0.23
  11  18  -1   11.48    0.75
 -29  11  -1   10.11    0.48
  18 -29  -1    9.92    0.54
  11  18  -1   11.20    0.57
 -18  29   1   11.94    0.59
  15 -29  -1    0.30    0.23
  14  15  -1   -0.10    0.34
  15 -29  -1    0.11    0.20
 -29  14  -1    0.30    0.19
  14  15  -1    0.11    0.25
  12 -29  -1   13.85    0.56
  12 -29  -1   13.05    0.62
  17  12  -1   14.20    0.76
 -29  17  -1   12.67    0.64
 -29  17  -1   14.05    0.69
 -29  17  -1   13.46    0.55
   1   0  -2  908.47   28.62
   0  -1  -2  902.96   28.63
  -1   0   2  914.84   28.62
   0   1   2 1000.00   28.65
  -2   0  -2  188.04    5.83
   0   2  -2  187.53    5.83
   2   0   2  195.38    5.83
   0  -2   2  186.53    5.83
  -2   3  -2    0.39    0.05
  -1  -2  -2    0.38    0.08
   3  -1  -2    0.41    0.06
   2  -3   2    0.30    0.04
  -3   1   2    0.37    0.06
  -3  -1  -2    0.10    0.10
  -1   4  -2    0.19    0.10
  -1   4  -2    0.04    0.09
   4  -3  -2    0.28    0.03
  -4   3   2    0.16    0.03
  -4   3   2    0.46    0.12
   1  -4   2    0.17    0.09
   1  -3  -2    0.32    0.06
   2   1  -2    0.48    0.09
  -3   2  -2    0.30    0.05
  -2  -1   2    0.52    0.09
  -1   3   2    0.51    0.08
   3  -2   2    0.38    0.04
  -2  -3  -2    2.74    0.23
  -3   5  -2    3.06    0.29
  -3   5  -2    2.66    0.19
  -2  -3  -2    2.73    0.18
   5  -2  -2    3.05    0.18
  -5   2   2    2.86    0.19
   3  -5   2    2.58    0.15
  -5   2   2    2.53    0.21
  -4  -2  -2    4.05    0.30
   6  -4  -2    3.78    0.15
  -2   6  -2    3.04    0.30
  -4  -2  -2    3.95    0.23
  -6   4   2    3.85    0.15
   2  -6   2    4.42    0.25
  -6   4   2    4.01    0.28
  -4   1  -2    0.09    0.08
  -4   1  -2    0.26    0.10
   1   3  -2    0.20    0.07
   3  -4  -2    0.16    0.05
  -1  -3   2    0.05    0.11
   4  -1   2    0.13    0.08
  -3   4   2    0.21    0.12
  -3   4   2    0.15    0.06
  -4   4  -2    2.77    0.27
   0  -4  -2    2.82    0.20
  -4   0   2    2.65    0.22
  -4   0   2    2.56    0.19
  -4   7  -2   24.44    0.87
  -3  -4  -2   26.75    1.01
  -4   7  -2   25.73    1.09
   7  -3  -2   27.63    0.86
  -3  -4  -2   24.66    0.92
  -7   3   2   25.85    1.04
  -7   3   2   26.06    0.86
   4  -7   2   26.16    0.85
  -5  -3  -2   26.75    1.04
   8  -5  -2   26.05    0.83
  -3   8  -2   26.92    1.09
  -5  -3  -2   27.30    0.97
  -8   5   2   26.33    0.83
  -8   5   2   26.18    1.07
   3  -8   2   26.75    0.89
  -8   5   2   24.65    0.93
   0   5  -2   10.73    0.50
  -5   0  -2   12.40    0.51
  -5   0  -2   13.51    0.50
   0  -5   2   11.27    0.47
  -5   5   2   11.65    0.56
  -5   3  -2    2.68    0.16
   2  -5  -2    2.88    0.20
  -5   3  -2    3.00    0.25
  -2   5   2    2.31    0.22
   5  -3   2    2.47    0.14
  -2   5   2    2.28    0.18
  -3  -2   2    2.23    0.20
  -3  -2   2    2.54    0.19
  -5   6  -2    2.24    0.28
  -1  -5  -2    1.66    0.19
  -5   6  -2    1.62    0.12
   1   5   2    1.55    0.15
  -6   1   2    2.34    0.20
   5  -6   2    1.53    0.09
  -6   1   2    1.85    0.18
  -4  -5  -2    2.37    0.25
  -4  -5  -2    3.21    0.23
  -5   9  -2    2.72    0.31
  -9   4   2    2.64    0.22
  -9   4   2    2.63    0.19
   5  -9   2    2.87    0.18
  -9   4   2    2.82    0.27
  -9   4   2    2.32    0.24
  -4  10  -2    5.98    0.48
  -6  -4  -2    6.84    0.29
  -6  -4  -2    6.06    0.40
  -6  -4  -2    5.88    0.35
   4 -10   2    6.06    0.31
 -10   6   2    6.31    0.39
  -6  -1  -2   12.46    0.52
  -1   7  -2   11.51    0.54
  -6  -1  -2   12.57    0.54
  -7   6   2   12.53    0.58
   1  -7   2   11.65    0.49
   4  -6  -2    4.18    0.19
  -6   2  -2    4.08    0.26
   2   4  -2    3.86    0.24
  -6   2  -2    4.39    0.26
  -2  -4   2    4.04    0.29
  -4   6   2    5.17    0.39
  -4   6   2    4.03    0.21
  -6   5  -2    1.82    0.21
   1  -6  -2    1.62    0.18
  -1   6   2    1.39    0.18
  -5  -1   2    1.98    0.18
  -5  -1   2    1.69    0.21
  -2  -6  -2    8.74    0.43
  -6   8  -2    8.18    0.50
   2   6   2    7.64    0.38
  -8   2   2    8.39    0.43
   6  -8   2    8.28    0.28
  -8   2   2    8.39    0.35
  -8   2   2    8.31    0.38
  -5  -6  -2   66.67    2.29
  -6  11  -2   72.34    2.67
  -5  -6  -2   67.40    2.11
   5   6   2   65.08    2.57
   5   6   2   67.84    2.09
 -11   5   2   69.92    2.63
 -11   5   2   67.95    2.11
 -11   5   2   69.78    2.16
  -7  -5  -2   11.54    0.56
  -5  12  -2   10.95    0.48
  -7  -5  -2   10.17    0.58
  -7  -5  -2   11.67    0.46
  -5  12  -2   12.21    0.72
 -12   7   2   11.77    0.63
   7   5   2   11.68    0.49
 -12   7   2   10.80    0.52
  -7  -2  -2   22.81    0.77
  -7  -2  -2   22.94    0.94
  -7  -2  -2   23.96    0.89
  -2   9  -2   22.13    0.95
   2  -9   2   22.21    0.82
  -9   7   2   23.95    0.99
  -7   1  -2   11.83    0.50
   1   6  -2   11.55    0.52
  -7   1  -2   12.12    0.54
  -6   7   2   12.02    0.59
  -1  -6   2   12.47    0.50
  -7   4  -2   25.52    0.83
  -7   4  -2   25.76    1.03
   3  -7  -2   26.59    0.86
  -3   7   2   25.97    1.07
  -4  -3   2   24.96    0.93
  -4  -3   2   25.74    1.01
   7  -4   2   25.18    0.82
   0  -7  -2    0.50    0.16
  -7   7  -2    0.89    0.20
  -7   0   2    0.74    0.12
  -7   0   2    0.65    0.14
  -7   0   2    0.58    0.18
   0   7   2    0.83    0.13
  -7  10  -2    1.76    0.28
  -3  -7  -2    1.81    0.23
   3   7   2    1.78    0.18
 -10   3   2    1.84    0.19
 -10   3   2    1.93    0.23
 -10   3   2    2.31    0.24
 -10   3   2    1.61    0.18
  -6  -7  -2    0.10    0.22
  -7  13  -2    0.09    0.26
  -7  13  -2    0.45    0.16
  -6  -7  -2    0.56    0.13
 -13   6   2    0.40    0.20
   6   7   2    0.59    0.14
   6   7   2    0.37    0.14
  -8  -6  -2    3.53    0.30
  -8  -6  -2    3.37    0.26
  -6  14  -2    3.03    0.40
  -6  14  -2    3.53    0.29
 -14   8   2    3.51    0.37
 -14   8   2    2.54    0.28
   8   6   2    2.87    0.27
   8   6   2    3.37    0.28
  -3  11  -2    0.85    0.26
  -8  -3  -2    1.01    0.17
  -8  -3  -2    1.09    0.15
  -8  -3  -2    1.11    0.26
 -11   8   2    0.87    0.20
   3 -11   2    0.64    0.16
 -11   8   2    0.78    0.23
  -8   0  -2    2.14    0.23
  -8   0  -2    1.88    0.19
  -8   0  -2    2.43    0.20
   0   8  -2    1.82    0.19
  -8   8   2    1.91    0.23
   0  -8   2    2.07    0.21
  -8   3  -2   26.08    0.90
  -8   3  -2   27.03    0.89
  -8   3  -2   26.17    1.07
   5  -8  -2   28.08    0.86
   3   5  -2   25.93    1.04
  -5   8   2   26.53    1.11
  -3  -5   2   26.62    0.96
  -5   8   2   25.42    0.87
  -8   6  -2    7.83    0.46
   2  -8  -2    7.74    0.37
  -8   6  -2    7.85    0.44
  -2   8   2    8.57    0.43
  -6  -2   2    8.97    0.45
  -6  -2   2    8.59    0.36
  -6  -2   2    8.33    0.41
  -1  -8  -2    3.04    0.28
  -8   9  -2    3.55    0.33
  -9   1   2    3.43    0.28
   1   8   2    3.20    0.24
  -9   1   2    3.22    0.24
  -9   1   2    2.70    0.25
  -8  12  -2    9.72    0.44
  -4  -8  -2    9.12    0.55
  -8  12  -2   10.30    0.63
   4   8   2    9.42    0.43
   4   8   2    8.97    0.47
 -12   4   2    9.23    0.53
 -12   4   2    9.17    0.45
  -8  15  -2    0.29    0.29
  -8  15  -2    0.79    0.18
 -15   7   2    0.94    0.24
 -15   7   2    1.17    0.23
   7   8   2    0.82    0.18
  -7  16  -2   -0.03    0.16
  -7  16  -2   -0.55    0.25
  -9  -7  -2    0.11    0.14
   7 -16   2    0.08    0.24
 -16   9   2    0.08    0.18
   9   7   2    0.02    0.15
 -16   9   2    0.23    0.20
  -4  13  -2    4.99    0.49
  -9  -4  -2    5.55    0.31
  -9  -4  -2    5.40    0.37
  -4  13  -2    5.21    0.33
  -9  -4  -2    5.82    0.47
   9   4   2    5.14    0.35
 -13   9   2    5.32    0.38
 -13   9   2    5.46    0.45
  -9  -1  -2   10.10    0.55
  -9  -1  -2   10.71    0.44
  -9  -1  -2   10.65    0.53
  -1  10  -2   10.82    0.54
 -10   9   2   10.96    0.59
 -10   9   2   11.17    0.49
   1 -10   2    9.86    0.49
  -9   2  -2   22.81    0.96
   2   7  -2   22.78    0.93
  -9   2  -2   23.33    0.80
  -9   2  -2   22.87    0.84
  -2  -7   2   24.21    0.88
  -7   9   2   22.75    1.00
   4  -9  -2    2.72    0.20
  -9   5  -2    3.03    0.28
  -9   5  -2    2.84    0.28
  -4   9   2    3.29    0.32
  -5  -4   2    3.16    0.20
  -5  -4   2    2.77    0.23
  -5  -4   2    2.57    0.26
   1  -9  -2    3.36    0.28
  -9   8  -2    3.43    0.34
  -8  -1   2    3.17    0.29
  -1   9   2    3.02    0.27
  -8  -1   2    2.96    0.26
  -8  -1   2    3.46    0.23
  -2  -9  -2    8.97    0.49
  -9  11  -2    8.84    0.58
  -9  11  -2    9.12    0.44
   2   9   2    9.19    0.41
 -11   2   2    8.24    0.44
   2   9   2    8.87    0.45
 -11   2   2    9.23    0.50
 -11   2   2    8.98    0.42
  -9  14  -2    1.04    0.29
  -9  14  -2    0.97    0.20
 -14   5   2    1.12    0.23
   5   9   2    1.19    0.19
 -14   5   2    1.55    0.26
 -14   5   2    1.21    0.24
  -9  17  -2    4.19    0.47
   9 -17   2    3.60    0.39
 -17   8   2    4.25    0.46
 -17   8   2    4.21    0.39
   8   9   2    4.07    0.34
  -8  18  -2    0.13    0.16
   8 -18   2    0.50    0.27
  10   8   2    0.21    0.18
 -18  10   2    0.07    0.21
 -18  10   2    0.12    0.24
  -5  15  -2    3.75    0.31
  -5  15  -2    3.71    0.46
 -10  -5  -2    4.22    0.30
 -10  -5  -2    3.66    0.34
 -10  -5  -2    4.19    0.32
   5 -15   2    5.26    0.46
 -15  10   2    4.21    0.44
 -15  10   2    3.81    0.34
  10   5   2    3.91    0.33
  -2  12  -2    1.27    0.25
 -10  -2  -2    1.09    0.16
 -10  -2  -2    1.25    0.19
  -2  12  -2    1.25    0.18
 -10  -2  -2    0.85    0.25
 -12  10   2    1.04    0.20
 -12  10   2    1.11    0.25
   2 -12   2    1.25    0.21
 -10   1  -2   11.54    0.55
 -10   1  -2   11.41    0.47
   1   9  -2   10.78    0.53
 -10   1  -2   10.40    0.52
  -9  10   2   10.21    0.48
  -9  10   2   11.07    0.62
  -1  -9   2   10.46    0.53
 -10   4  -2    6.43    0.41
 -10   4  -2    6.94    0.41
   4   6  -2    6.46    0.35
 -10   4  -2    7.75    0.37
  -4  -6   2    5.99    0.42
  -6  10   2    6.27    0.44
 -10   7  -2    2.40    0.27
   3 -10  -2    1.65    0.19
 -10   7  -2    1.67    0.24
  -7  -3   2    1.84    0.21
  -7  -3   2    1.81    0.17
  -7  -3   2    1.97    0.27
  -3  10   2    2.20    0.28
 -10  10  -2    1.83    0.29
 -10  10  -2    1.15    0.19
 -10   0   2    1.24    0.23
 -10   0   2    1.29    0.18
 -10   0   2    1.23    0.19
  -3 -10  -2   26.15    1.03
 -10  13  -2   26.63    0.92
 -10  13  -2   25.41    1.17
   3  10   2   25.42    0.90
 -13   3   2   24.70    1.12
 -13   3   2   26.23    0.94
  -6 -10  -2   -0.19    0.22
 -10  16  -2    0.02    0.25
 -10  16  -2    0.15    0.17
 -16   6   2    0.26    0.20
 -16   6   2    0.16    0.17
   6  10   2    0.12    0.16
   9  10   2    0.29    0.20
 -19   9   2    0.11    0.24
 -19   9   2    0.92    0.27
  11   9   2    0.73    0.23
   9 -20   2    0.67    0.30
 -11  -6  -2   11.40    0.54
  -6  17  -2   10.96    0.52
  11   6   2   11.99    0.59
 -17  11   2   11.29    0.73
 -17  11   2   11.86    0.60
   6 -17   2   11.63    0.68
 -11  -3  -2    2.18    0.24
 -11  -3  -2    1.50    0.22
  -3  14  -2    1.43    0.33
  -3  14  -2    1.82    0.22
 -11  -3  -2    1.36    0.19
  11   3   2    1.56    0.21
 -14  11   2    1.69    0.31
 -14  11   2    1.71    0.22
   3 -14   2    1.70    0.30
 -11   0  -2    0.55    0.22
 -11   0  -2    0.62    0.15
   0  11  -2    0.71    0.19
 -11   0  -2    0.75    0.18
   0  11  -2    0.72    0.17
 -11  11   2    0.67    0.24
 -11  11   2    0.77    0.20
   0 -11   2    0.34    0.19
 -11   3  -2    1.07    0.20
 -11   3  -2    1.02    0.19
 -11   3  -2    0.72    0.21
   3   8  -2    1.18    0.17
   3   8  -2    0.92    0.15
  -8  11   2    1.49    0.29
  -3  -8   2    1.23    0.25
  -8  11   2    1.18    0.18
 -11   6  -2   72.28    2.66
 -11   6  -2   68.99    2.22
   6   5  -2   67.96    2.10
 -11   6  -2   64.67    2.12
  -5  11   2   68.04    2.08
  -6  -5   2   69.12    2.32
  -6  -5   2   68.90    2.13
  -6  -5   2   67.78    2.60
  -5  11   2   72.01    2.68
   2 -11  -2    8.49    0.44
 -11   9  -2    8.66    0.55
 -11   9  -2    8.45    0.43
  -2  11   2    9.18    0.41
  -9  -2   2    8.36    0.39
  -9  -2   2    8.75    0.52
  -2  11   2    8.59    0.51
  -9  -2   2    8.85    0.47
 -11  12  -2    5.21    0.35
 -11  12  -2    5.13    0.47
  -1 -11  -2    5.37    0.38
 -12   1   2    4.64    0.33
   1  11   2    5.05    0.33
 -12   1   2    4.72    0.37
 -11  15  -2    0.15    0.24
 -11  15  -2    0.41    0.19
  -4 -11  -2    0.05    0.24
   4  11   2    0.41    0.17
 -15   4   2    0.30    0.18
 -15   4   2    0.53    0.20
 -15   4   2    0.41    0.19
 -11  18  -2   11.05    0.76
 -18   7   2   11.68    0.62
 -18   7   2   12.24    0.74
   7  11   2   11.65    0.59
 -10 -11  -2    0.72    0.18
 -11  21  -2    0.35    0.18
  10  11   2    0.30    0.21
 -21  10   2    0.55    0.26
 -21  10   2   -0.34    0.31
 -21  10   2    0.73    0.26
 -21  10   2    0.18    0.23
 -12 -10  -2    5.07    0.56
 -12 -10  -2    4.23    0.28
 -10  22  -2    4.16    0.30
 -10  22  -2    5.55    0.55
 -22  12   2    4.29    0.38
 -22  12   2    4.96    0.53
  10 -22   2    5.80    0.51
 -22  12   2    4.66    0.39
 -22  12   2    4.13    0.51
  12  10   2    5.64    0.62
  10 -22   2    4.74    0.48
  12  10   2    3.95    0.40
 -12  -7  -2   28.10    1.04
  -7  19  -2   29.72    0.94
   7 -19   2   29.36    1.19
 -19  12   2   28.63    1.41
  12   7   2   27.29    1.10
 -12  -4  -2    2.41    0.27
 -16  12   2    1.90    0.34
 -16  12   2    2.09    0.28
  12   4   2    2.18    0.28
   4 -16   2    2.58    0.38
 -12  -1  -2    1.55    0.28
 -12  -1  -2    1.95    0.25
  -1  13  -2    2.20    0.23
 -12  -1  -2    2.12    0.23
 -12  -1  -2    2.18    0.25
   1 -13   2    2.41    0.35
 -13  12   2    1.97    0.33
 -13  12   2    2.49    0.27
   1 -13   2    1.50    0.23
 -12   2  -2    1.14    0.20
   2  10  -2    1.52    0.20
   2  10  -2    1.23    0.19
 -12   2  -2    1.58    0.22
 -10  12   2    1.11    0.27
 -10  12   2    1.00    0.21
  -2 -10   2    1.16    0.24
 -12   5  -2   11.82    0.58
 -12   5  -2   10.82    0.60
   5   7  -2   10.51    0.47
 -12   5  -2   12.63    0.53
   5   7  -2   11.90    0.55
  -5  -7   2   11.42    0.61
  -7  12   2   10.58    0.48
  -7  12   2   11.70    0.68
  -5  -7   2   11.38    0.46
 -12   8  -2    8.66    0.46
 -12   8  -2    8.82    0.56
   8   4  -2    9.27    0.42
  -4  12   2    9.90    0.43
  -8  -4   2    9.98    0.50
  -8  -4   2    9.22    0.41
  -4  12   2    9.67    0.63
  -8  -4   2    9.11    0.53
   1 -12  -2    4.79    0.37
 -12  11  -2    5.81    0.37
 -12  11  -2    4.89    0.43
 -11  -1   2    5.11    0.32
  -1  12   2    5.06    0.33
 -11  -1   2    5.08    0.37
 -11  -1   2    5.37    0.42
 -12  14  -2    5.91    0.38
  -2 -12  -2    4.54    0.45
 -12  14  -2    5.64    0.51
 -14   2   2    5.78    0.41
 -14   2   2    5.44    0.38
   2  12   2    4.98    0.34
 -14   2   2    5.34    0.36
  -5 -12  -2   33.73    1.36
 -12  17  -2   35.82    1.57
 -17   5   2   32.99    1.23
 -17   5   2   35.56    1.53
   5  12   2   33.88    1.18
   5  12   2   34.09    1.22
   8  12   2   17.97    0.82
 -20   8   2   19.82    0.81
 -20   8   2   20.44    0.90
 -11 -12  -2   12.38    0.45
 -12  23  -2   11.77    0.75
 -11 -12  -2   10.46    0.83
 -23  11   2   11.76    0.69
 -23  11   2   12.01    0.79
 -23  11   2   11.93    0.63
  12 -23   2   13.10    0.70
 -23  11   2   11.13    0.62
 -23  11   2   11.91    0.79
  11  12   2   12.44    0.91
  11  12   2   11.94    0.65
 -13 -11  -2    2.41    0.45
 -24  13   2    2.04    0.31
  11 -24   2    2.81    0.39
 -24  13   2    2.47    0.41
  13  11   2    2.57    0.34
 -24  13   2    2.10    0.32
  13  11   2    2.49    0.50
 -24  13   2    2.65    0.43
  -8  21  -2    8.98    0.50
 -21  13   2    6.66    0.49
 -21  13   2    7.80    0.52
 -21  13   2    8.57    0.66
  13   8   2    7.18    0.53
   8 -21   2    7.71    0.63
  -5  18  -2   76.42    2.30
 -13  -5  -2   76.12    2.43
 -18  13   2   79.49    2.51
  13   5   2   77.24    2.51
   5 -18   2   79.37    2.65
 -18  13   2   79.08    3.17
 -13  -2  -2    1.55    0.25
 -13  -2  -2    1.85    0.25
 -13  -2  -2    1.62    0.23
  -2  15  -2    1.65    0.23
   2 -15   2    2.40    0.37
 -15  13   2    1.65    0.32
 -15  13   2    1.31    0.24
 -13   1  -2    1.79    0.24
   1  12  -2    2.43    0.23
 -13   1  -2    2.13    0.24
 -13   1  -2    1.96    0.24
 -12  13   2    2.13    0.26
 -12  13   2    1.79    0.31
  -1 -12   2    2.52    0.36
 -13   4  -2    5.56    0.39
 -13   4  -2    5.44    0.39
   4   9  -2    5.53    0.36
 -13   4  -2    5.60    0.42
   4   9  -2    5.57    0.34
  -9  13   2    5.19    0.36
  -9  13   2    5.81    0.49
  -4  -9   2    5.36    0.43
   7   6  -2    0.26    0.14
   7   6  -2    0.30    0.13
 -13   7  -2    0.43    0.18
 -13   7  -2    0.33    0.16
  -7  -6   2   -0.03    0.21
  -7  -6   2    0.41    0.15
  -6  13   2    0.45    0.16
  -7  -6   2    0.51    0.13
  -6  13   2    0.07    0.26
 -13  10  -2   25.61    1.16
 -13  10  -2   24.82    0.92
 -10  -3   2   25.40    1.05
 -10  -3   2   24.96    0.90
  -3  13   2   24.86    1.17
 -10  -3   2   26.53    1.10
  -3  13   2   26.04    0.90
 -13  13  -2    9.59    0.49
   0 -13  -2    9.12    0.63
 -13  13  -2   10.34    0.65
 -13   0   2    9.05    0.47
   0  13   2    9.72    0.46
 -13   0   2    9.38    0.48
 -13   0   2    9.58    0.55
 -13  16  -2    0.18    0.26
  -3 -13  -2    0.59    0.28
 -13  16  -2    0.40    0.21
 -16   3   2    0.61    0.20
 -16   3   2    0.48    0.20
 -16   3   2    0.37    0.21
   3  13   2    0.49    0.19
  -6 -13  -2   54.38    1.94
 -13  19  -2   53.40    2.28
 -19   6   2   51.27    1.81
   6  13   2   52.41    1.79
 -19   6   2   54.29    2.25
  -9 -13  -2    1.63    0.43
 -13  22  -2    0.76    0.33
  -9 -13  -2    1.30    0.20
 -22   9   2    1.63    0.30
 -22   9   2    0.80    0.27
 -22   9   2    1.46    0.38
   9  13   2    0.62    0.25
  13 -22   2    0.79    0.31
   9  13   2    0.92    0.47
 -22   9   2    1.01    0.29
 -12 -13  -2    0.28    0.35
  13 -25   2    0.45    0.28
 -25  12   2    0.35    0.33
  12  13   2    0.25    0.42
 -25  12   2    0.30    0.24
 -25  12   2   -0.07    0.30
 -25  12   2    0.33    0.25
  12 -26   2    1.09    0.28
 -26  14   2    1.14    0.26
 -26  14   2    1.43    0.36
 -26  14   2    1.57    0.35
 -26  14   2    0.95    0.27
  14  12   2    0.31    0.40
  -9  23  -2    1.63    0.22
 -14  -9  -2    0.99    0.37
  14   9   2    1.52    0.45
   9 -23   2    2.23    0.37
 -23  14   2    1.25    0.28
   9 -23   2    2.46    0.36
 -23  14   2    1.86    0.40
  14   9   2    1.62    0.32
 -23  14   2    1.77    0.39
 -23  14   2    1.42    0.29
 -14  -6  -2   42.15    1.45
  -6  20  -2   42.00    1.30
   6 -20   2   43.66    1.61
  14   6   2   42.23    1.52
 -20  14   2   40.24    1.39
 -14  -3  -2   12.34    0.61
  -3  17  -2   13.21    0.62
  14   3   2   14.53    0.68
 -17  14   2   13.75    0.67
   3 -17   2   12.91    0.76
 -17  14   2   13.10    0.83
 -14   0  -2   -0.06    0.16
 -14   0  -2    0.13    0.17
 -14   0  -2    0.09    0.15
   0  14  -2    0.07    0.15
 -14  14   2    0.15    0.18
 -14  14   2   -0.07    0.23
   0 -14   2    0.39    0.25
 -14   3  -2    1.77    0.25
   3  11  -2    2.09    0.23
 -14   3  -2    1.70    0.26
 -14   3  -2    1.98    0.26
  -3 -11   2    1.68    0.32
 -11  14   2    1.37    0.29
 -11  14   2    1.48    0.23
 -14   6  -2    3.51    0.33
   6   8  -2    3.26    0.27
   6   8  -2    2.85    0.26
 -14   6  -2    3.14    0.33
  -6  -8   2    3.20    0.25
  -8  14   2    3.03    0.28
  -8  14   2    3.38    0.40
   9   5  -2    0.93    0.18
 -14   9  -2    1.05    0.21
 -14   9  -2    1.35    0.28
  -9  -5   2    1.21    0.20
  -5  14   2    1.35    0.21
  -9  -5   2    1.16    0.18
  -5  14   2    0.91    0.31
 -14  12  -2    4.52    0.36
   2 -14  -2    5.32    0.46
 -14  12  -2    5.61    0.50
  -2  14   2    5.44    0.35
 -12  -2   2    5.44    0.36
 -12  -2   2    5.84    0.36
 -12  -2   2    5.47    0.39
 -14  15  -2    5.16    0.52
 -14  15  -2    4.65    0.38
  -1 -14  -2    4.30    0.45
 -15   1   2    5.73    0.40
 -15   1   2    4.32    0.40
   1  14   2    4.33    0.35
 -15   1   2    5.04    0.39
  -4 -14  -2   29.87    1.25
 -14  18  -2   29.75    1.43
 -18   4   2   31.12    1.15
 -18   4   2   28.30    1.36
   4  14   2   28.73    1.07
   4  14   2   30.77    1.11
 -14  21  -2   17.27    0.88
  -7 -14  -2   15.33    0.95
  -7 -14  -2   17.09    0.65
   7  14   2   16.63    0.79
   7  14   2   15.52    1.08
 -21   7   2   18.03    0.85
  14 -21   2   16.62    0.81
 -21   7   2   16.46    0.71
 -21   7   2   18.48    0.77
 -14  24  -2    0.36    0.30
 -10 -14  -2    0.08    0.13
 -10 -14  -2    0.60    0.37
 -24  10   2   -0.03    0.22
  14 -24   2    0.06    0.26
 -24  10   2    0.03    0.24
 -24  10   2   -0.04    0.25
  10  14   2    0.35    0.41
 -24  10   2   -0.74    0.29
  10  14   2   -0.24    0.22
 -27  13   2    3.79    0.35
  14 -27   2    3.88    0.39
 -27  13   2    4.38    0.45
 -27  13   2    4.17    0.37
  13  14   2    4.67    0.56
  13  14   2    3.58    0.41
  15  13   2    4.00    0.40
 -28  15   2    4.60    0.34
 -28  15   2    3.40    0.33
 -28  15   2    4.16    0.41
  15  13   2    5.22    0.55
 -28  15   2    4.52    0.44
  13 -28   2    4.11    0.34
  13 -28   2    5.15    0.42
  15  10   2    0.73    0.39
 -25  15   2    0.41    0.32
 -25  15   2    0.10    0.24
 -25  15   2    0.21    0.30
  10 -25   2    0.20    0.26
 -25  15   2    0.15    0.22
 -15  -7  -2   13.64    0.84
  -7  22  -2   15.06    0.64
 -15  -7  -2   14.05    0.67
 -22  15   2   15.00    0.71
  15   7   2   14.92    0.90
 -22  15   2   13.70    0.68
   7 -22   2   15.10    0.82
  15   7   2   14.37    0.74
 -22  15   2   15.92    0.86
 -22  15   2   14.09    0.86
   7 -22   2   14.76    0.78
  -4  19  -2   16.30    0.69
 -15  -4  -2   16.25    0.74
 -19  15   2   16.78    0.78
  15   4   2   17.05    0.80
   4 -19   2   16.08    0.88
 -15  -1  -2    4.52    0.38
 -15  -1  -2    5.42    0.41
 -15  -1  -2    5.34    0.44
  -1  16  -2    4.92    0.40
   1 -16   2    5.32    0.52
 -16  15   2    5.89    0.43
 -16  15   2    4.43    0.49
 -15   2  -2    1.59    0.26
 -15   2  -2    1.49    0.25
   2  13  -2    1.17    0.21
 -15   2  -2    1.55    0.26
 -13  15   2    1.99    0.35
  -2 -13   2    1.50    0.32
 -13  15   2    1.60    0.26
 -15   5  -2    4.26    0.38
 -15   5  -2    3.76    0.33
   5  10  -2    3.00    0.28
 -10  15   2    3.74    0.32
  -5 -10   2    4.40    0.44
 -10  15   2    4.28    0.43
   7 -15  -2    1.19    0.31
 -15   8  -2    0.82    0.24
   8   7  -2    0.55    0.17
 -15   8  -2    0.97    0.25
  -7  15   2    0.57    0.29
  -8  -7   2    0.82    0.18
  -8  -7   2    0.75    0.16
  -7  15   2    0.95    0.20
  11   4  -2    0.47    0.18
 -15  11  -2    0.01    0.17
   4 -15  -2    0.48    0.28
 -15  11  -2    0.16    0.21
 -11  -4   2    0.44    0.15
  -4  15   2    0.43    0.17
 -11  -4   2    0.04    0.13
 -11  -4   2    0.37    0.15
   1 -15  -2    5.21    0.50
 -15  14  -2    4.37    0.36
 -15  14  -2    5.28    0.52
 -14  -1   2    4.91    0.39
 -14  -1   2    4.92    0.39
 -14  -1   2    4.68    0.40
  -1  15   2    4.31    0.34
  -2 -15  -2    5.09    0.52
 -15  17  -2    4.89    0.53
 -15  17  -2    5.04    0.41
 -17   2   2    5.34    0.44
 -17   2   2    4.38    0.41
   2  15   2    5.15    0.41
 -17   2   2    4.09    0.43
   2  15   2    5.28    0.40
  -5 -15  -2    4.54    0.48
 -20   5   2    4.29    0.44
 -20   5   2    3.15    0.35
 -20   5   2    4.63    0.38
   5  15   2    3.57    0.37
  -8 -15  -2    8.45    0.68
  -8 -15  -2    9.08    0.44
 -15  23  -2    8.81    0.69
   8  15   2   10.57    0.80
 -23   8   2    9.16    0.55
 -23   8   2    7.77    0.62
  15 -23   2    8.17    0.61
 -23   8   2    8.41    0.57
   8  15   2    8.65    0.62
 -23   8   2    9.49    0.63
 -26  11   2    0.80    0.33
 -26  11   2    0.36    0.25
  11  15   2    0.91    0.32
 -26  11   2    0.98    0.26
  15 -26   2    0.97    0.30
  11  15   2    0.09    0.40
 -29  14   2    3.31    0.27
  14  15   2    3.12    0.34
  15 -29   2    3.04    0.28
  15 -29   2    2.52    0.31
  14  15   2    2.57    0.43
 -29  14   2    2.70    0.32
 -27  16   2    0.74    0.24
  11 -27   2    0.90    0.26
  11 -27   2    0.77    0.27
 -27  16   2    0.44    0.31
  16  11   2    1.20    0.40
 -27  16   2    0.99    0.32
 -27  16   2    0.93    0.25
  -8  24  -2    1.31    0.19
 -24  16   2    1.15    0.37
  16   8   2    1.18    0.30
  16   8   2    1.50    0.40
 -24  16   2    2.02    0.30
   8 -24   2    1.18    0.32
 -24  16   2    1.00    0.27
   8 -24   2    0.99    0.30
 -24  16   2    1.20    0.35
  -5  21  -2    7.73    0.55
 -16  -5  -2    7.02    0.49
 -16  -5  -2    7.92    0.61
   5 -21   2    7.27    0.62
 -21  16   2    7.40    0.60
   5 -21   2    7.35    0.56
 -21  16   2    6.21    0.56
  16   5   2    7.44    0.55
  16   5   2    7.61    0.63
 -21  16   2    7.58    0.53
 -21  16   2    6.80    0.52
  -2  18  -2    0.50    0.23
 -16  -2  -2    0.26    0.20
  16   2   2    0.42    0.23
 -18  16   2    0.91    0.33
 -18  16   2    0.38    0.24
   2 -18   2    0.82    0.33
 -16   1  -2    4.66    0.44
   1  15  -2    4.93    0.39
 -16   1  -2    4.79    0.40
   1  15  -2    4.50    0.36
 -16   1  -2    5.38    0.43
 -15  16   2    5.42    0.54
 -15  16   2    5.76    0.44
  -1 -15   2    4.88    0.49
   4  12  -2    1.94    0.24
 -16   4  -2    2.09    0.31
 -16   4  -2    2.15    0.29
 -16   4  -2    2.20    0.30
 -12  16   2    2.19    0.29
  -4 -12   2    2.62    0.38
 -12  16   2    1.86    0.36
   7   9  -2    0.07    0.15
 -16   7  -2    0.29    0.20
 -16   7  -2    0.00    0.18
  -9  16   2   -0.17    0.15
  -9  16   2   -0.23    0.22
 -16  10  -2    0.09    0.21
  10   6  -2    0.06    0.16
 -16  10  -2    0.01    0.20
   6 -16  -2    0.45    0.27
 -10  -6   2    0.00    0.13
 -10  -6   2    0.01    0.14
  -6  16   2    0.20    0.16
   3 -16  -2    1.11    0.30
 -16  13  -2    0.73    0.23
 -16  13  -2    0.51    0.27
  13   3  -2    0.49    0.22
  -3  16   2    0.55    0.21
 -13  -3   2    0.42    0.17
  -3  16   2    0.75    0.20
 -13  -3   2    0.24    0.17
 -13  -3   2    0.61    0.19
   0 -16  -2    0.67    0.30
 -16  16  -2    0.61    0.31
 -16  16  -2    0.73    0.23
 -16   0   2    0.57    0.22
   0  16   2    0.88    0.22
 -16   0   2    0.73    0.24
 -16   0   2    0.54    0.22
   0  16   2    0.72    0.23
  -3 -16  -2    0.74    0.35
 -19   3   2    1.24    0.30
 -19   3   2    0.94    0.25
   3  16   2    1.21    0.26
  -6 -16  -2    1.90    0.38
 -16  22  -2    2.17    0.40
  -6 -16  -2    2.11    0.24
  -6 -16  -2    1.70    0.39
 -22   6   2    1.81    0.31
  16 -22   2    2.14    0.37
   6  16   2    2.73    0.50
 -22   6   2    1.95    0.35
 -22   6   2    1.88    0.39
 -22   6   2    1.58    0.30
 -16  25  -2    0.36    0.30
 -25   9   2    0.07    0.23
  16 -25   2    0.05    0.27
 -25   9   2   -0.25    0.24
 -25   9   2   -0.18    0.29
 -25   9   2   -0.14    0.23
   9  16   2    0.24    0.38
  16 -28   2    2.72    0.34
  12  16   2    3.32    0.50
 -28  12   2    2.49    0.31
  12  16   2    2.88    0.36
 -28  12   2    2.44    0.35
 -28  12   2    3.02    0.29
 -29  17   2    0.21    0.25
  17  12   2    0.79    0.34
 -29  17   2    0.13    0.22
  12 -29   2    0.58    0.22
  17  12   2    0.52    0.28
 -29  17   2    0.33    0.18
  12 -29   2    0.40    0.18
 -26  17   2   -0.15    0.26
   9 -26   2   -0.07    0.24
   9 -26   2    0.28    0.22
 -26  17   2   -0.29    0.22
 -26  17   2   -0.05    0.22
 -26  17   2    0.12    0.30
  17   9   2   -0.54    0.31
   9 -26   2    0.06    0.24
  -6  23  -2   -0.08    0.20
 -17  -6  -2   -0.04    0.18
   6 -23   2    0.08    0.28
  17   6   2    0.27    0.23
 -23  17   2   -0.01    0.24
   6 -23   2   -0.06    0.22
   6 -23   2   -0.24    0.24
  17   6   2    0.07    0.31
 -23  17   2   -0.24    0.31
 -23  17   2   -0.53    0.27
 -23  17   2    0.03    0.23
 -17  -3  -2    3.20    0.35
  -3  20  -2    3.86    0.40
 -20  17   2    3.64    0.49
  17   3   2    2.98    0.39
 -20  17   2    3.65    0.47
 -20  17   2    3.59    0.38
 -20  17   2    2.44    0.36
   3 -20   2    3.16    0.33
 -20  17   2    2.96    0.35
   3 -20   2    3.23    0.44
   3 -20   2    2.78    0.39
   0  17  -2   -0.15    0.22
 -17   0  -2    0.10    0.23
 -17   0  -2    0.12    0.22
   0 -17   2    0.33    0.30
 -17  17   2    0.21    0.21
 -17  17   2   -0.34    0.25
  17   0   2    0.26    0.23
 -17   3  -2   13.35    0.67
 -17   3  -2   12.28    0.74
   3  14  -2   14.25    0.63
   3  14  -2   13.51    0.65
 -17   3  -2   13.73    0.71
 -14  17   2   14.17    0.67
  -3 -14   2   14.53    0.78
 -14  17   2   12.50    0.83
 -17   6  -2   10.81    0.68
   6  11  -2   12.31    0.57
 -17   6  -2   11.75    0.61
 -11  17   2   10.12    0.56
 -11  17   2   11.78    0.75
  -6 -11   2   10.94    0.67
   9   8  -2    4.29    0.36
 -17   9  -2    3.36    0.35
   8 -17  -2    4.35    0.45
 -17   9  -2    3.41    0.40
  -8  17   2    4.48    0.36
 -17  12  -2   34.88    1.27
   5 -17  -2   33.09    1.37
 -17  12  -2   36.76    1.61
  12   5  -2   37.00    1.27
  -5  17   2   34.33    1.14
  -5  17   2   34.81    1.22
 -12  -5   2   35.63    1.22
   2 -17  -2    3.77    0.45
  15   2  -2    5.11    0.43
 -17  15  -2    5.25    0.44
 -17  15  -2    4.42    0.52
  -2  17   2    4.21    0.35
 -15  -2   2    4.48    0.38
 -15  -2   2    4.60    0.39
  -2  17   2    5.04    0.39
  -1 -17  -2    0.18    0.30
 -18   1   2    0.71    0.25
 -18   1   2    0.30    0.27
 -18   1   2    0.41    0.23
   1  17   2   -0.11    0.23
 -18   1   2    0.17    0.20
  -4 -17  -2    0.41    0.20
  -4 -17  -2    0.43    0.30
  -4 -17  -2   -0.01    0.31
 -17  21  -2    0.25    0.29
 -17  21  -2    0.30    0.32
 -21   4   2   -0.03    0.31
 -21   4   2    0.13    0.25
 -21   4   2    0.00    0.23
   4  17   2    0.35    0.29
   4  17   2   -0.05    0.39
 -21   4   2    0.41    0.26
  -7 -17  -2    0.30    0.34
 -17  24  -2    0.09    0.29
  -7 -17  -2    0.35    0.16
 -24   7   2    0.66    0.28
   7  17   2    0.62    0.40
   7  17   2   -0.26    0.27
 -24   7   2    0.34    0.26
  17 -24   2    0.27    0.28
 -24   7   2    0.26    0.24
 -24   7   2    0.47    0.33
  10  17   2    0.57    0.40
  10  17   2    0.20    0.29
 -27  10   2    0.98    0.32
  17 -27   2    0.38    0.27
 -27  10   2    0.33    0.26
 -27  10   2   -0.03    0.22
  10 -28   2    1.44    0.23
  18  10   2    1.84    0.38
 -28  18   2    1.22    0.32
 -28  18   2    1.22    0.29
  10 -28   2    1.05    0.27
 -28  18   2    1.31    0.23
 -25  18   2    0.09    0.24
   7 -25   2    0.26    0.25
 -25  18   2   -0.03    0.30
 -25  18   2    0.19    0.22
  18   7   2    0.59    0.33
 -25  18   2    0.10    0.29
   7 -25   2    0.11    0.22
   7 -25   2   -0.13    0.24
  -4  22  -2   -0.27    0.23
 -18  -4  -2    0.13    0.19
  18   4   2   -0.40    0.29
   4 -22   2   -0.11    0.21
   4 -22   2    0.18    0.29
   4 -22   2    0.03    0.25
 -22  18   2    0.39    0.33
 -22  18   2    0.19    0.32
 -22  18   2   -0.05    0.24
 -22  18   2    0.16    0.25
  18   4   2    0.02    0.23
 -18  -1  -2    1.58    0.29
  -1  19  -2    1.12    0.27
 -18  -1  -2    0.95    0.25
  -1  19  -2    0.83    0.31
 -19  18   2    1.22    0.29
 -19  18   2    1.18    0.36
   1 -19   2    1.40    0.26
   1 -19   2    1.08    0.35
 -19  18   2    1.26    0.29
  18   1   2    1.34    0.32
 -19  18   2    1.44    0.37
   2  16  -2    0.71    0.26
 -18   2  -2    1.20    0.28
 -18   2  -2    0.38    0.22
 -18   2  -2   -0.01    0.27
 -16  18   2    0.78    0.32
 -16  18   2    0.68    0.25
  -2 -16   2    0.97    0.34
 -18   5  -2   79.71    2.55
   5  13  -2   79.91    2.53
 -18   5  -2   77.18    3.18
  -5 -13   2   77.69    2.71
 -13  18   2   82.19    2.56
 -13  18   2   83.14    3.23
   8  10  -2    0.30    0.19
 -18   8  -2    0.11    0.20
 -18   8  -2    0.36    0.23
 -10  18   2    0.12    0.23
  11   7  -2   11.66    0.59
 -18  11  -2   12.19    0.77
   7 -18  -2   10.83    0.71
  -7  18   2   11.53    0.47
 -11  -7   2   11.03    0.53
   4 -18  -2   29.56    1.26
  14   4  -2   30.59    1.15
 -18  14  -2   30.06    1.14
 -18  14  -2   29.83    1.45
  -4  18   2   30.02    1.02
 -14  -4   2   29.38    1.10
  17   1  -2    0.00    0.24
 -18  17  -2    0.40    0.24
   1 -18  -2    0.16    0.32
  -1  18   2    0.12    0.23
 -17  -1   2    0.37    0.22
 -18  20  -2    0.22    0.29
 -18  20  -2   -0.20    0.28
 -18  20  -2    0.05    0.25
  -2 -18  -2    0.15    0.30
  -2 -18  -2    0.15    0.23
  -2 -18  -2   -0.03    0.19
 -20   2   2    0.28    0.22
 -20   2   2    0.26    0.24
   2  18   2    0.20    0.29
 -18  23  -2    0.28    0.31
  -5 -18  -2    0.80    0.32
  -5 -18  -2    0.63    0.19
  -5 -18  -2    0.65    0.35
 -18  23  -2    0.65    0.32
 -23   5   2    1.25    0.31
   5  18   2    0.36    0.37
  18 -23   2    0.73    0.31
   5  18   2    0.79    0.29
 -23   5   2    0.92    0.28
 -23   5   2    0.21    0.26
 -18  26  -2    0.53    0.29
  18 -26   2    0.56    0.27
 -26   8   2    0.38    0.25
   8  18   2    0.60    0.29
 -26   8   2    0.63    0.24
   8  18   2    0.39    0.37
 -18  29  -2    1.42    0.29
 -29  11   2    1.58    0.22
  18 -29   2    1.34    0.26
  11  18   2    0.99    0.35
  11  18   2    1.06    0.27
   8 -27   2   -0.15    0.18
   8 -27   2    0.34    0.25
 -27  19   2    0.01    0.29
 -27  19   2   -0.25    0.25
 -27  19   2   -0.01    0.20
  19   8   2    0.09    0.32
  -5  24  -2    0.22    0.20
   5 -24   2    0.20    0.25
 -24  19   2   -0.25    0.20
 -24  19   2    0.15    0.31
  19   5   2   -0.11    0.29
   5 -24   2    0.10    0.26
 -24  19   2    0.00    0.27
   5 -24   2    0.11    0.20
 -19  -2  -2    1.83    0.30
 -19  -2  -2    1.80    0.31
  -2  21  -2    2.08    0.33
  19   2   2    1.81    0.35
   2 -21   2    1.38    0.33
   2 -21   2    2.65    0.36
 -21  19   2    0.81    0.27
 -21  19   2    1.91    0.40
 -21  19   2    2.10    0.41
   2 -21   2    1.44    0.26
 -19   1  -2    0.93    0.29
   1  18  -2    0.91    0.28
 -19   1  -2    1.21    0.26
   1  18  -2    1.00    0.33
 -18  19   2    0.95    0.28
  19  -1   2    1.09    0.29
 -18  19   2    1.05    0.36
  -1 -18   2    1.80    0.38
 -18  19   2    1.40    0.35
  -1 -18   2    0.96    0.24
   4  15  -2   15.17    0.69
 -19   4  -2   15.69    0.77
 -19   4  -2   14.68    0.86
   4  15  -2   16.05    0.73
  -4 -15   2   14.56    0.83
 -15  19   2   14.85    0.94
 -19   7  -2   28.51    1.13
 -19   7  -2   29.61    1.39
   7  12  -2   29.82    1.11
 -19  10  -2    0.38    0.25
   9 -19  -2    0.34    0.27
  10   9  -2    0.27    0.20
 -19  10  -2    0.28    0.26
  13   6  -2   54.34    1.83
 -19  13  -2   53.80    2.31
   6 -19  -2   52.23    1.95
  -6  19   2   54.12    1.60
 -13  -6   2   53.88    1.77
 -19  16  -2    0.96    0.27
 -19  16  -2    1.10    0.28
   3 -19  -2    1.74    0.40
  16   3  -2    0.50    0.26
 -16  -3   2    1.22    0.25
   0 -19  -2    6.39    0.52
 -19  19  -2    6.79    0.59
 -19  19  -2    6.62    0.49
   0 -19  -2    6.94    0.48
  19   0  -2    6.48    0.55
   0 -19  -2    6.97    0.61
 -19  19  -2    7.73    0.63
 -19   0   2    6.78    0.47
   0  19   2    6.28    0.50
 -19   0   2    7.27    0.53
  -3 -19  -2   -0.05    0.19
 -19  22  -2    0.07    0.31
  22  -3  -2    0.33    0.28
  -3 -19  -2    0.22    0.28
 -19  22  -2    0.08    0.28
 -19  22  -2    0.22    0.24
   3  19   2    0.33    0.27
 -22   3   2    0.24    0.25
 -22   3   2    0.41    0.25
 -19  25  -2    3.16    0.42
 -19  25  -2    2.73    0.36
  -6 -19  -2    2.69    0.22
   6  19   2    2.63    0.44
  19 -25   2    2.09    0.36
 -25   6   2    2.49    0.36
 -25   6   2    3.46    0.35
 -19  28  -2    3.00    0.34
   9  19   2    2.18    0.42
  19 -28   2    2.45    0.33
   9  19   2    2.80    0.33
 -28   9   2    2.42    0.26
 -20  -6  -2    1.68    0.31
   6 -26   2    2.60    0.28
   6 -26   2    1.74    0.31
  20   6   2    2.06    0.40
   6 -26   2    1.82    0.31
 -26  20   2    2.11    0.38
 -26  20   2    2.00    0.36
 -26  20   2    2.24    0.30
  -3  23  -2    0.32    0.23
 -20  -3  -2    0.68    0.23
 -20  -3  -2    0.24    0.25
 -23  20   2    0.16    0.31
   3 -23   2    0.22    0.21
   3 -23   2    0.63    0.30
 -23  20   2    0.37    0.23
 -23  20   2    0.24    0.31
   3 -23   2    0.27    0.23
   0  20  -2   31.66    1.17
 -20   0  -2   32.16    1.25
 -20  20   2   32.69    1.34
   0 -20   2   31.73    1.09
   0 -20   2   32.12    1.34
 -20  20   2   33.71    1.33
 -20  20   2   31.90    1.17
  20   0   2   31.72    1.29
   0 -20   2   31.13    1.24
 -20   3  -2    2.57    0.31
 -20   3  -2    3.17    0.39
   3  17  -2    3.33    0.42
  -3 -17   2    3.18    0.30
  -3 -17   2    3.44    0.37
 -17  20   2    2.81    0.36
 -17  20   2    3.01    0.43
  -3 -17   2    2.46    0.41
 -17  20   2    3.28    0.45
   6  14  -2   41.22    1.43
 -20   6  -2   43.20    1.54
   6  14  -2   40.77    1.47
  -6 -14   2   43.23    1.62
   9  11  -2    0.64    0.23
 -20   9  -2    0.83    0.27
   8 -20  -2   19.94    0.94
 -20  12  -2   19.16    0.83
  12   8  -2   18.73    0.83
   5 -20  -2    4.47    0.49
 -20  15  -2    4.30    0.38
  15   5  -2    3.90    0.41
 -20  15  -2    4.84    0.51
 -20  15  -2    4.59    0.42
 -15  -5   2    4.07    0.38
   2 -20  -2    0.14    0.22
 -20  18  -2   -0.08    0.25
 -20  18  -2   -0.20    0.30
 -20  18  -2    0.28    0.32
  18   2  -2    0.18    0.26
   2 -20  -2   -0.05    0.23
   2 -20  -2   -0.05    0.29
  -2  20   2    0.14    0.26
 -18  -2   2   -0.09    0.21
 -18  -2   2   -0.04    0.21
 -20  21  -2   10.87    0.75
 -20  21  -2   11.21    0.66
  21  -1  -2   11.83    0.72
  -1 -20  -2   13.08    0.59
  -1 -20  -2   12.14    0.77
  -1 -20  -2   12.66    0.68
 -20  21  -2   13.07    0.80
   1  20   2   11.75    0.67
 -21   1   2   13.38    0.71
 -21   1   2   11.34    0.63
 -20  24  -2    0.06    0.28
 -20  24  -2    0.04    0.29
  -4 -20  -2    0.09    0.16
 -20  24  -2    0.71    0.27
  -4 -20  -2    0.24    0.27
  20 -24   2    0.58    0.30
 -24   4   2    0.30    0.25
   4  20   2   -0.21    0.25
 -24   4   2    0.27    0.27
 -20  27  -2    2.41    0.32
 -20  27  -2    2.23    0.37
 -27   7   2    2.11    0.28
   7  20   2    1.75    0.38
   7  20   2    2.72    0.33
  20 -27   2    2.64    0.35
 -21  -7  -2    1.76    0.28
 -28  21   2    1.81    0.23
   7 -28   2    1.76    0.26
   7 -28   2    1.44    0.19
 -28  21   2    1.50    0.28
  21   7   2    1.85    0.33
 -28  21   2    1.63    0.31
 -21  -4  -2    0.14    0.24
   4 -25   2   -0.13    0.19
 -25  21   2   -0.03    0.26
   4 -25   2    0.32    0.26
   4 -25   2    0.24    0.25
 -25  21   2    0.14    0.30
 -25  21   2    0.16    0.23
 -21  -1  -2   13.28    0.68
  -1  22  -2   12.29    0.65
 -21  -1  -2   12.17    0.64
   1 -22   2   13.46    0.78
 -22  21   2   11.00    0.64
   1 -22   2   11.93    0.69
 -22  21   2   12.43    0.79
   1 -22   2   12.62    0.58
 -22  21   2   11.35    0.75
   2  19  -2    2.19    0.35
 -21   2  -2    1.71    0.33
 -21   2  -2    2.41    0.31
 -19  21   2    1.55    0.36
  21  -2   2    2.38    0.38
  -2 -19   2    1.93    0.39
  -2 -19   2    2.09    0.33
 -19  21   2    1.75    0.38
  -2 -19   2    2.35    0.28
 -19  21   2    1.67    0.31
   5  16  -2    7.89    0.70
 -21   5  -2    6.60    0.54
 -21   5  -2    6.91    0.52
 -16  21   2    7.01    0.60
  -5 -16   2    7.03    0.60
 -16  21   2    7.51    0.58
  -5 -16   2    6.19    0.60
  -5 -16   2    7.37    0.54
  -5 -16   2    7.32    0.43
 -21   8  -2    8.16    0.54
 -21   8  -2    7.42    0.58
   8  13  -2    7.83    0.51
 -21   8  -2    7.57    0.49
  -8 -13   2    7.31    0.42
 -21  11  -2    0.24    0.24
 -21  11  -2    0.95    0.35
 -21  11  -2    0.30    0.24
  11  10  -2    0.43    0.23
 -21  11  -2    0.49    0.26
 -10  21   2    0.44    0.18
 -11 -10   2    0.46    0.16
 -21  14  -2   17.49    0.78
   7 -21  -2   18.51    0.92
 -21  14  -2   17.37    0.76
 -21  14  -2   18.23    1.00
 -21  14  -2   18.49    0.94
   7 -21  -2   17.76    0.87
  14   7  -2   17.29    0.83
  14   7  -2   17.07    0.99
 -14  -7   2   18.06    0.78
  -7  21   2   17.69    0.71
   4 -21  -2    0.45    0.28
  17   4  -2    0.63    0.34
 -21  17  -2    0.90    0.33
  17   4  -2    0.27    0.25
 -21  17  -2    0.23    0.24
   4 -21  -2    0.13    0.29
 -21  17  -2    0.47    0.31
 -17  -4   2    0.67    0.32
 -17  -4   2    0.54    0.21
  -4  21   2    0.57    0.25
   1 -21  -2   10.77    0.66
  20   1  -2   13.13    0.74
   1 -21  -2   11.87    0.59
 -21  20  -2   11.71    0.65
 -21  20  -2   12.57    0.76
 -21  20  -2   12.05    0.78
   1 -21  -2   10.97    0.72
 -20  -1   2   11.05    0.66
  -1  21   2   10.77    0.64
 -20  -1   2   11.20    0.61
  -2 -21  -2    0.08    0.26
  -2 -21  -2    0.12    0.18
 -21  23  -2    0.11    0.24
 -21  23  -2    0.55    0.31
  -2 -21  -2    0.16    0.27
 -21  23  -2    0.39    0.32
  21 -23   2    0.33    0.31
 -23   2   2    0.37    0.25
 -23   2   2    0.42    0.25
   2  21   2    0.30    0.27
 -21  26  -2    2.96    0.40
 -21  26  -2    2.80    0.34
  21 -26   2    3.64    0.39
 -26   5   2    4.12    0.36
   5  21   2    2.56    0.33
 -22  -5  -2   10.79    0.56
   5 -27   2    9.17    0.53
 -27  22   2    9.77    0.63
   5 -27   2   10.34    0.45
 -27  22   2    8.82    0.58
 -27  22   2   10.91    0.50
 -22  -2  -2    0.08    0.20
 -22  -2  -2    0.09    0.24
   2 -24   2    0.18    0.19
   2 -24   2   -0.10    0.22
 -24  22   2    0.19    0.28
 -24  22   2    0.17    0.28
 -24  22   2   -0.10    0.23
   2 -24   2    0.13    0.26
 -22   1  -2   12.18    0.65
   1  21  -2   11.41    0.65
 -22   1  -2   12.87    0.70
 -21  22   2   11.22    0.75
 -21  22   2   11.38    0.76
  -1 -21   2   12.56    0.58
  -1 -21   2   12.87    0.69
 -21  22   2   11.50    0.64
  -1 -21   2   12.44    0.75
   4  18  -2    0.08    0.27
 -22   4  -2    0.12    0.24
 -22   4  -2    0.17    0.24
 -18  22   2    0.86    0.32
  -4 -18   2    0.32    0.28
 -18  22   2   -0.15    0.27
  -4 -18   2    0.08    0.23
 -18  22   2    0.40    0.25
  22  -4   2   -0.19    0.24
  -4 -18   2   -0.10    0.31
  -4 -18   2    0.26    0.18
 -22   7  -2   14.47    0.71
 -22   7  -2   15.08    0.78
  15 -22  -2   14.95    0.79
 -22   7  -2   14.90    0.71
   7  15  -2   16.15    0.98
 -15  22   2   15.39    0.85
  -7 -15   2   13.46    0.87
  -7 -15   2   15.29    0.59
  12 -22  -2    4.90    0.47
  10  12  -2    3.91    0.40
 -22  10  -2    4.12    0.51
 -22  10  -2    5.10    0.53
  10  12  -2    4.20    0.60
 -22  10  -2    4.14    0.44
 -22  10  -2    4.40    0.39
 -22  10  -2    4.43    0.40
 -10 -12   2    4.00    0.53
 -12  22   2    4.38    0.51
 -10 -12   2    5.10    0.31
 -22  13  -2    1.22    0.29
  13   9  -2    1.70    0.31
 -22  13  -2    1.03    0.37
  13   9  -2    1.14    0.44
   9 -22  -2    0.67    0.31
 -22  13  -2    1.76    0.31
   9 -22  -2    1.11    0.33
 -22  13  -2    0.84    0.38
 -13  -9   2    1.25    0.41
  -9  22   2    0.72    0.20
   6 -22  -2    1.57    0.33
 -22  16  -2    3.00    0.44
 -22  16  -2    1.92    0.39
   6 -22  -2    1.68    0.37
 -22  16  -2    1.84    0.31
  16   6  -2    2.30    0.42
  16   6  -2    1.39    0.31
 -22  16  -2    2.15    0.33
  -6  22   2    1.86    0.28
 -16  -6   2    1.74    0.27
 -16  -6   2    1.75    0.39
 -22  19  -2    0.05    0.23
   3 -22  -2    0.38    0.29
   3 -22  -2    0.29    0.21
   3 -22  -2   -0.37    0.23
  19   3  -2   -0.12    0.23
 -22  19  -2    0.19    0.30
  -3  22   2    0.37    0.23
 -19  -3   2    0.01    0.22
 -19  -3   2    0.29    0.21
 -22  22  -2    2.73    0.41
   0 -22  -2    3.71    0.32
 -22  22  -2    2.99    0.43
   0 -22  -2    3.23    0.38
 -22  22  -2    2.67    0.35
   0 -22  -2    2.97    0.42
 -22   0   2    3.13    0.37
 -22   0   2    2.96    0.34
   0  22   2    3.17    0.35
 -22  25  -2    0.16    0.24
 -22  25  -2    0.02    0.28
  -3 -22  -2    0.03    0.15
 -22  25  -2    0.27    0.29
 -25   3   2    0.01    0.24
  22 -25   2    0.49    0.28
   3  22   2    0.07    0.24
 -22  28  -2    3.29    0.34
 -22  28  -2    3.43    0.32
   6  22   2    3.08    0.26
  22 -28   2    2.52    0.31
 -28   6   2    3.35    0.27
 -23  -3  -2    1.63    0.29
 -26  23   2    1.22    0.30
 -26  23   2    1.70    0.25
 -26  23   2    1.46    0.32
   3 -26   2    1.78    0.21
   3 -26   2    1.14    0.27
 -23   0  -2   -0.10    0.20
   0  23  -2   -0.10    0.22
 -23   0  -2   -0.24    0.25
 -23  23   2   -0.30    0.27
 -23  23   2   -0.26    0.21
   0 -23   2    0.05    0.24
   0 -23   2   -0.26    0.23
 -23  23   2    0.18    0.29
   0 -23   2   -0.13    0.17
 -23   3  -2    0.67    0.26
  20 -23  -2    0.18    0.31
   3  20  -2    0.55    0.28
 -23   3  -2    0.71    0.27
  -3 -20   2    0.97    0.31
 -20  23   2    0.31    0.31
  -3 -20   2    0.30    0.18
  -3 -20   2   -0.04    0.23
 -20  23   2    0.21    0.30
 -20  23   2    0.39    0.23
 -23   6  -2    0.21    0.25
 -23   6  -2   -0.03    0.24
   6  17  -2   -0.19    0.36
  17 -23  -2   -0.23    0.26
   6  17  -2   -0.13    0.28
  -6 -17   2   -0.06    0.31
 -17  23   2   -0.48    0.24
  -6 -17   2    0.01    0.22
 -17  23   2   -0.37    0.28
  -6 -17   2   -0.37    0.14
  -6 -17   2    0.00    0.26
 -23   9  -2    1.43    0.30
  14 -23  -2    1.41    0.34
 -23   9  -2    1.45    0.39
 -23   9  -2    1.69    0.32
 -23   9  -2    1.68    0.34
   9  14  -2    2.04    0.49
  -9 -14   2    1.76    0.18
  -9 -14   2    1.49    0.41
 -14  23   2    0.89    0.35
  12  11  -2   12.40    0.67
 -23  12  -2   12.03    0.77
 -23  12  -2   10.79    0.62
 -23  12  -2   12.29    0.81
  11 -23  -2   12.97    0.72
  12  11  -2   12.36    0.95
 -23  12  -2   11.46    0.62
 -12 -11   2   11.54    0.85
 -11  23   2   13.35    0.78
 -23  15  -2    8.96    0.57
 -23  15  -2    8.79    0.68
   8 -23  -2    8.26    0.60
  15   8  -2   10.21    0.79
   8 -23  -2    8.84    0.66
 -23  15  -2    9.20    0.58
  15   8  -2    8.83    0.58
 -23  15  -2    9.22    0.70
 -15  -8   2    9.20    0.73
  -8  23   2    8.28    0.42
   5 -23  -2    1.00    0.33
 -23  18  -2    0.67    0.26
  18   5  -2    0.37    0.32
   5 -23  -2    0.63    0.25
 -23  18  -2    0.92    0.34
  18   5  -2    0.33    0.26
 -23  18  -2    0.50    0.34
   5 -23  -2    0.64    0.27
 -18  -5   2    1.41    0.29
  -5  23   2    0.51    0.21
 -18  -5   2    0.47    0.22
   2 -23  -2    0.29    0.28
   2 -23  -2    0.00    0.20
 -23  21  -2   -0.28    0.28
 -23  21  -2    0.21    0.31
 -23  21  -2    0.13    0.23
   2 -23  -2    0.73    0.26
  -2  23   2    0.26    0.23
 -21  -2   2   -0.01    0.23
 -21  -2   2    0.10    0.20
 -23  24  -2    2.29    0.31
  -1 -23  -2    1.84    0.22
 -23  24  -2    1.49    0.34
  -1 -23  -2    1.97    0.33
 -23  24  -2    1.48    0.35
 -24   1   2    2.00    0.31
  23 -24   2    1.79    0.33
   1  23   2    1.60    0.27
 -23  27  -2    1.43    0.26
 -23  27  -2    1.11    0.28
  23 -27   2    1.27    0.27
   4  23   2    1.61    0.21
 -27   4   2    1.63    0.24
  -1  25  -2    0.98    0.16
  25 -24  -2    1.21    0.30
 -24  -1  -2    1.46    0.27
 -25  24   2    1.09    0.32
   1 -25   2    1.24    0.27
 -25  24   2    1.57    0.32
 -25  24   2    1.17    0.25
   1 -25   2    1.22    0.18
 -24   2  -2    0.00    0.23
 -24   2  -2    0.07    0.25
  22 -24  -2   -0.14    0.26
   2  22  -2   -0.27    0.24
 -22  24   2   -0.13    0.29
 -22  24   2    0.24    0.25
 -22  24   2    0.01    0.28
  -2 -22   2   -0.29    0.23
  -2 -22   2    0.56    0.27
  -2 -22   2   -0.09    0.14
 -24   5  -2    0.01    0.24
   5  19  -2   -0.30    0.27
 -24   5  -2   -0.05    0.23
  19 -24  -2    0.46    0.29
  -5 -19   2   -0.02    0.27
 -19  24   2    0.17    0.28
 -19  24   2    0.22    0.29
  -5 -19   2   -0.28    0.22
 -19  24   2   -0.28    0.23
  -5 -19   2   -0.26    0.14
 -24   8  -2    1.36    0.30
 -24   8  -2    1.09    0.28
   8  16  -2    0.83    0.42
  16 -24  -2    1.19    0.33
  -8 -16   2    1.62    0.17
  -8 -16   2    1.41    0.41
 -16  24   2    1.20    0.35
 -24  11  -2    2.31    0.33
 -24  11  -2    1.81    0.41
 -24  11  -2    2.31    0.42
 -24  11  -2    2.56    0.34
  11  13  -2    2.93    0.54
 -24  11  -2    2.87    0.37
  13 -24  -2    2.05    0.36
 -11 -13   2    2.88    0.48
 -13  24   2    2.27    0.40
 -24  14  -2   -0.11    0.23
 -24  14  -2    0.18    0.31
  10 -24  -2   -0.31    0.24
  14  10  -2    0.00    0.21
  10 -24  -2    0.06    0.26
 -24  14  -2   -0.14    0.30
 -24  14  -2    0.11    0.24
  14  10  -2   -0.36    0.38
 -14 -10   2    0.35    0.34
 -24  17  -2    0.54    0.33
   7 -24  -2    0.30    0.27
 -24  17  -2    0.26    0.29
  17   7  -2    0.67    0.25
 -24  17  -2    0.49    0.25
  17   7  -2    0.55    0.33
   7 -24  -2    0.16    0.26
  -7  24   2    0.02    0.15
 -24  20  -2    0.73    0.32
   4 -24  -2    0.30    0.21
   4 -24  -2   -0.22    0.22
   4 -24  -2    0.72    0.30
 -24  20  -2    0.33    0.23
 -24  20  -2   -0.19    0.28
 -20  -4   2   -0.03    0.23
   1 -24  -2    1.61    0.24
 -24  23  -2    1.95    0.36
   1 -24  -2    1.96    0.32
   1 -24  -2    1.91    0.33
 -24  23  -2    2.16    0.31
 -24  23  -2    2.23    0.37
  -1  24   2    1.54    0.23
 -23  -1   2    2.09    0.32
 -24  26  -2    4.14    0.39
 -24  26  -2    4.15    0.40
 -24  26  -2    3.81    0.33
   2  24   2    4.17    0.27
 -26   2   2    4.05    0.32
  24 -26   2    3.90    0.37
   1  24  -2    1.29    0.22
  24 -25  -2    1.49    0.31
 -25   1  -2    1.53    0.28
  -1 -24   2    1.24    0.28
  -1 -24   2    1.35    0.15
 -24  25   2    0.93    0.25
 -24  25   2    0.92    0.30
 -24  25   2    1.18    0.32
 -25   4  -2   -0.10    0.24
 -25   4  -2    0.19    0.24
  21 -25  -2   -0.02    0.26
  -4 -21   2    0.12    0.13
 -21  25   2    0.22    0.29
 -21  25   2    0.19    0.23
 -21  25   2    0.11    0.28
  -4 -21   2    0.34    0.24
   7  18  -2    0.35    0.36
 -25   7  -2    0.00    0.23
 -25   7  -2    0.33    0.25
   7  18  -2   -0.20    0.28
  18 -25  -2    0.17    0.28
 -18  25   2   -0.27    0.22
 -18  25   2    0.33    0.30
 -25  10  -2    0.49    0.25
 -25  10  -2    0.20    0.31
 -25  10  -2    0.10    0.24
  10  15  -2   -0.12    0.38
  15 -25  -2    0.01    0.26
 -15  25   2    0.00    0.29
 -10 -15   2    0.02    0.35
 -25  13  -2    0.48    0.27
 -25  13  -2    0.85    0.33
  13  12  -2    0.60    0.41
 -25  13  -2   -0.01    0.23
  12 -25  -2    0.42    0.27
 -25  13  -2    0.67    0.32
 -13 -12   2    0.30    0.36
 -25  16  -2   -0.52    0.24
 -25  16  -2    0.20    0.23
  16   9  -2   -0.50    0.32
 -25  16  -2   -0.17    0.30
   9 -25  -2    0.31    0.25
   9 -25  -2    0.12    0.26
   6 -25  -2    3.07    0.38
 -25  19  -2    3.02    0.41
 -25  19  -2    2.68    0.40
   6 -25  -2    2.56    0.29
  19   6  -2    3.27    0.42
 -25  19  -2    2.69    0.32
   6 -25  -2    2.68    0.38
 -19  -6   2    2.84    0.34
   3 -25  -2    0.34    0.25
 -25  22  -2    0.31    0.30
   3 -25  -2    0.51    0.25
   3 -25  -2    0.32    0.20
 -25  22  -2   -0.13    0.26
 -25  22  -2    0.18    0.23
 -22  -3   2    0.38    0.24
 -25  25  -2    5.34    0.38
 -25  25  -2    5.04    0.43
   0 -25  -2    5.38    0.29
 -25  25  -2    5.67    0.44
  25 -25   2    5.14    0.41
 -25   0   2    5.79    0.39
  23 -26  -2    1.55    0.31
   3  23  -2    1.44    0.25
 -26   3  -2    1.40    0.26
 -23  26   2    1.46    0.27
 -23  26   2    1.30    0.32
 -23  26   2    1.81    0.32
 -26   6  -2    2.04    0.32
  20 -26  -2    1.80    0.33
   6  20  -2    2.23    0.33
 -20  26   2    2.49    0.34
 -20  26   2    2.29    0.38
  17 -26  -2    0.37    0.27
 -26   9  -2    0.04    0.23
   9  17  -2    0.39    0.37
   9  17  -2    0.25    0.29
 -26   9  -2   -0.27    0.19
 -17  26   2   -0.13    0.28
  14 -26  -2    1.18    0.31
 -26  12  -2    1.07    0.33
  12  14  -2    1.46    0.45
 -26  12  -2    0.89    0.27
  11 -26  -2    0.44    0.26
  15  11  -2    0.77    0.40
 -26  15  -2    0.47    0.24
 -26  15  -2    1.23    0.34
 -26  15  -2    1.02    0.33
  18   8  -2    1.39    0.36
   8 -26  -2    0.99    0.28
 -26  18  -2    0.73    0.25
   8 -26  -2    0.58    0.27
   8 -26  -2    0.59    0.23
 -26  18  -2    0.39    0.32
 -26  18  -2    0.63    0.29
 -26  21  -2    2.55    0.37
   5 -26  -2    3.89    0.38
 -26  21  -2    3.52    0.34
 -26  21  -2    3.64    0.42
   5 -26  -2    3.36    0.29
 -21  -5   2    2.70    0.33
 -26  24  -2    4.15    0.42
 -26  24  -2    3.97    0.33
 -26  24  -2    3.68    0.38
   2 -26  -2    4.30    0.29
  26 -24   2    4.10    0.37
 -24  -2   2    4.51    0.35
   5  22  -2    9.09    0.53
  22 -27  -2   11.42    0.60
 -27   5  -2   10.07    0.52
 -22  27   2   10.47    0.54
 -22  27   2   10.17    0.61
   8  19  -2    0.11    0.27
   8  19  -2    0.01    0.34
 -27   8  -2    0.28    0.22
  19 -27  -2    0.00    0.25
 -19  27   2    0.30    0.29
 -19  27   2    0.27    0.24
  16 -27  -2    1.06    0.29
 -27  11  -2    1.14    0.26
  11  16  -2    1.33    0.33
  11  16  -2    1.07    0.44
 -27  14  -2    3.91    0.36
  14  13  -2    4.45    0.54
 -27  14  -2    3.82    0.41
 -27  14  -2    3.19    0.42
  13 -27  -2    3.54    0.38
 -27  17  -2    0.32    0.23
  10 -27  -2    0.63    0.27
 -27  17  -2    0.33    0.28
 -27  17  -2   -0.01    0.30
  17  10  -2    0.40    0.36
  10 -27  -2    0.38    0.23
 -27  20  -2    2.62    0.38
   7 -27  -2    2.32    0.33
 -27  20  -2    1.93    0.32
 -27  20  -2    2.14    0.28
   7 -27  -2    2.32    0.26
  20   7  -2    2.31    0.39
 -20  -7   2    1.89    0.28
 -27  23  -2    1.56    0.31
   4 -27  -2    1.52    0.25
 -27  23  -2    1.66    0.24
   4 -27  -2    1.19    0.19
 -27  23  -2    1.77    0.29
 -23  -4   2    1.41    0.26
  27 -23   2    1.59    0.29
  21 -28  -2    1.88    0.28
 -28   7  -2    1.58    0.24
   7  21  -2    1.30    0.26
 -21  28   2    1.95    0.28
 -21  28   2    1.65    0.30
  10  18  -2    1.27    0.30
  18 -28  -2    1.26    0.29
 -28  10  -2    1.29    0.24
  10  18  -2    0.98    0.40
 -18  28   2    1.70    0.29
 -28  13  -2    5.06    0.37
  15 -28  -2    4.55    0.40
  13  15  -2    5.18    0.43
  13  15  -2    4.37    0.54
 -28  16  -2    2.77    0.35
 -28  16  -2    3.21    0.31
  12 -28  -2    2.64    0.29
 -28  16  -2    3.12    0.38
  16  12  -2    2.75    0.46
  12 -28  -2    2.52    0.34
  19   9  -2    2.49    0.39
 -28  19  -2    2.26    0.35
   9 -28  -2    2.66    0.31
   9 -28  -2    2.42    0.25
 -28  19  -2    2.66    0.27
 -28  19  -2    2.36    0.32
 -19  -9   2    2.46    0.30
 -28  22  -2    3.74    0.28
   6 -28  -2    2.73    0.29
 -28  22  -2    2.50    0.33
   6 -28  -2    3.25    0.24
 -28  22  -2    2.84    0.32
 -22  -6   2    3.41    0.32
  12  17  -2    0.48    0.36
 -29  12  -2    0.40    0.19
  12  17  -2    0.09    0.25
  17 -29  -2    0.01    0.22
 -17  29   2    0.72    0.26
  15  14  -2    3.81    0.46
 -29  15  -2    3.21    0.28
  14 -29  -2    3.06    0.29
 -29  15  -2    3.08    0.34
  15  14  -2    2.27    0.33
  14 -29  -2    3.10    0.33
  18  11  -2    1.66    0.34
 -29  18  -2    1.36    0.30
  11 -29  -2    1.48    0.21
 -29  18  -2    1.13    0.25
  11 -29  -2    1.30    0.25
 -29  18  -2    1.69    0.22
 -18 -11   2    1.36    0.25
  -1  -1  -3    0.24    0.06
  -1   2  -3    0.24    0.04
   1  -2   3    0.19    0.03
  -2   1   3    0.27    0.03
  -2   1  -3    0.19    0.03
   1  -2  -3    0.15    0.04
  -1  -1   3    0.15    0.06
  -1   2   3    0.18    0.04
   2  -1   3    0.19    0.03
  -2  -2  -3    0.58    0.12
   4  -2  -3    0.61    0.07
  -2   4  -3    0.43    0.09
  -2   4  -3    0.48    0.11
  -4   2   3    0.59    0.07
  -4   2   3    0.61    0.10
   2  -4   3    0.63    0.08
   0   3  -3    0.05    0.08
  -3   0  -3    0.01    0.09
   3   0   3    0.00    0.07
   0  -3   3    0.02    0.08
   3   0  -3   -0.01    0.07
   0  -3  -3   -0.05    0.08
  -3   3  -3    0.01    0.03
  -3   3  -3   -0.05    0.12
  -3   0   3    0.03    0.08
   0   3   3   -0.05    0.09
   6  -3  -3    0.28    0.10
  -3   6  -3    0.25    0.22
  -3  -3  -3    0.28    0.16
  -3  -3  -3    0.04    0.09
  -3   6  -3    0.13    0.12
  -6   3   3    0.25    0.14
  -6   3   3    0.16    0.09
   3  -6   3    0.16    0.10
  -4  -1  -3    8.41    0.40
  -4  -1  -3    8.47    0.37
  -1   5  -3    6.90    0.38
  -5   4   3    8.44    0.42
   1  -5   3    8.14    0.36
   2  -4  -3    0.62    0.08
  -4   2  -3    0.76    0.12
  -4   2  -3    0.74    0.09
  -2  -2   3    0.82    0.13
   4  -2   3    0.54    0.07
  -2  -2   3    0.80    0.09
  -2   4   3    0.61    0.09
  -4   5  -3    8.00    0.47
  -4   5  -3    6.66    0.26
  -1  -4  -3    6.91    0.37
  -5   1   3    6.53    0.33
   1   4   3    6.53    0.31
  -5   1   3    7.22    0.32
   4  -5   3    6.82    0.24
  -4   8  -3    1.66    0.26
  -4  -4  -3    1.56    0.15
  -4  -4  -3    1.59    0.22
   8  -4  -3    1.77    0.14
  -8   4   3    1.60    0.20
  -8   4   3    1.48    0.12
   4  -8   3    1.94    0.17
  -8   4   3    1.56    0.16
  -5  -2  -3   13.50    0.55
  -2   7  -3   12.37    0.58
  -5  -2  -3   13.23    0.56
  -7   5   3   13.57    0.60
   2  -7   3   12.87    0.50
  -5   1  -3    8.63    0.39
   4  -5  -3    7.83    0.28
  -5   1  -3    8.86    0.37
   1   4  -3    7.54    0.37
  -1  -4   3    8.01    0.37
  -4   5   3    8.68    0.45
  -4   5   3    7.34    0.28
  -5   4  -3    6.66    0.23
  -5   4  -3    6.96    0.39
   1  -5  -3    7.33    0.33
  -5   4  -3    7.17    0.24
  -4  -1   3    7.55    0.37
  -1   5   3    6.10    0.34
  -4  -1   3    6.99    0.34
  -5   7  -3    1.59    0.25
  -5   7  -3    1.69    0.12
  -2  -5  -3    1.74    0.20
   2   5   3    1.62    0.15
   5  -7   3    1.75    0.12
  -7   2   3    1.52    0.17
  -7   2   3    1.71    0.17
  -5  -5  -3    2.00    0.20
  -5  10  -3    2.12    0.30
  -5  -5  -3    2.06    0.16
  -5  -5  -3    2.28    0.27
 -10   5   3    1.85    0.19
 -10   5   3    2.38    0.26
   5 -10   3    1.87    0.16
  -6  -3  -3   22.52    0.77
  -6  -3  -3   23.47    0.89
  -6  -3  -3   23.28    0.93
  -3   9  -3   22.88    0.98
   3  -9   3   23.14    0.81
  -9   6   3   23.27    0.98
   0   6  -3   -0.25    0.10
  -6   0  -3    0.04    0.11
  -6   0  -3    0.30    0.15
  -6   6   3    0.01    0.16
   0  -6   3    0.12    0.14
  -6   3  -3    0.37    0.11
  -6   3  -3    0.17    0.13
   3  -6  -3    0.17    0.10
   6  -3   3    0.08    0.09
  -3  -3   3    0.33    0.18
  -3   6   3    0.65    0.23
  -3  -3   3    0.06    0.10
  -3   6   3    0.07    0.12
   0  -6  -3   -0.04    0.13
   0   6   3   -0.27    0.10
  -6   0   3   -0.04    0.10
  -6   0   3   -0.11    0.13
  -3  -6  -3    1.10    0.21
  -6   9  -3    1.31    0.26
   3   6   3    1.15    0.14
  -9   3   3    1.29    0.17
  -9   3   3    1.06    0.15
   6  -9   3    1.43    0.12
  -9   3   3    1.30    0.19
  -6  12  -3    1.04    0.31
  -6  12  -3    0.73    0.16
  -6  -6  -3    0.58    0.12
  -6  -6  -3    0.30    0.20
 -12   6   3    0.51    0.17
 -12   6   3    0.50    0.17
   6   6   3    0.38    0.12
   6   6   3    0.51    0.14
 -12   6   3    0.56    0.18
  -7  -4  -3  128.14    4.05
  -4  11  -3  127.79    4.72
  -7  -4  -3  126.82    3.81
  -7  -4  -3  123.60    4.65
 -11   7   3  128.76    4.70
   7   4   3  126.84    3.73
   4 -11   3  124.63    3.96
 -11   7   3  118.78    3.74
  -7  -1  -3   12.05    0.46
  -7  -1  -3   13.37    0.57
  -1   8  -3   11.80    0.56
  -7  -1  -3   12.64    0.56
  -8   7   3   12.80    0.61
   1  -8   3   12.64    0.52
  -7   2  -3   13.92    0.51
  -7   2  -3   12.82    0.57
   2   5  -3   13.12    0.56
   5  -7  -3   13.40    0.44
  -5   7   3   13.16    0.45
  -2  -5   3   13.09    0.54
  -5   7   3   12.77    0.63
  -7   5  -3    1.66    0.21
  -7   5  -3    1.72    0.08
   2  -7  -3    1.70    0.17
  -7   5  -3    1.55    0.09
  -2   7   3    1.72    0.20
  -5  -2   3    1.48    0.21
  -5  -2   3    1.74    0.17
  -1  -7  -3    0.80    0.18
  -7   8  -3    0.98    0.20
  -8   1   3    1.33    0.15
  -8   1   3    0.99    0.17
  -8   1   3    1.14    0.18
   1   7   3    0.95    0.13
  -4  -7  -3   47.69    1.66
  -7  11  -3   48.76    1.93
 -11   4   3   48.20    1.55
   4   7   3   45.97    1.82
   4   7   3   48.31    1.50
 -11   4   3   47.02    1.87
  -7  14  -3    0.06    0.14
  -7  14  -3   -0.04    0.25
   7   7   3    0.16    0.14
 -14   7   3    0.00    0.16
  -8  -5  -3   23.20    1.01
  -8  -5  -3   24.83    0.84
  -8  -5  -3   24.33    1.02
  -5  13  -3   23.97    0.85
  -5  13  -3   24.75    1.16
 -13   8   3   22.79    0.88
   8   5   3   24.46    0.86
 -13   8   3   23.40    1.08
  -8  -2  -3  140.17    4.23
  -8  -2  -3  141.97    4.48
  -8  -2  -3  139.43    5.17
  -2  10  -3  137.74    5.18
 -10   8   3  140.95    4.15
 -10   8   3  143.67    5.22
   2 -10   3  137.18    4.42
  -8   1  -3   12.85    0.48
  -8   1  -3   12.39    0.57
  -8   1  -3   12.39    0.53
   1   7  -3   12.64    0.56
  -7   8   3   12.30    0.61
  -1  -7   3   13.13    0.55
  -8   4  -3    1.47    0.17
   4  -8  -3    1.69    0.14
  -8   4  -3    1.56    0.19
  -8   4  -3    1.74    0.14
  -4  -4   3    1.57    0.16
  -4  -4   3    1.80    0.23
  -4   8   3    1.98    0.27
   8  -4   3    1.70    0.14
  -8   7  -3    0.96    0.20
   1  -8  -3    0.85    0.16
  -7  -1   3    1.14    0.14
  -7  -1   3    0.80    0.14
  -1   8   3    0.86    0.15
  -7  -1   3    0.80    0.18
  -8  10  -3   26.65    1.12
  -2  -8  -3   26.83    0.98
 -10   2   3   26.65    0.89
 -10   2   3   23.58    0.90
 -10   2   3   27.06    1.08
   2   8   3   24.20    1.03
 -10   2   3   25.24    0.93
  -8  13  -3   28.40    1.26
  -5  -8  -3   27.39    1.11
  -8  13  -3   28.59    0.96
   5   8   3   26.27    0.95
 -13   5   3   26.78    1.20
 -13   5   3   28.92    1.01
  -8  16  -3    0.27    0.29
   8 -16   3    0.62    0.26
   8   8   3    0.63    0.18
 -16   8   3    0.87    0.24
 -16   8   3    0.90    0.25
  -9  -6  -3    0.10    0.13
  -6  15  -3    0.20    0.15
  -6  15  -3   -0.20    0.27
 -15   9   3    0.02    0.19
 -15   9   3    0.12    0.20
   9   6   3    0.09    0.15
   6 -15   3    0.14    0.24
 -15   9   3    0.16    0.18
  -9  -3  -3   96.58    3.53
  -9  -3  -3   95.09    3.12
  -3  12  -3   91.68    2.82
  -3  12  -3   95.91    3.58
  -9  -3  -3   94.04    2.89
 -12   9   3   91.74    3.58
   3 -12   3   91.47    3.02
 -12   9   3   94.49    2.86
  -9   0  -3   -0.13    0.16
  -9   0  -3   -0.01    0.11
  -9   0  -3    0.00    0.11
   0   9  -3    0.06    0.12
   0  -9   3   -0.04    0.15
  -9   9   3    0.11    0.19
   3   6  -3   22.63    0.93
  -9   3  -3   22.43    0.81
  -9   3  -3   22.31    0.84
   6  -9  -3   23.92    0.75
  -9   3  -3   23.11    0.95
  -9   3  -3   23.40    0.80
  -3  -6   3   23.49    0.87
  -6   9   3   22.23    0.99
   3  -9  -3    1.08    0.16
  -9   6  -3    1.30    0.24
  -9   6  -3    1.04    0.19
  -3   9   3    0.87    0.22
  -6  -3   3    1.20    0.17
  -6  -3   3    1.53    0.23
  -6  -3   3    1.19    0.13
   0  -9  -3   -0.06    0.16
  -9   9  -3   -0.06    0.20
  -9   0   3    0.15    0.16
   0   9   3    0.01    0.11
  -9   0   3    0.05    0.12
  -9   0   3    0.08    0.11
  -9  12  -3   43.66    1.40
  -3  -9  -3   43.26    1.55
  -9  12  -3   44.91    1.80
 -12   3   3   43.52    1.44
 -12   3   3   40.97    1.73
   3   9   3   43.77    1.39
  -9  15  -3    0.32    0.18
  -9  15  -3    0.05    0.25
   6   9   3    0.35    0.14
 -15   6   3    0.29    0.19
 -15   6   3    0.31    0.18
  -9  18  -3    1.02    0.17
 -18   9   3    0.58    0.23
 -18   9   3    0.68    0.25
   9 -18   3    1.46    0.30
   9   9   3    0.92    0.23
  -7  17  -3    0.70    0.19
 -10  -7  -3    0.61    0.17
  10   7   3    0.51    0.20
   7 -17   3    0.95    0.28
 -17  10   3    0.69    0.26
 -10  -4  -3    3.90    0.28
 -10  -4  -3    3.51    0.32
  -4  14  -3    2.74    0.41
 -10  -4  -3    4.03    0.30
  -4  14  -3    3.75    0.30
  10   4   3    3.45    0.30
 -14  10   3    3.27    0.31
 -14  10   3    3.37    0.38
   4 -14   3    4.76    0.44
 -10  -1  -3   12.49    0.52
 -10  -1  -3   13.23    0.63
  -1  11  -3   13.10    0.52
 -10  -1  -3   13.87    0.66
  -1  11  -3   12.78    0.66
   1 -11   3   11.74    0.57
 -11  10   3   13.17    0.57
 -11  10   3   14.76    0.72
 -10   2  -3  140.22    4.31
 -10   2  -3  140.34    5.22
 -10   2  -3  139.90    4.28
   2   8  -3  138.29    5.19
 -10   2  -3  142.44    4.46
  -2  -8   3  146.57    4.50
  -8  10   3  140.18    5.25
 -10   5  -3    1.86    0.20
 -10   5  -3    2.14    0.23
 -10   5  -3    2.39    0.27
   5 -10  -3    2.19    0.18
  -5  -5   3    2.33    0.26
  -5  10   3    2.06    0.30
  -5  -5   3    2.15    0.22
  -5  -5   3    1.68    0.15
   2 -10  -3   24.37    0.93
 -10   8  -3   25.77    1.11
  -2  10   3   26.02    1.07
  -8  -2   3   25.75    0.87
  -8  -2   3   26.43    0.99
  -8  -2   3   26.12    1.06
 -10  11  -3    4.29    0.32
  -1 -10  -3    4.59    0.38
 -10  11  -3    4.82    0.45
 -11   1   3    3.85    0.31
   1  10   3    3.95    0.31
 -11   1   3    3.86    0.32
   1  10   3    4.09    0.29
 -11   1   3    4.42    0.30
 -10  14  -3    1.08    0.20
 -10  14  -3    0.95    0.27
   4  10   3    0.91    0.19
 -14   4   3    0.81    0.20
 -14   4   3    0.91    0.22
 -14   4   3    0.95    0.21
 -10  17  -3    0.91    0.32
 -17   7   3    1.53    0.26
 -17   7   3    1.35    0.28
   7  10   3    1.66    0.25
 -20  10   3    1.82    0.32
  10  10   3    1.46    0.27
  -8  19  -3    0.07    0.16
 -19  11   3    0.16    0.24
   8 -19   3    0.02    0.25
  11   8   3    0.16    0.19
 -11  -5  -3    1.89    0.24
  11   5   3    1.39    0.22
   5 -16   3    1.69    0.30
 -16  11   3    1.60    0.25
 -16  11   3    1.31    0.31
 -11  -2  -3   -0.18    0.22
 -11  -2  -3    0.07    0.13
 -11  -2  -3    0.04    0.13
  -2  13  -3    0.32    0.15
  -2  13  -3    0.05    0.21
 -11  -2  -3    0.05    0.14
 -13  11   3    0.30    0.18
   2 -13   3   -0.14    0.14
 -13  11   3    0.00    0.21
 -11   1  -3   13.19    0.61
   1  10  -3   12.74    0.62
   1  10  -3   13.26    0.52
 -11   1  -3   13.58    0.65
 -11   1  -3   13.13    0.55
 -10  11   3   13.64    0.72
  -1 -10   3   13.01    0.61
 -10  11   3   12.59    0.56
 -11   4  -3  121.79    3.85
 -11   4  -3  124.85    3.82
 -11   4  -3  130.63    4.67
   4   7  -3  124.72    3.70
   4   7  -3  122.41    4.62
  -7  11   3  126.60    4.69
  -4  -7   3  127.39    4.03
  -7  11   3  122.19    3.70
   7   4  -3   47.59    1.48
   4 -11  -3   45.67    1.55
 -11   7  -3   47.68    1.87
 -11   7  -3   45.30    1.49
 -11   7  -3   47.58    1.59
  -4  11   3   48.15    1.48
  -4  11   3   48.67    1.90
  -7  -4   3   46.33    1.82
  -7  -4   3   48.49    1.66
  -4  11   3   44.87    1.47
  -7  -4   3   46.52    1.49
 -11  10  -3    4.12    0.32
   1 -11  -3    4.26    0.34
 -11  10  -3    4.10    0.39
 -10  -1   3    4.41    0.38
 -10  -1   3    3.82    0.28
 -10  -1   3    4.13    0.33
  -1  11   3    3.97    0.36
  -1  11   3    4.28    0.29
 -11  13  -3    1.00    0.29
  -2 -11  -3    0.54    0.22
 -11  13  -3    0.94    0.21
 -13   2   3    0.82    0.18
 -13   2   3    0.69    0.17
   2  11   3    0.80    0.17
 -13   2   3    0.65    0.18
  -5 -11  -3    1.37    0.32
 -11  16  -3    0.65    0.29
 -11  16  -3    1.10    0.22
 -16   5   3    1.24    0.26
 -16   5   3    0.67    0.22
 -16   5   3    0.89    0.24
   5  11   3    0.82    0.19
 -19   8   3    1.27    0.30
   8  11   3    1.25    0.24
 -19   8   3    1.51    0.29
 -11  22  -3    1.94    0.39
 -11  22  -3    1.98    0.22
 -11 -11  -3    2.78    0.48
 -11 -11  -3    2.29    0.22
  11  11   3    2.36    0.54
 -22  11   3    2.53    0.44
  11  11   3    2.15    0.33
  11 -22   3    2.26    0.36
 -22  11   3    2.50    0.33
 -22  11   3    2.18    0.42
 -22  11   3    2.04    0.30
 -12  -9  -3    6.09    0.34
  -9  21  -3    6.32    0.45
   9 -21   3    6.89    0.56
  12   9   3    6.63    0.50
 -21  12   3    6.23    0.44
 -21  12   3    6.79    0.49
 -21  12   3    7.42    0.62
  -6  18  -3    9.13    0.48
 -12  -6  -3    8.92    0.48
   6 -18   3    9.70    0.63
 -18  12   3    9.01    0.68
  12   6   3    9.03    0.53
 -12  -3  -3    1.35    0.22
 -12  -3  -3    1.40    0.21
  -3  15  -3    1.04    0.19
 -12  -3  -3    1.15    0.19
 -15  12   3    1.31    0.24
   3 -15   3    1.72    0.33
 -15  12   3    1.32    0.30
  12   3   3    1.32    0.24
   0  12  -3    0.07    0.14
 -12   0  -3    0.08    0.15
   0  12  -3    0.21    0.16
 -12   0  -3    0.02    0.13
 -12   0  -3   -0.09    0.13
 -12   0  -3   -0.36    0.17
   0 -12   3   -0.17    0.16
 -12  12   3    0.30    0.23
 -12  12   3   -0.03    0.18
 -12   3  -3   95.58    2.95
 -12   3  -3   93.48    2.98
   3   9  -3   92.13    3.55
 -12   3  -3   92.62    3.59
   3   9  -3   94.20    2.85
  -9  12   3   95.54    2.88
  -9  12   3  100.22    3.64
  -3  -9   3   95.53    3.12
 -12   6  -3    0.32    0.22
 -12   6  -3    0.50    0.18
   6   6  -3    0.43    0.13
   6   6  -3    0.72    0.16
 -12   6  -3    0.22    0.16
  -6  12   3    0.31    0.27
  -6  12   3    0.44    0.15
  -6  -6   3    0.44    0.12
  -6  -6   3    1.58    0.25
 -12   9  -3   43.54    1.76
   3 -12  -3   41.41    1.46
 -12   9  -3   41.45    1.39
  -9  -3   3   43.05    1.55
  -3  12   3   43.84    1.76
  -3  12   3   41.41    1.36
  -9  -3   3   41.87    1.39
  -9  -3   3   45.27    1.70
  -3  12   3   42.81    1.37
 -12  12  -3    0.08    0.17
   0 -12  -3   -0.22    0.14
 -12  12  -3   -0.01    0.22
 -12   0   3   -0.02    0.13
   0  12   3   -0.02    0.13
 -12   0   3    0.26    0.15
 -12   0   3    0.18    0.16
 -12  15  -3    0.26    0.18
  -3 -12  -3    0.79    0.29
 -12  15  -3   -0.02    0.24
   3  12   3    0.09    0.15
 -15   3   3    0.37    0.20
 -15   3   3    0.13    0.17
 -15   3   3    0.36    0.19
  -6 -12  -3   17.66    0.90
 -12  18  -3   19.59    1.04
 -18   6   3   19.35    0.84
   6  12   3   18.82    0.79
 -18   6   3   19.51    1.00
   6  12   3   18.48    0.79
  -9 -12  -3    0.26    0.16
 -12  21  -3    0.18    0.16
 -21   9   3   -0.25    0.24
   9  12   3    0.26    0.23
 -21   9   3    0.34    0.27
 -21   9   3    0.51    0.25
 -12 -12  -3    0.25    0.37
 -24  12   3    0.40    0.24
 -24  12   3    0.42    0.26
 -24  12   3    0.51    0.34
  12  12   3    0.19    0.42
  12 -24   3    0.46    0.27
  12  12   3    0.23    0.22
 -24  12   3    1.04    0.34
 -13 -10  -3   11.93    0.81
 -10  23  -3   12.08    0.49
  10 -23   3   11.62    0.71
 -23  13   3   13.30    0.84
  13  10   3   14.86    0.94
  10 -23   3   12.39    0.72
 -23  13   3   12.44    0.64
 -23  13   3   12.45    0.64
 -23  13   3   11.86    0.77
  13  10   3   11.91    0.68
  -7  20  -3    7.42    0.38
 -13  -7  -3    6.03    0.44
 -20  13   3    7.10    0.51
  13   7   3    6.59    0.50
   7 -20   3    6.44    0.54
  -4  17  -3   10.64    0.55
 -13  -4  -3   10.97    0.55
 -17  13   3   11.25    0.76
 -17  13   3   12.13    0.61
   4 -17   3   12.23    0.71
  13   4   3   12.03    0.61
 -13  -1  -3    3.46    0.29
  -1  14  -3    2.88    0.27
 -13  -1  -3    2.64    0.30
 -13  -1  -3    3.57    0.31
 -14  13   3    2.89    0.29
 -14  13   3    3.29    0.40
   1 -14   3    3.56    0.41
   2  11  -3    0.20    0.14
 -13   2  -3    0.03    0.15
 -13   2  -3    0.19    0.15
 -13   2  -3    0.05    0.16
   2  11  -3    0.27    0.14
 -11  13   3    0.00    0.22
 -11  13   3   -0.02    0.16
  -2 -11   3   -0.07    0.16
 -13   5  -3   23.35    0.92
   5   8  -3   23.09    0.99
 -13   5  -3   23.84    0.88
 -13   5  -3   22.98    1.04
   5   8  -3   23.16    0.83
  -8  13   3   23.06    1.09
  -5  -8   3   22.99    0.97
  -8  13   3   24.62    0.85
  -5  -8   3   23.30    0.82
 -13   8  -3   26.72    0.96
   8   5  -3   26.52    0.94
 -13   8  -3   26.99    1.20
  -5  13   3   28.27    1.24
  -8  -5   3   25.97    0.93
  -5  13   3   27.44    0.94
  -8  -5   3   27.02    1.09
  -8  -5   3   27.58    1.14
 -13  11  -3    1.28    0.28
 -13  11  -3    0.64    0.19
   2 -13  -3    0.46    0.18
  -2  13   3    0.98    0.18
 -11  -2   3    0.75    0.19
 -11  -2   3    0.59    0.23
 -11  -2   3    0.72    0.18
 -11  -2   3    0.69    0.15
 -13  14  -3    1.57    0.24
 -13  14  -3    1.19    0.30
  -1 -13  -3    1.36    0.32
 -14   1   3    1.43    0.23
   1  13   3    1.37    0.21
 -14   1   3    1.16    0.23
 -14   1   3    1.14    0.23
  -4 -13  -3    4.91    0.48
 -13  17  -3    4.79    0.52
 -17   4   3    4.82    0.43
   4  13   3    5.39    0.39
   4  13   3    5.17    0.40
 -17   4   3    4.31    0.43
 -17   4   3    4.42    0.39
   7  13   3    9.90    0.56
 -20   7   3    9.40    0.57
 -20   7   3    9.96    0.63
 -13  23  -3    9.13    0.68
 -10 -13  -3   10.91    0.81
 -10 -13  -3    9.27    0.43
  10  13   3   10.85    0.81
 -23  10   3   10.16    0.58
 -23  10   3    9.49    0.58
 -23  10   3   10.96    0.75
  13 -23   3   10.33    0.66
  10  13   3   10.05    0.62
 -23  10   3   10.74    0.65
 -26  13   3   -0.10    0.23
  13  13   3    0.84    0.43
 -26  13   3    0.07    0.30
 -26  13   3    0.69    0.31
  13 -26   3    0.05    0.25
 -26  13   3    0.36    0.22
  14  11   3    7.76    0.67
 -25  14   3    8.22    0.52
 -25  14   3    7.76    0.52
 -25  14   3    7.11    0.58
 -25  14   3    7.52    0.60
  11 -25   3    8.41    0.58
 -14  -8  -3    9.15    0.68
  -8  22  -3    8.08    0.50
 -22  14   3    8.95    0.70
   8 -22   3    9.32    0.64
  14   8   3    8.47    0.57
   8 -22   3    9.13    0.60
 -22  14   3    7.40    0.63
 -22  14   3    8.67    0.55
  14   8   3   10.51    0.78
 -22  14   3    8.10    0.54
 -14  -5  -3    5.13    0.41
  -5  19  -3    4.96    0.36
 -19  14   3    4.17    0.50
  14   5   3    5.40    0.45
 -19  14   3    5.33    0.45
   5 -19   3    6.01    0.53
 -14  -2  -3   -0.03    0.17
 -14  -2  -3    0.19    0.19
  -2  16  -3    0.51    0.23
 -16  14   3    0.14    0.24
  14   2   3    0.17    0.20
 -16  14   3    0.42    0.22
   2 -16   3    0.22    0.25
   1  13  -3    3.04    0.27
 -14   1  -3    2.84    0.28
 -14   1  -3    2.41    0.29
 -14   1  -3    3.48    0.32
 -13  14   3    3.01    0.31
  -1 -13   3    2.52    0.34
 -13  14   3    2.80    0.37
 -14   4  -3    3.15    0.29
 -14   4  -3    3.39    0.34
   4  10  -3    3.47    0.28
 -14   4  -3    3.17    0.29
 -10  14   3    3.71    0.40
 -10  14   3    3.13    0.29
 -14   7  -3    0.21    0.18
   7   7  -3    0.05    0.13
   7   7  -3    0.18    0.12
  -7  14   3   -0.03    0.24
  -7  14   3    0.28    0.15
  -7  -7   3    0.05    0.11
 -14  10  -3    1.13    0.22
  10   4  -3    0.74    0.18
   4 -14  -3    1.29    0.32
 -14  10  -3    1.12    0.27
  -4  14   3    1.01    0.19
 -10  -4   3    1.17    0.21
 -10  -4   3    1.22    0.20
 -10  -4   3    0.91    0.17
 -14  13  -3    1.39    0.30
 -14  13  -3    1.37    0.23
   1 -14  -3    1.30    0.32
  -1  14   3    1.19    0.20
 -13  -1   3    1.77    0.24
 -13  -1   3    1.20    0.20
 -13  -1   3    1.16    0.22
 -14  16  -3    3.51    0.45
  -2 -14  -3    3.15    0.41
 -14  16  -3    2.82    0.32
 -16   2   3    3.13    0.33
 -16   2   3    3.17    0.35
 -16   2   3    3.06    0.33
   2  14   3    3.97    0.33
   2  14   3    2.97    0.32
  -5 -14  -3   13.30    0.79
 -14  19  -3   13.12    0.88
 -19   5   3   13.67    0.72
   5  14   3   13.23    0.65
 -19   5   3   13.75    0.82
  -8 -14  -3   10.33    0.49
 -14  22  -3   11.05    0.71
  -8 -14  -3    9.98    0.76
   8  14   3   11.44    0.89
 -22   8   3   10.61    0.60
  14 -22   3   11.06    0.65
 -22   8   3    9.69    0.74
 -22   8   3    9.34    0.58
 -22   8   3   10.41    0.64
   8  14   3   10.85    0.62
 -14  25  -3    7.98    0.64
 -25  11   3    7.11    0.48
 -25  11   3    8.14    0.51
  14 -25   3    7.22    0.57
  11  14   3    7.82    0.70
 -25  11   3    7.12    0.59
  14 -28   3    0.57    0.22
  14 -28   3    0.67    0.27
 -28  14   3    0.64    0.21
  14  14   3    0.30    0.28
 -28  14   3    0.50    0.24
 -28  14   3   -0.05    0.26
  14  14   3    0.75    0.42
 -27  15   3    0.29    0.22
  12 -27   3   -0.45    0.23
  15  12   3    0.07    0.36
 -27  15   3   -0.33    0.21
 -27  15   3   -0.19    0.27
 -27  15   3   -0.66    0.27
  12 -27   3    0.01    0.22
 -15  -9  -3    2.96    0.45
  -9  24  -3    2.78    0.21
   9 -24   3    2.43    0.38
  15   9   3    2.41    0.34
   9 -24   3    2.96    0.38
 -24  15   3    2.66    0.41
  15   9   3    2.80    0.47
 -24  15   3    2.33    0.32
 -24  15   3    2.33    0.42
 -24  15   3    2.46    0.32
  -6  21  -3   10.82    0.60
 -15  -6  -3   11.42    0.74
 -15  -6  -3   10.23    0.58
 -21  15   3   10.63    0.77
   6 -21   3   10.39    0.65
 -21  15   3    9.42    0.59
 -21  15   3   11.48    0.76
 -21  15   3   10.46    0.59
  15   6   3   10.80    0.65
   6 -21   3   10.61    0.70
  15   6   3   10.80    0.80
  -3  18  -3    5.88    0.44
 -15  -3  -3    5.25    0.42
 -18  15   3    5.54    0.46
 -18  15   3    6.06    0.59
  15   3   3    5.40    0.46
   3 -18   3    5.74    0.54
   0  15  -3   -0.13    0.15
 -15   0  -3   -0.09    0.17
 -15   0  -3    0.06    0.15
 -15   0  -3   -0.14    0.18
   0  15  -3    0.30    0.21
 -15  15   3    0.05    0.24
 -15  15   3    0.02    0.19
   0 -15   3   -0.07    0.25
 -15   3  -3    0.99    0.23
 -15   3  -3    0.99    0.23
   3  12  -3    1.34    0.21
 -15   3  -3    1.53    0.26
 -12  15   3    1.08    0.29
 -12  15   3    1.38    0.23
  -3 -12   3    1.03    0.29
 -15   6  -3    0.09    0.17
   6   9  -3    0.13    0.14
 -15   6  -3   -0.17    0.18
  -9  15   3    0.24    0.17
  -6  -9   3    0.07    0.13
  -9  15   3    0.06    0.23
 -15   9  -3    0.46    0.17
 -15   9  -3    0.21    0.20
   6 -15  -3    0.53    0.26
 -15   9  -3    0.45    0.22
   9   6  -3    0.51    0.17
   9   6  -3    0.29    0.14
  -9  -6   3    0.19    0.15
  -9  -6   3    0.59    0.17
  -9  -6   3    0.37    0.14
  -6  15   3    0.35    0.16
 -15  12  -3    0.50    0.19
   3 -15  -3    0.65    0.29
  12   3  -3    0.59    0.19
 -15  12  -3    0.69    0.26
 -12  -3   3    0.24    0.15
  -3  15   3    0.44    0.17
 -12  -3   3    0.22    0.15
 -12  -3   3    0.28    0.17
   0 -15  -3    0.31    0.29
 -15  15  -3   -0.07    0.18
 -15  15  -3   -0.02    0.24
 -15   0   3    0.00    0.17
   0  15   3   -0.04    0.20
 -15   0   3    0.17    0.17
   0  15   3   -0.06    0.15
 -15   0   3    0.00    0.17
 -15  18  -3    1.89    0.40
  -3 -15  -3    2.12    0.37
   3  15   3    2.47    0.31
 -18   3   3    2.02    0.34
 -18   3   3    2.08    0.32
 -18   3   3    2.08    0.35
   3  15   3    2.18    0.32
  -6 -15  -3   18.75    0.95
 -15  21  -3   19.77    0.94
  -6 -15  -3   16.02    0.94
  -6 -15  -3   18.63    0.70
 -21   6   3   18.88    0.93
   6  15   3   19.07    0.84
 -21   6   3   18.20    0.75
 -21   6   3   18.95    0.79
  15 -21   3   18.13    0.86
   6  15   3   17.30    1.05
 -21   6   3   17.98    0.88
 -15  24  -3    2.89    0.42
  -9 -15  -3    3.55    0.49
  -9 -15  -3    3.03    0.23
   9  15   3    3.75    0.54
  15 -24   3    2.75    0.39
 -24   9   3    2.92    0.38
 -24   9   3    3.69    0.37
 -24   9   3    2.78    0.33
 -24   9   3    2.87    0.45
 -27  12   3    1.28    0.25
 -27  12   3    1.18    0.27
  15 -27   3    0.67    0.27
  12  15   3    0.79    0.31
 -27  12   3    1.08    0.33
  12  15   3    1.28    0.44
  16  13   3    3.57    0.36
 -29  16   3    3.17    0.30
  13 -29   3    3.01    0.32
 -29  16   3    2.39    0.32
  13 -29   3    2.82    0.27
 -29  16   3    2.82    0.34
  16  13   3    2.64    0.42
 -29  16   3    3.39    0.26
  10 -26   3    0.41    0.24
 -26  16   3    0.07    0.28
 -26  16   3    0.37    0.31
 -26  16   3    0.38    0.23
  16  10   3    0.56    0.38
  10 -26   3    1.02    0.30
 -26  16   3    0.79    0.26
 -16  -7  -3    3.50    0.46
  -7  23  -3    3.57    0.31
  16   7   3    3.63    0.47
   7 -23   3    4.43    0.45
 -23  16   3    2.84    0.45
  16   7   3    3.70    0.42
   7 -23   3    2.98    0.41
 -23  16   3    3.25    0.35
 -23  16   3    3.65    0.37
 -23  16   3    3.79    0.47
  -4  20  -3    0.27    0.28
 -16  -4  -3    0.39    0.21
  -4  20  -3    0.11    0.21
   4 -20   3    0.70    0.33
 -20  16   3    0.37    0.32
 -20  16   3   -0.31    0.22
  16   4   3    0.17    0.24
 -20  16   3    0.91    0.26
 -16  -1  -3    7.94    0.50
  -1  17  -3    8.29    0.52
 -17  16   3    7.79    0.66
 -17  16   3    7.55    0.52
  16   1   3    8.12    0.54
   1 -17   3    8.80    0.65
 -16   2  -3    0.11    0.17
   2  14  -3    0.36    0.18
   2  14  -3    0.01    0.22
 -16   2  -3    0.20    0.22
 -16   2  -3    0.47    0.21
 -14  16   3    0.14    0.22
 -14  16   3    0.31    0.27
  -2 -14   3    0.50    0.29
 -16   5  -3    1.50    0.25
 -16   5  -3    1.71    0.28
   5  11  -3    2.04    0.24
  -5 -11   3    1.39    0.31
 -11  16   3    1.94    0.28
 -11  16   3    2.23    0.36
   8 -16  -3    0.95    0.28
 -16   8  -3    1.02    0.24
 -16   8  -3    0.80    0.25
   8   8  -3    0.45    0.17
  -8  16   3    0.28    0.26
  -8  16   3    0.80    0.20
 -16  11  -3    0.84    0.22
  11   5  -3    0.87    0.20
   5 -16  -3    1.04    0.28
 -16  11  -3    0.78    0.25
  -5  16   3    0.85    0.20
 -11  -5   3    1.03    0.21
 -11  -5   3    0.93    0.20
 -11  -5   3    1.04    0.19
  14   2  -3    2.67    0.30
 -16  14  -3    3.68    0.44
 -16  14  -3    2.76    0.32
   2 -16  -3    2.69    0.37
  -2  16   3    3.43    0.32
 -14  -2   3    3.34    0.35
 -14  -2   3    3.20    0.31
 -14  -2   3    3.26    0.32
  -2  16   3    3.17    0.31
 -16  17  -3    2.50    0.42
  -1 -16  -3    3.65    0.45
   1  16   3    2.91    0.32
   1  16   3    3.04    0.33
 -17   1   3    3.10    0.38
 -17   1   3    2.73    0.34
 -17   1   3    3.88    0.38
  -4 -16  -3    4.29    0.34
 -16  20  -3    5.17    0.51
  -4 -16  -3    4.51    0.49
   4  16   3    3.96    0.45
 -20   4   3    4.16    0.38
   4  16   3    3.70    0.38
 -20   4   3    4.07    0.38
 -20   4   3    4.65    0.46
 -16  23  -3   11.45    0.73
  -7 -16  -3   11.50    0.78
  -7 -16  -3   12.06    0.53
 -23   7   3   11.92    0.68
   7  16   3   11.03    0.88
  16 -23   3   11.37    0.69
   7  16   3   10.86    0.69
 -23   7   3   11.19    0.77
 -23   7   3   11.28    0.62
 -23   7   3   10.92    0.63
 -16  26  -3    3.37    0.43
 -26  10   3    4.12    0.36
  10  16   3    3.62    0.52
 -26  10   3    3.47    0.40
 -26  10   3    3.71    0.44
  10  16   3    3.80    0.41
  16 -26   3    3.96    0.42
 -26  10   3    3.81    0.37
  13  16   3   11.60    0.60
  13  16   3   10.87    0.76
 -29  13   3   10.58    0.59
  16 -29   3   11.44    0.52
  16 -29   3    9.72    0.55
 -29  13   3   11.21    0.48
 -29  13   3   11.36    0.53
 -28  17   3   11.20    0.57
 -28  17   3   11.96    0.72
  11 -28   3   11.87    0.62
  11 -28   3   13.34    0.58
  17  11   3   12.45    0.80
 -28  17   3   12.43    0.54
 -28  17   3   11.36    0.65
   8 -25   3    0.23    0.26
 -25  17   3    0.15    0.23
   8 -25   3    0.29    0.26
  17   8   3    0.41    0.34
 -25  17   3    0.14    0.29
   8 -25   3    0.13    0.22
 -25  17   3    0.47    0.24
 -25  17   3    0.03    0.29
 -17  -5  -3    6.82    0.49
  -5  22  -3    6.93    0.52
 -22  17   3    7.41    0.61
   5 -22   3    7.19    0.58
 -22  17   3    6.78    0.48
  17   5   3    7.52    0.61
 -22  17   3    7.24    0.52
   5 -22   3    7.22    0.51
   5 -22   3    6.63    0.58
 -22  17   3    6.09    0.56
  17   5   3    8.39    0.57
  -2  19  -3    8.87    0.55
 -17  -2  -3    8.91    0.56
   2 -19   3   10.03    0.70
 -19  17   3    9.00    0.55
 -19  17   3    9.33    0.61
  17   2   3   10.08    0.62
 -19  17   3   10.31    0.72
 -19  17   3    8.88    0.58
 -17   1  -3    8.04    0.53
 -17   1  -3    8.99    0.58
 -17   1  -3    7.26    0.53
   1  16  -3    8.18    0.53
 -16  17   3    8.61    0.53
 -16  17   3    8.66    0.68
  -1 -16   3    8.03    0.63
 -17   4  -3   11.31    0.69
   4  13  -3   11.44    0.57
 -17   4  -3   10.90    0.60
   4  13  -3   11.66    0.60
 -13  17   3   11.17    0.76
  -4 -13   3   11.62    0.70
 -13  17   3   13.00    0.62
   7  10  -3    0.41    0.19
 -17   7  -3    0.93    0.25
 -17   7  -3    0.67    0.24
 -10  17   3    1.07    0.23
 -10  17   3    0.46    0.27
   7 -17  -3    1.79    0.35
  10   7  -3    1.57    0.26
 -17  10  -3    1.51    0.31
 -17  10  -3    1.64    0.28
 -10  -7   3    1.65    0.23
  -7  17   3    1.84    0.20
  -7  17   3    2.04    0.27
   4 -17  -3    4.48    0.46
 -17  13  -3    5.26    0.42
 -17  13  -3    5.06    0.53
  13   4  -3    5.27    0.41
 -13  -4   3    5.47    0.39
 -13  -4   3    4.33    0.36
  -4  17   3    4.34    0.34
  -4  17   3    4.92    0.40
 -17  16  -3    3.24    0.36
 -17  16  -3    2.85    0.43
  16   1  -3    3.65    0.39
   1 -17  -3    2.43    0.40
 -16  -1   3    3.09    0.36
 -16  -1   3    3.28    0.35
 -16  -1   3    3.47    0.36
  -1  17   3    3.33    0.33
  -1  17   3    3.02    0.32
  -2 -17  -3    0.37    0.32
 -17  19  -3   -0.33    0.29
 -19   2   3   -0.01    0.24
 -19   2   3    0.02    0.21
 -19   2   3   -0.01    0.24
 -17  22  -3   19.30    0.95
  -5 -17  -3   19.48    0.72
 -17  22  -3   19.15    0.94
  -5 -17  -3   17.25    0.93
  -5 -17  -3   19.04    0.98
  17 -22   3   19.21    0.89
 -22   5   3   17.88    0.78
 -22   5   3   18.93    0.81
   5  17   3   19.05    1.06
 -22   5   3   20.30    0.91
   5  17   3   19.15    0.86
 -22   5   3   18.83    0.94
  -8 -17  -3    0.09    0.13
 -17  25  -3    0.05    0.29
   8  17   3   -0.11    0.37
 -25   8   3   -0.21    0.22
  17 -25   3    0.31    0.28
 -25   8   3    0.06    0.23
 -25   8   3    0.18    0.25
 -25   8   3   -0.27    0.29
 -28  11   3   15.14    0.62
  17 -28   3   14.61    0.70
 -28  11   3   14.95    0.65
 -28  11   3   14.01    0.74
  11  17   3   16.35    0.74
  11  17   3   16.90    0.93
 -27  18   3    4.66    0.45
   9 -27   3    4.57    0.35
 -27  18   3    5.70    0.38
   9 -27   3    5.44    0.45
 -27  18   3    4.45    0.37
 -27  18   3    5.24    0.49
  18   9   3    4.70    0.51
  -6  24  -3    2.23    0.25
  18   6   3    2.23    0.39
 -24  18   3    2.74    0.32
   6 -24   3    2.04    0.29
   6 -24   3    2.52    0.38
 -24  18   3    2.17    0.40
   6 -24   3    2.11    0.34
 -24  18   3    1.82    0.30
 -24  18   3    2.01    0.40
 -18  -3  -3   -0.21    0.18
  -3  21  -3   -0.05    0.26
   3 -21   3   -0.21    0.25
 -21  18   3   -0.02    0.24
   3 -21   3    0.29    0.25
 -21  18   3   -0.59    0.28
 -21  18   3   -0.14    0.23
 -21  18   3   -0.17    0.31
   3 -21   3   -0.01    0.21
  18   3   3   -0.04    0.24
 -18   0  -3    0.12    0.23
   0  18  -3   -0.19    0.23
 -18   0  -3   -0.17    0.20
 -18  18   3   -0.28    0.29
  18   0   3   -0.37    0.22
 -18  18   3    0.05    0.24
   0 -18   3    0.31    0.31
 -18  18   3   -0.08    0.22
 -18   3  -3    5.72    0.50
 -18   3  -3    6.05    0.49
   3  15  -3    6.11    0.46
 -15  18   3    5.89    0.60
 -15  18   3    5.93    0.46
  -3 -15   3    5.81    0.53
 -18   6  -3    9.30    0.63
 -18   6  -3    7.95    0.54
   6  12  -3    8.96    0.51
 -12  18   3    8.64    0.67
  -6 -12   3    9.86    0.65
 -12  18   3    9.55    0.56
   9 -18  -3    0.55    0.29
 -18   9  -3    0.69    0.28
   9   9  -3    1.10    0.24
 -18   9  -3    1.26    0.27
  -9  18   3    0.82    0.24
   6 -18  -3   19.08    0.93
 -18  12  -3   21.44    1.08
  12   6  -3   19.89    0.83
  -6  18   3   19.37    0.70
 -12  -6   3   19.35    0.79
 -18  15  -3    2.06    0.31
 -18  15  -3    2.10    0.40
   3 -18  -3    2.31    0.39
  15   3  -3    2.10    0.31
 -15  -3   3    1.73    0.27
  -3  18   3    2.57    0.28
   0 -18  -3    0.24    0.31
 -18  18  -3   -0.11    0.25
 -18  18  -3   -0.22    0.28
  18   0  -3   -0.02    0.23
 -18   0   3   -0.40    0.24
 -18   0   3    0.00    0.19
 -18   0   3    0.00    0.22
  -3 -18  -3    5.05    0.37
 -18  21  -3    3.64    0.41
 -18  21  -3    4.67    0.49
  -3 -18  -3    4.58    0.49
 -18  21  -3    4.37    0.50
 -21   3   3    5.25    0.40
 -21   3   3    5.95    0.44
   3  18   3    4.61    0.44
 -21   3   3    5.16    0.46
  -6 -18  -3    6.71    0.55
  -6 -18  -3    6.41    0.39
 -18  24  -3    6.32    0.56
   6  18   3    5.62    0.60
 -24   6   3    6.78    0.53
 -24   6   3    6.06    0.55
   6  18   3    6.26    0.49
 -24   6   3    7.02    0.48
  18 -24   3    6.93    0.54
 -24   6   3    6.49    0.46
 -18  27  -3    7.58    0.58
 -27   9   3    7.13    0.48
  18 -27   3    7.02    0.52
   9  18   3    7.70    0.65
   9  18   3    7.86    0.51
 -27   9   3    7.12    0.47
  10 -29   3    3.06    0.31
 -29  19   3    2.26    0.29
 -29  19   3    2.70    0.23
  10 -29   3    2.35    0.22
 -29  19   3    2.65    0.33
  19  10   3    2.57    0.37
  19   7   3    0.28    0.32
 -26  19   3    0.44    0.31
   7 -26   3    0.06    0.25
   7 -26   3    0.29    0.24
 -26  19   3    0.43    0.23
 -26  19   3    0.25    0.24
 -26  19   3    0.04    0.27
   7 -26   3   -0.29    0.18
 -19  -4  -3    1.47    0.26
  -4  23  -3    1.45    0.27
 -23  19   3    0.91    0.35
  19   4   3    0.82    0.29
   4 -23   3    1.35    0.25
 -23  19   3    1.04    0.28
 -23  19   3    1.33    0.35
 -23  19   3    1.29    0.28
   4 -23   3    0.95    0.32
   4 -23   3    1.20    0.31
 -19  -1  -3    0.34    0.24
 -19  -1  -3    0.26    0.24
  -1  20  -3    0.25    0.28
 -20  19   3    0.63    0.34
   1 -20   3    0.17    0.27
  19   1   3   -0.36    0.23
 -20  19   3   -0.04    0.32
   1 -20   3    0.44    0.27
 -20  19   3    0.26    0.25
   1 -20   3    0.08    0.21
 -19   2  -3    9.96    0.62
   2  17  -3    9.71    0.59
 -17  19   3    9.55    0.62
 -17  19   3    9.55    0.69
  -2 -17   3   10.78    0.72
 -19   5  -3    5.17    0.51
   5  14  -3    4.89    0.40
 -19   5  -3    5.73    0.48
   5  14  -3    4.59    0.41
 -14  19   3    4.83    0.53
  -5 -14   3    6.09    0.53
   8  11  -3    0.35    0.20
 -19   8  -3    0.39    0.25
 -19   8  -3    0.16    0.23
 -19  11  -3    1.55    0.36
  11   8  -3    1.56    0.27
 -19  11  -3    1.62    0.32
   8 -19  -3    1.69    0.34
 -19  14  -3   13.33    0.88
   5 -19  -3   14.92    0.85
  14   5  -3   14.21    0.70
 -14  -5   3   14.03    0.66
  17   2  -3    0.18    0.23
 -19  17  -3   -0.32    0.22
 -19  17  -3    0.50    0.31
   2 -19  -3    0.20    0.31
 -19  17  -3    0.20    0.25
  -2  19   3    0.01    0.27
 -17  -2   3    0.01    0.22
 -17  -2   3   -0.14    0.20
  20  -1  -3    1.10    0.31
  -1 -19  -3    1.57    0.38
 -19  20  -3    1.96    0.39
 -19  20  -3    1.19    0.35
 -19  20  -3    1.06    0.29
  -1 -19  -3    0.71    0.27
  -1 -19  -3    1.38    0.26
 -20   1   3    1.05    0.26
 -20   1   3    1.91    0.33
   1  19   3    1.34    0.32
  -4 -19  -3    5.12    0.51
 -19  23  -3    4.81    0.45
  23  -4  -3    4.23    0.45
 -19  23  -3    4.71    0.49
 -19  23  -3    4.93    0.51
  -4 -19  -3    5.67    0.39
 -23   4   3    5.16    0.48
   4  19   3    4.94    0.44
  19 -23   3    5.90    0.50
 -23   4   3    5.23    0.42
 -19  26  -3    0.13    0.28
 -19  26  -3    0.08    0.24
 -26   7   3    0.06    0.21
  19 -26   3    0.00    0.26
 -26   7   3    0.06    0.23
   7  19   3    0.63    0.29
   7  19   3   -0.34    0.32
 -19  29  -3    3.70    0.36
  10  19   3    3.39    0.31
 -29  10   3    3.99    0.27
  19 -29   3    3.30    0.32
  10  19   3    4.02    0.45
 -20  -8  -3    0.30    0.23
 -28  20   3    0.52    0.27
 -28  20   3    0.68    0.20
   8 -28   3    0.24    0.22
 -28  20   3    0.24    0.23
   8 -28   3    0.41    0.18
  20   8   3    0.27    0.29
 -20  -5  -3   -0.02    0.24
 -25  20   3    0.02    0.30
   5 -25   3   -0.32    0.23
   5 -25   3    0.06    0.19
   5 -25   3   -0.07    0.22
 -25  20   3    0.33    0.23
 -25  20   3   -0.17    0.27
  -2  22  -3    0.88    0.28
 -20  -2  -3    0.87    0.24
 -20  -2  -3    0.95    0.27
   2 -22   3    0.36    0.25
 -22  20   3    0.64    0.34
 -22  20   3    0.82    0.34
  20   2   3    0.38    0.27
   2 -22   3    0.52    0.22
   2 -22   3    0.60    0.31
 -22  20   3    0.91    0.27
   1  19  -3    0.42    0.29
 -20   1  -3    0.13    0.22
 -20   1  -3    0.06    0.23
 -19  20   3    0.80    0.28
  20  -1   3   -0.19    0.25
 -19  20   3    0.04    0.31
  -1 -19   3    0.17    0.19
  -1 -19   3   -0.08    0.23
  -1 -19   3    0.24    0.28
 -19  20   3    0.23    0.32
 -20   4  -3    0.38    0.23
   4  16  -3    0.21    0.26
 -20   4  -3    0.26    0.25
 -16  20   3    0.24    0.30
  -4 -16   3    0.34    0.30
 -16  20   3    0.53    0.26
  -4 -16   3    0.59    0.20
 -20   7  -3    7.48    0.51
   7  13  -3    6.12    0.46
 -20   7  -3    7.10    0.55
   7  13  -3    6.52    0.50
 -20  10  -3    0.78    0.28
  10  10  -3    1.57    0.29
 -20  13  -3    9.62    0.58
  13   7  -3    9.60    0.57
   7 -20  -3   10.68    0.70
 -13  -7   3    9.19    0.52
 -20  16  -3    3.93    0.39
 -20  16  -3    3.61    0.45
   4 -20  -3    3.99    0.49
  16   4  -3    4.46    0.46
  -4  20   3    4.17    0.38
 -16  -4   3    4.49    0.41
  19   1  -3    1.82    0.34
   1 -20  -3    0.79    0.24
   1 -20  -3    1.42    0.31
   1 -20  -3    1.35    0.35
 -20  19  -3    1.80    0.39
 -20  19  -3    1.33    0.31
 -20  19  -3    1.97    0.39
 -19  -1   3    0.87    0.26
  -1  20   3    1.50    0.32
 -19  -1   3    1.46    0.30
 -20  22  -3    0.05    0.28
 -20  22  -3   -0.26    0.28
  -2 -20  -3   -0.11    0.23
  22  -2  -3   -0.27    0.25
  -2 -20  -3   -0.20    0.27
 -20  22  -3   -0.27    0.23
  -2 -20  -3   -0.01    0.19
   2  20   3   -0.17    0.25
 -22   2   3   -0.04    0.24
 -22   2   3   -0.05    0.21
 -20  25  -3    0.23    0.29
  -5 -20  -3   -0.13    0.25
  -5 -20  -3   -0.22    0.14
 -20  25  -3   -0.04    0.25
 -25   5   3    0.16    0.23
 -25   5   3    0.05    0.23
  20 -25   3    0.15    0.26
   5  20   3   -0.63    0.23
 -20  28  -3    1.83    0.29
   8  20   3    1.74    0.40
 -28   8   3    1.77    0.24
  20 -28   3    1.03    0.27
   8  20   3    1.20    0.27
 -21  -6  -3    2.00    0.30
 -27  21   3    1.20    0.30
   6 -27   3    2.09    0.30
   6 -27   3    1.58    0.21
 -27  21   3    1.61    0.25
 -27  21   3    1.42    0.33
 -21  -3  -3    3.26    0.36
 -21  -3  -3    3.17    0.35
  -3  24  -3    3.18    0.30
   3 -24   3    3.01    0.38
   3 -24   3    3.11    0.40
 -24  21   3    3.10    0.44
   3 -24   3    3.14    0.30
 -24  21   3    3.24    0.34
 -24  21   3    3.25    0.42
   0  21  -3    0.26    0.27
 -21   0  -3    0.10    0.22
 -21   0  -3    0.20    0.25
 -21  21   3    0.26    0.30
   0 -21   3    0.20    0.20
   0 -21   3    0.13    0.24
 -21  21   3    0.66    0.26
  21   0   3   -0.04    0.24
   0 -21   3    0.21    0.29
 -21  21   3    0.32    0.32
 -21   3  -3    0.05    0.25
 -21   3  -3   -0.16    0.23
   3  18  -3   -0.22    0.28
  -3 -18   3   -0.33    0.17
 -18  21   3    0.11    0.29
  -3 -18   3    0.24    0.22
  21  -3   3   -0.15    0.24
  -3 -18   3   -0.04    0.27
 -18  21   3    0.10    0.30
 -18  21   3    0.09    0.24
   6  15  -3   11.68    0.85
  15 -21  -3   10.73    0.68
 -21   6  -3   10.10    0.61
 -21   6  -3   11.22    0.66
  -6 -15   3   10.63    0.49
  -6 -15   3    8.97    0.71
  -6 -15   3   10.96    0.62
  -6 -15   3   10.60    0.72
 -15  21   3   10.78    0.71
   9  12  -3    6.43    0.49
 -21   9  -3    6.86    0.54
 -21   9  -3    6.46    0.45
 -21   9  -3    6.89    0.58
 -21   9  -3    7.76    0.52
  -9 -12   3    5.93    0.37
 -21  12  -3    0.03    0.25
 -21  12  -3    0.54    0.34
 -21  12  -3    0.57    0.25
   9 -21  -3    0.02    0.28
  12   9  -3    0.16    0.21
  -9  21   3    0.01    0.18
  15   6  -3   19.69    0.88
 -21  15  -3   20.27    0.97
 -21  15  -3   19.15    0.98
  15   6  -3   20.35    1.01
 -21  15  -3   17.50    0.81
   6 -21  -3   19.50    0.89
 -21  15  -3   18.16    0.79
   6 -21  -3   18.11    0.95
 -15  -6   3   18.44    0.80
 -15  -6   3   19.72    0.97
  -6  21   3   19.31    0.76
  18   3  -3    6.28    0.54
   3 -21  -3    5.24    0.52
 -21  18  -3    4.07    0.48
 -21  18  -3    5.04    0.44
 -21  18  -3    5.73    0.55
   3 -21  -3    5.39    0.48
   3 -21  -3    5.13    0.42
  -3  21   3    5.63    0.43
 -18  -3   3    5.31    0.43
 -18  -3   3    5.32    0.45
   0 -21  -3    0.22    0.29
 -21  21  -3    0.12    0.24
  21   0  -3    0.06    0.25
 -21  21  -3    0.28    0.30
 -21  21  -3    0.09    0.29
   0 -21  -3    0.00    0.20
   0 -21  -3    0.03    0.24
 -21   0   3    0.08    0.23
   0  21   3   -0.23    0.24
 -21   0   3    0.00    0.22
  -3 -21  -3    1.51    0.32
 -21  24  -3    1.42    0.35
 -21  24  -3    1.58    0.30
  -3 -21  -3    1.84    0.22
 -21  24  -3    2.28    0.37
 -24   3   3    1.89    0.32
 -24   3   3    1.94    0.34
  21 -24   3    1.25    0.33
 -21  27  -3    2.11    0.36
 -21  27  -3    1.54    0.29
  21 -27   3    1.68    0.31
   6  21   3    1.34    0.27
 -27   6   3    2.35    0.28
 -22  -4  -3    6.30    0.45
 -26  22   3    7.02    0.55
   4 -26   3    7.76    0.41
 -26  22   3    6.30    0.44
   4 -26   3    7.24    0.50
 -26  22   3    6.60    0.52
  -1  23  -3    3.58    0.35
 -22  -1  -3    3.40    0.37
 -22  -1  -3    4.19    0.39
 -23  22   3    4.01    0.44
 -23  22   3    4.38    0.48
   1 -23   3    3.06    0.40
   1 -23   3    3.40    0.31
   1 -23   3    4.16    0.42
 -23  22   3    3.89    0.37
 -22   2  -3    0.74    0.27
   2  20  -3    0.53    0.29
 -22   2  -3    0.55    0.26
  -2 -20   3    0.79    0.21
 -20  22   3    0.03    0.30
  -2 -20   3    0.70    0.27
 -20  22   3    0.88    0.27
 -20  22   3    0.91    0.33
  22  -2   3    0.77    0.29
  -2 -20   3    0.73    0.31
   5  17  -3    5.65    0.62
  17 -22  -3    6.97    0.54
 -22   5  -3    5.93    0.51
 -22   5  -3    7.90    0.54
 -17  22   3    7.53    0.60
  -5 -17   3    7.32    0.52
  -5 -17   3    6.22    0.57
  -5 -17   3    7.08    0.58
 -17  22   3    5.94    0.48
  -5 -17   3    7.08    0.40
 -17  22   3    6.38    0.57
 -22   8  -3    7.17    0.54
 -22   8  -3    9.51    0.76
   8  14  -3    9.51    0.76
 -22   8  -3    7.68    0.55
  14 -22  -3    8.99    0.62
 -22   8  -3    8.55    0.59
  -8 -14   3    8.51    0.42
  -8 -14   3    8.50    0.67
 -14  22   3    8.68    0.68
 -22  11  -3    1.87    0.32
 -22  11  -3    2.09    0.32
 -22  11  -3    2.16    0.41
  11  11  -3    2.52    0.53
 -22  11  -3    2.16    0.34
 -22  11  -3    1.50    0.39
  11  11  -3    1.91    0.31
  11 -22  -3    2.35    0.37
 -11  22   3    1.87    0.37
 -11 -11   3    1.23    0.43
 -22  14  -3   11.88    0.78
   8 -22  -3   10.62    0.71
 -22  14  -3   10.21    0.61
 -22  14  -3    9.96    0.74
  14   8  -3   11.81    0.84
  14   8  -3   10.34    0.62
 -22  14  -3   10.82    0.61
   8 -22  -3   10.65    0.67
 -14  -8   3   11.31    0.80
  -8  22   3   10.61    0.51
 -22  17  -3   19.77    0.97
  17   5  -3   18.74    0.94
  17   5  -3   19.35    0.88
 -22  17  -3   18.60    0.81
   5 -22  -3   17.21    0.86
 -22  17  -3   17.81    0.92
   5 -22  -3   17.81    0.93
 -17  -5   3   17.28    0.80
 -17  -5   3   19.80    0.94
  -5  22   3   18.50    0.73
 -22  20  -3    0.41    0.26
  20   2  -3   -0.11    0.23
   2 -22  -3    0.10    0.21
 -22  20  -3    0.28    0.31
 -22  20  -3    0.07    0.29
   2 -22  -3   -0.09    0.27
   2 -22  -3    0.06    0.22
 -20  -2   3   -0.21    0.20
 -20  -2   3   -0.45    0.21
  -2  22   3    0.08    0.23
  -1 -22  -3    2.13    0.35
 -22  23  -3    1.84    0.31
 -22  23  -3    2.37    0.37
  -1 -22  -3    2.03    0.35
 -22  23  -3    1.64    0.36
  -1 -22  -3    2.57    0.27
 -23   1   3    2.47    0.33
  22 -23   3    2.09    0.38
 -23   1   3    2.07    0.33
 -22  26  -3    4.81    0.43
 -22  26  -3    4.24    0.37
 -22  26  -3    4.83    0.45
  22 -26   3    4.61    0.42
   4  22   3    5.02    0.37
 -26   4   3    4.97    0.38
  -2  25  -3    9.38    0.41
 -23  -2  -3    8.33    0.55
   2 -25   3    8.83    0.43
 -25  23   3    7.80    0.49
 -25  23   3    7.31    0.56
 -25  23   3    8.44    0.61
   2 -25   3    8.35    0.55
   1  22  -3    3.64    0.37
 -23   1  -3    4.63    0.42
 -23   1  -3    3.54    0.39
  -1 -22   3    3.55    0.42
 -22  23   3    3.81    0.45
  -1 -22   3    3.54    0.39
 -22  23   3    3.47    0.37
 -22  23   3    4.23    0.47
  -1 -22   3    3.70    0.29
 -23   4  -3    0.81    0.28
 -23   4  -3    1.32    0.30
  19 -23  -3    1.19    0.35
   4  19  -3    0.60    0.30
  23  -4   3    0.90    0.30
  -4 -19   3    1.15    0.29
 -19  23   3    1.62    0.31
 -19  23   3    0.82    0.33
  -4 -19   3    1.48    0.21
 -19  23   3    1.32    0.35
  -4 -19   3    1.58    0.35
  16 -23  -3    3.71    0.42
 -23   7  -3    3.72    0.42
   7  16  -3    2.60    0.51
 -23   7  -3    3.16    0.37
  -7 -16   3    3.00    0.46
 -16  23   3    3.25    0.43
  -7 -16   3    3.98    0.27
  -7 -16   3    2.91    0.37
 -23  10  -3   12.69    0.66
  10  13  -3   12.90    0.93
  13 -23  -3   12.65    0.73
 -23  10  -3   11.62    0.78
 -23  10  -3   12.75    0.70
  10  13  -3   11.35    0.65
 -23  10  -3   13.65    0.83
 -13  23   3   13.11    0.77
 -10 -13   3   11.22    0.83
  10 -23  -3   11.15    0.67
  10 -23  -3    9.83    0.67
  13  10  -3   11.26    0.88
 -23  13  -3    9.63    0.60
 -23  13  -3    9.48    0.59
 -23  13  -3    8.84    0.71
 -23  13  -3   11.90    0.76
  13  10  -3    8.79    0.59
 -13 -10   3   11.51    0.81
 -23  16  -3   11.36    0.64
 -23  16  -3   11.94    0.79
  16   7  -3   13.00    0.82
  16   7  -3   11.65    0.68
   7 -23  -3   12.30    0.69
 -23  16  -3   12.13    0.77
   7 -23  -3   12.24    0.75
 -16  -7   3   12.60    0.80
  -7  23   3   12.44    0.52
   4 -23  -3    5.94    0.50
   4 -23  -3    4.87    0.39
 -23  19  -3    4.17    0.39
  19   4  -3    4.84    0.45
   4 -23  -3    6.14    0.55
 -23  19  -3    4.87    0.51
 -23  19  -3    6.47    0.57
  -4  23   3    5.19    0.36
 -19  -4   3    4.79    0.41
 -19  -4   3    4.25    0.39
   1 -23  -3    2.56    0.37
 -23  22  -3    2.55    0.40
 -23  22  -3    1.52    0.35
   1 -23  -3    2.23    0.34
 -23  22  -3    1.94    0.31
   1 -23  -3    1.75    0.26
 -22  -1   3    1.86    0.31
 -22  -1   3    1.82    0.30
  -2 -23  -3    2.63    0.22
 -23  25  -3    2.64    0.37
 -23  25  -3    2.73    0.38
 -23  25  -3    2.23    0.32
 -25   2   3    2.61    0.32
   2  23   3    2.57    0.28
  23 -25   3    2.60    0.35
 -24   0  -3    0.06    0.25
  24 -24  -3    0.19    0.27
   0  24  -3    0.05    0.20
   0 -24   3    0.03    0.15
 -24  24   3   -0.26    0.21
 -24  24   3   -0.08    0.27
 -24  24   3   -0.31    0.28
   0 -24   3   -0.04    0.25
 -24   3  -3    3.09    0.39
 -24   3  -3    2.87    0.36
  21 -24  -3    3.10    0.39
   3  21  -3    2.84    0.36
  -3 -21   3    3.43    0.41
 -21  24   3    2.93    0.36
 -21  24   3    2.40    0.40
  -3 -21   3    2.82    0.24
  -3 -21   3    2.93    0.36
 -21  24   3    2.40    0.39
 -24   6  -3    2.66    0.37
   6  18  -3    2.07    0.43
   6  18  -3    2.30    0.37
 -24   6  -3    2.02    0.32
  18 -24  -3    3.21    0.39
  -6 -18   3    2.68    0.36
  -6 -18   3    2.18    0.21
 -18  24   3    2.02    0.38
 -18  24   3    1.56    0.33
  -6 -18   3    2.78    0.44
  -6 -18   3    1.72    0.36
 -24   9  -3    2.90    0.38
  15 -24  -3    2.58    0.37
 -24   9  -3    2.07    0.32
   9  15  -3    3.92    0.55
 -15  24   3    2.23    0.39
  -9 -15   3    2.44    0.44
 -24  12  -3    0.00    0.24
  12  12  -3   -0.38    0.41
 -24  12  -3   -0.20    0.34
 -24  12  -3    0.17    0.34
  12  12  -3    0.55    0.24
 -24  12  -3   -0.03    0.26
  12 -24  -3    0.56    0.28
 -12 -12   3    0.40    0.38
 -12  24   3    0.13    0.28
   9 -24  -3    2.66    0.39
  15   9  -3    3.46    0.50
 -24  15  -3    3.41    0.36
  15   9  -3    2.57    0.35
   9 -24  -3    4.21    0.43
 -24  15  -3    2.65    0.42
 -24  15  -3    3.00    0.43
 -15  -9   3    3.31    0.45
 -24  18  -3    4.95    0.51
 -24  18  -3    7.22    0.52
  18   6  -3    5.25    0.51
   6 -24  -3    7.02    0.56
   6 -24  -3    7.05    0.54
   6 -24  -3    6.15    0.43
 -24  18  -3    5.79    0.54
 -18  -6   3    6.86    0.51
 -24  21  -3    1.69    0.35
 -24  21  -3    1.37    0.29
   3 -24  -3    1.03    0.31
 -24  21  -3    1.04    0.33
   3 -24  -3    1.46    0.30
   3 -24  -3    1.95    0.26
 -21  -3   3    1.16    0.28
 -24  24  -3   -0.11    0.27
 -24  24  -3    0.01    0.21
 -24  24  -3   -0.28    0.28
   0 -24  -3   -0.03    0.16
  24 -24   3   -0.46    0.24
 -24   0   3   -0.38    0.22
   0  24   3   -0.14    0.18
  26 -25  -3    0.57    0.24
 -25  -1  -3    1.30    0.25
 -26  25   3    0.58    0.26
 -26  25   3    1.02    0.21
   1 -26   3    1.01    0.23
 -26  25   3    0.93    0.25
   2  23  -3    9.18    0.53
 -25   2  -3    9.14    0.55
  23 -25  -3    8.71    0.57
  -2 -23   3    7.42    0.55
  -2 -23   3    8.99    0.35
 -23  25   3    8.98    0.64
 -23  25   3    8.23    0.61
 -23  25   3    9.02    0.53
  20 -25  -3    0.23    0.27
 -25   5  -3   -0.14    0.24
   5  20  -3    0.28    0.27
 -25   5  -3    0.08    0.25
 -20  25   3    0.09    0.24
  -5 -20   3   -0.01    0.25
 -20  25   3    0.05    0.29
 -20  25   3   -0.13    0.27
  -5 -20   3    0.20    0.13
  -5 -20   3    0.27    0.25
 -25   8  -3    0.35    0.26
   8  17  -3    0.15    0.30
 -25   8  -3    0.17    0.25
  17 -25  -3    0.33    0.28
   8  17  -3    0.33    0.37
 -17  25   3    0.49    0.26
  -8 -17   3    0.60    0.36
 -17  25   3    0.54    0.33
 -25  11  -3    8.88    0.72
 -25  11  -3    8.17    0.63
  11  14  -3    7.01    0.67
 -25  11  -3    8.41    0.54
  14 -25  -3    8.13    0.58
 -25  11  -3    8.34    0.57
 -11 -14   3    7.85    0.65
 -14  25   3    8.19    0.64
 -25  14  -3    7.85    0.60
  11 -25  -3    7.92    0.58
  14  11  -3    8.07    0.66
 -25  14  -3    7.12    0.58
 -25  14  -3    7.72    0.53
 -14 -11   3    7.41    0.63
   8 -25  -3   -0.07    0.25
 -25  17  -3    0.42    0.23
 -25  17  -3    0.01    0.27
  17   8  -3    0.19    0.32
   8 -25  -3   -0.04    0.25
 -25  17  -3    0.02    0.30
 -25  20  -3    0.00    0.29
   5 -25  -3    0.14    0.24
 -25  20  -3    0.21    0.26
 -25  20  -3   -0.68    0.21
   5 -25  -3    0.08    0.25
   5 -25  -3    0.23    0.21
 -20  -5   3    0.06    0.23
 -25  23  -3    2.35    0.31
 -25  23  -3    2.75    0.38
 -25  23  -3    2.88    0.39
   2 -25  -3    2.99    0.27
   2 -25  -3    2.52    0.33
  25 -23   3    3.37    0.39
 -23  -2   3    2.52    0.32
 -25  26  -3   -0.21    0.23
 -25  26  -3    0.25    0.23
 -25  26  -3    0.07    0.19
 -26   1   3    0.17    0.19
  25 -26   3   -0.02    0.21
 -26   1  -3    1.11    0.23
  25 -26  -3    0.77    0.24
 -25  26   3    0.95    0.27
 -25  26   3    0.72    0.21
 -25  26   3    0.44    0.24
 -26   4  -3    7.20    0.49
   4  22  -3    7.16    0.51
  22 -26  -3    7.46    0.54
 -22  26   3    8.01    0.58
 -22  26   3    6.05    0.51
 -22  26   3    7.82    0.51
  19 -26  -3    0.61    0.28
 -26   7  -3    0.66    0.26
   7  19  -3    0.78    0.30
   7  19  -3    0.16    0.34
 -26   7  -3    0.13    0.24
 -19  26   3    0.63    0.27
 -19  26   3    0.16    0.29
 -26  10  -3    0.61    0.25
  10  16  -3    0.75    0.31
  10  16  -3    0.58    0.40
 -26  10  -3    0.65    0.26
  16 -26  -3    0.50    0.28
 -16  26   3    0.30    0.30
  13 -26  -3    0.00    0.24
 -26  13  -3    0.16    0.22
 -26  13  -3    0.32    0.29
 -26  13  -3    0.40    0.31
  13  13  -3    0.33    0.41
 -26  16  -3    3.49    0.42
  16  10  -3    3.43    0.48
  10 -26  -3    4.19    0.42
 -26  16  -3    3.34    0.44
 -26  16  -3    3.39    0.35
 -26  19  -3    0.44    0.24
 -26  19  -3    0.00    0.26
   7 -26  -3   -0.06    0.23
 -26  19  -3    0.57    0.32
   7 -26  -3    0.19    0.25
   7 -26  -3    0.11    0.21
  19   7  -3    0.43    0.33
 -19  -7   3    0.28    0.24
 -26  22  -3    4.18    0.35
   4 -26  -3    5.27    0.34
 -26  22  -3    4.79    0.45
   4 -26  -3    4.79    0.41
 -26  22  -3    5.05    0.45
 -22  -4   3    4.24    0.37
   1 -26  -3   -0.05    0.11
 -26  25  -3   -0.05    0.19
 -26  25  -3    0.01    0.21
 -26  25  -3   -0.02    0.24
 -25  -1   3   -0.20    0.20
  26 -25   3    0.32    0.23
 -27   6  -3    1.69    0.26
  21 -27  -3    1.66    0.30
   6  21  -3    1.44    0.29
 -21  27   3    1.71    0.28
 -21  27   3    1.69    0.34
   9  18  -3    6.31    0.46
  18 -27  -3    4.89    0.42
   9  18  -3    4.28    0.53
 -27   9  -3    5.57    0.40
 -18  27   3    4.23    0.40
 -18  27   3    4.61    0.46
 -27  12  -3   -0.26    0.21
  12  15  -3   -0.09    0.39
  15 -27  -3    0.12    0.24
 -27  15  -3    0.73    0.29
 -27  15  -3    1.04    0.34
 -27  15  -3    0.99    0.26
  12 -27  -3    0.59    0.26
  15  12  -3    0.67    0.39
   9 -27  -3    7.72    0.54
   9 -27  -3    7.78    0.49
 -27  18  -3    8.01    0.58
 -27  18  -3    7.95    0.63
 -27  18  -3    7.57    0.49
  18   9  -3    7.90    0.60
 -18  -9   3    7.52    0.52
 -27  21  -3    1.31    0.25
   6 -27  -3    1.56    0.23
 -27  21  -3    1.69    0.30
   6 -27  -3    1.48    0.27
 -27  21  -3    1.20    0.31
 -21  -6   3    1.62    0.28
  20 -28  -3    0.57    0.24
   8  20  -3    0.70    0.34
   8  20  -3    0.40    0.25
 -28   8  -3    0.39    0.22
 -20  28   3    0.80    0.25
 -28  11  -3   12.38    0.57
  11  17  -3   11.73    0.66
  17 -28  -3   13.00    0.64
  11  17  -3   11.98    0.84
 -17  28   3   11.89    0.64
 -28  14  -3    0.23    0.22
  14  14  -3    0.60    0.41
  14 -28  -3    0.93    0.27
 -28  14  -3    0.64    0.29
  11 -28  -3   14.13    0.63
 -28  17  -3   14.97    0.73
  11 -28  -3   14.60    0.71
  17  11  -3   17.45    0.90
 -28  17  -3   15.60    0.63
 -28  17  -3   14.72    0.78
  20   8  -3    1.68    0.34
 -28  20  -3    1.42    0.28
   8 -28  -3    1.92    0.28
 -28  20  -3    2.00    0.33
   8 -28  -3    1.50    0.22
 -28  20  -3    1.93    0.26
 -20  -8   3    2.03    0.29
  19 -29  -3    2.33    0.29
 -29  10  -3    3.01    0.26
  10  19  -3    2.91    0.31
  10  19  -3    2.01    0.39
 -19  29   3    3.06    0.32
  13  16  -3    3.26    0.35
 -29  13  -3    3.12    0.28
  16 -29  -3    3.05    0.32
  13  16  -3    3.45    0.46
 -29  16  -3    9.41    0.59
  13 -29  -3   11.41    0.57
  13 -29  -3   12.08    0.52
 -29  16  -3   11.35    0.50
  16  13  -3   10.21    0.60
 -29  16  -3   11.74    0.65
  16  13  -3    9.97    0.74
 -29  19  -3    3.54    0.28
  10 -29  -3    3.35    0.26
  19  10  -3    4.19    0.42
  10 -29  -3    3.21    0.31
 -29  19  -3    3.05    0.35
 -29  19  -3    3.47    0.33
 -19 -10   3    3.68    0.32
   0   1  -4  873.86   26.02
  -1   0  -4  808.47   25.98
   0  -1   4  855.66   26.01
   1   0   4  842.55   25.99
   3  -2  -4   18.91    0.59
  -2  -1  -4   19.98    0.64
  -1   3  -4   18.02    0.62
  -3   2   4   18.75    0.59
   1  -3   4   18.82    0.61
   2   1   4   18.33    0.63
   2   0  -4   60.94    1.87
  -2   2  -4   58.48    1.85
   0  -2  -4   61.46    1.87
   0   2   4   60.44    1.87
  -2   0   4   58.43    1.87
   5  -3  -4   16.14    0.51
  -3  -2  -4   15.46    0.59
  -2   5  -4   13.84    0.65
  -2   5  -4   15.66    0.56
  -3  -2  -4   15.98    0.62
   2  -5   4   16.29    0.54
  -5   3   4   15.90    0.65
  -5   3   4   14.97    0.51
   2  -3  -4   18.38    0.60
  -3   1  -4   18.32    0.61
  -1  -2   4   20.16    0.64
   3  -1   4   18.87    0.61
  -2   3   4   18.78    0.60
  -3   4  -4   14.22    0.47
  -3   4  -4   14.49    0.64
   4  -1  -4   14.02    0.49
  -1  -3  -4   14.74    0.53
  -4   1   4   14.76    0.58
   3  -4   4   13.93    0.46
  -4   1   4   14.36    0.50
   7  -4  -4    8.25    0.30
  -4  -3  -4    7.86    0.41
  -4  -3  -4    8.50    0.38
  -3   7  -4    7.66    0.47
  -7   4   4    8.07    0.30
  -7   4   4    8.23    0.43
   3  -7   4    8.75    0.34
   0   4  -4    1.65    0.15
  -4   0  -4    1.90    0.17
  -4   0  -4    1.62    0.16
   0  -4   4    2.23    0.18
  -4   4   4    1.55    0.16
  -4   3  -4   13.64    0.45
  -4   3  -4   13.44    0.58
   1  -4  -4   14.59    0.49
  -3  -1   4   15.11    0.51
  -1   4   4   13.54    0.50
  -3  -1   4   13.71    0.56
   6  -2  -4   30.59    0.95
  -2  -4  -4   27.13    0.98
  -4   6  -4   27.02    0.92
  -4   6  -4   29.25    1.18
   2   4   4   27.41    1.07
  -6   2   4   28.15    0.94
  -6   2   4   28.16    1.11
   4  -6   4   28.22    0.90
  -5  -4  -4    0.06    0.10
  -4   9  -4    0.20    0.21
  -5  -4  -4   -0.07    0.17
  -9   5   4    0.02    0.14
   4  -9   4    0.05    0.10
  -5  -1  -4    3.84    0.24
  -1   6  -4    3.39    0.27
  -5  -1  -4    3.83    0.30
   1  -6   4    3.83    0.26
  -6   5   4    4.46    0.31
  -5   2  -4   15.38    0.65
   3  -5  -4   15.56    0.53
  -5   2  -4   16.47    0.55
  -3   5   4   15.42    0.69
   5  -2   4   15.42    0.54
  -2  -3   4   16.14    0.63
  -3   5   4   15.15    0.53
  -2  -3   4   15.42    0.58
   0  -5  -4    4.31    0.27
  -5   5  -4    3.72    0.14
  -5   5  -4    3.94    0.15
  -5   5  -4    4.25    0.33
  -5   0   4    4.65    0.29
  -5   0   4    4.15    0.26
   0   5   4    3.46    0.23
  -3  -5  -4   21.40    0.81
  -5   8  -4   22.07    0.96
  -5   8  -4   21.52    0.74
  -8   3   4   21.44    0.75
  -8   3   4   21.69    0.90
   5  -8   4   22.22    0.72
  -8   3   4   22.40    0.75
   3   5   4   21.06    0.86
  -6  -5  -4   36.35    1.43
  -6  -5  -4   36.09    1.33
  -5  11  -4   37.28    1.55
  -6  -5  -4   35.34    1.17
   6   5   4   36.12    1.18
 -11   6   4   37.60    1.23
 -11   6   4   35.29    1.20
 -11   6   4   37.98    1.49
  -6  -2  -4    6.03    0.38
  -6  -2  -4    6.16    0.32
  -2   8  -4    5.57    0.35
   2  -8   4    5.80    0.30
  -8   6   4    5.41    0.37
  -6   1  -4    4.02    0.27
   1   5  -4    3.62    0.24
  -6   1  -4    3.94    0.26
   5  -6  -4    3.73    0.14
  -1  -5   4    3.69    0.27
  -5   6   4    4.38    0.33
   2  -6  -4   29.83    0.95
  -6   4  -4   27.83    0.90
  -6   4  -4   28.16    1.12
  -4  -2   4   28.38    1.09
  -4  -2   4   27.80    0.99
  -2   6   4   27.42    1.12
  -6   7  -4    0.64    0.21
  -6   7  -4    0.28    0.06
  -7   1   4    0.45    0.14
   1   6   4    0.43    0.11
  -7   1   4    0.47    0.14
  -6  10  -4   29.48    1.26
  -4  -6  -4   28.58    1.08
   4   6   4   28.07    1.15
 -10   4   4   30.35    1.00
 -10   4   4   30.30    1.21
  -6  13  -4    6.08    0.35
  -7  -6  -4    5.58    0.48
  -6  13  -4    6.49    0.57
  -7  -6  -4    6.69    0.32
 -13   7   4    6.30    0.46
   7   6   4    6.31    0.37
 -13   7   4    6.30    0.38
   7   6   4    6.64    0.38
  -3  10  -4   46.91    1.86
  -7  -3  -4   49.08    1.65
  -7  -3  -4   45.37    1.82
  -7  -3  -4   46.23    1.49
 -10   7   4   48.81    1.88
   3 -10   4   48.33    1.57
   0   7  -4    1.37    0.17
  -7   0  -4    1.30    0.20
  -7   0  -4    1.42    0.17
  -7   7   4    1.40    0.21
   0  -7   4    1.56    0.19
   4  -7  -4    8.50    0.32
  -7   3  -4    8.10    0.42
  -7   3  -4    8.22    0.35
  -3  -4   4    8.30    0.39
  -3  -4   4    7.93    0.40
  -4   7   4    8.28    0.48
  -4   7   4    7.16    0.33
   1  -7  -4    0.46    0.14
  -7   6  -4    0.69    0.18
  -6  -1   4    0.60    0.18
  -1   7   4    0.48    0.13
  -6  -1   4    0.32    0.12
  -7   9  -4    0.17    0.21
  -2  -7  -4    0.05    0.17
  -9   2   4   -0.07    0.11
  -9   2   4    0.12    0.12
   2   7   4   -0.02    0.09
  -9   2   4   -0.09    0.12
  -5  -7  -4    1.65    0.26
  -7  12  -4    1.75    0.20
  -7  12  -4    2.29    0.36
  -5  -7  -4    2.28    0.18
 -12   5   4    2.35    0.26
 -12   5   4    2.22    0.28
   5   7   4    2.15    0.22
   5   7   4    2.36    0.22
  -7  15  -4    2.61    0.26
  -7  15  -4    3.05    0.41
 -15   8   4    2.31    0.32
 -15   8   4    3.01    0.31
   8   7   4    3.18    0.30
   7 -15   4    3.35    0.41
  -8  -4  -4    1.45    0.20
  -8  -4  -4    1.57    0.27
  -4  12  -4    1.86    0.34
  -8  -4  -4    1.94    0.18
  -4  12  -4    1.80    0.20
   8   4   4    1.54    0.19
 -12   8   4    1.39    0.24
 -12   8   4    1.26    0.21
  -8  -1  -4   14.16    0.51
  -8  -1  -4   13.42    0.61
  -8  -1  -4   13.07    0.60
  -1   9  -4   12.68    0.61
   1  -9   4   12.42    0.55
  -9   8   4   14.64    0.67
   6  -8  -4    5.86    0.21
  -8   2  -4    6.20    0.33
  -8   2  -4    5.86    0.30
   2   6  -4    5.44    0.31
  -8   2  -4    5.78    0.34
  -6   8   4    5.67    0.40
  -2  -6   4    6.09    0.35
   3  -8  -4   21.21    0.75
  -8   5  -4   22.40    0.70
  -8   5  -4   20.73    0.90
  -8   5  -4   20.55    0.80
  -3   8   4   20.83    0.93
  -5  -3   4   22.83    0.83
  -5  -3   4   21.39    0.87
  -8   8  -4    3.55    0.33
   0  -8  -4    3.67    0.30
   0   8   4    3.71    0.25
  -8   0   4    3.46    0.27
  -8   0   4    3.47    0.22
  -8   0   4    3.88    0.30
  -8  11  -4   28.51    1.21
  -3  -8  -4   27.75    1.05
 -11   3   4   26.46    0.94
 -11   3   4   28.07    1.15
   3   8   4   27.19    0.91
   3   8   4   25.62    1.09
  -8  14  -4    1.26    0.20
  -8  14  -4    1.13    0.33
 -14   6   4    1.40    0.23
   6   8   4    1.75    0.22
 -14   6   4    1.39    0.23
  -8  17  -4    2.86    0.44
  -8  17  -4    3.68    0.27
   8 -17   4    3.52    0.41
   9   8   4    3.24    0.32
 -17   9   4    2.81    0.37
 -17   9   4    3.50    0.36
  -9  -5  -4    2.45    0.26
  -9  -5  -4    2.48    0.22
  -5  14  -4    2.40    0.39
  -5  14  -4    2.59    0.24
 -14   9   4    2.08    0.29
 -14   9   4    2.03    0.26
   9   5   4    1.66    0.22
  -2  11  -4   21.63    0.96
  -2  11  -4   21.52    0.76
  -9  -2  -4   22.38    0.93
  -9  -2  -4   21.91    0.77
  -9  -2  -4   22.00    0.91
 -11   9   4   21.68    0.79
 -11   9   4   22.68    1.00
   2 -11   4   20.79    0.82
   1   8  -4   12.63    0.59
  -9   1  -4   13.33    0.61
  -9   1  -4   13.59    0.58
  -9   1  -4   13.43    0.51
  -1  -8   4   13.44    0.58
  -8   9   4   13.49    0.67
  -9   4  -4    0.54    0.19
  -9   4  -4   -0.07    0.09
   5  -9  -4    0.05    0.09
  -9   4  -4    0.06    0.14
  -9   4  -4    0.24    0.13
  -4  -5   4    0.04    0.10
  -5   9   4    0.10    0.19
  -4  -5   4    0.04    0.16
  -9   7  -4    0.19    0.16
  -9   7  -4   -0.01    0.17
   2  -9  -4   -0.02    0.13
  -7  -2   4    0.16    0.12
  -7  -2   4   -0.09    0.09
  -2   9   4    0.02    0.14
  -7  -2   4   -0.18    0.15
  -1  -9  -4    0.24    0.17
  -9  10  -4    0.56    0.24
 -10   1   4    0.30    0.14
 -10   1   4    0.35    0.15
   1   9   4    0.23    0.14
   1   9   4    0.37    0.12
 -10   1   4    0.09    0.16
  -4  -9  -4    6.62    0.49
  -9  13  -4    6.98    0.55
  -9  13  -4    7.10    0.39
 -13   4   4    7.14    0.46
   4   9   4    6.53    0.38
 -13   4   4    7.02    0.42
  -9  16  -4    2.14    0.37
   7   9   4    1.94    0.24
 -16   7   4    2.14    0.32
 -16   7   4    2.39    0.30
  -9  19  -4   -0.15    0.13
   9 -19   4    0.12    0.24
 -19  10   4   -0.11    0.22
  10   9   4   -0.22    0.16
 -19  10   4   -0.05    0.21
  -6  16  -4    0.78    0.33
 -10  -6  -4    1.01    0.19
 -16  10   4    1.08    0.28
 -16  10   4    1.17    0.24
   6 -16   4    1.06    0.28
  10   6   4    1.23    0.23
 -10  -3  -4    0.02    0.12
  -3  13  -4    0.09    0.14
 -10  -3  -4    0.11    0.13
 -10  -3  -4    0.07    0.22
 -13  10   4    0.23    0.19
 -13  10   4   -0.01    0.17
  10   3   4    0.07    0.14
 -10   0  -4    3.60    0.33
   0  10  -4    3.67    0.27
 -10   0  -4    3.97    0.28
   0  10  -4    3.84    0.33
 -10   0  -4    3.95    0.32
 -10  10   4    3.81    0.30
 -10  10   4    3.83    0.37
   0 -10   4    2.93    0.28
   3   7  -4   45.55    1.79
 -10   3  -4   46.16    1.55
 -10   3  -4   47.38    1.56
 -10   3  -4   48.54    1.83
 -10   3  -4   47.21    1.51
  -7  10   4   46.88    1.86
  -3  -7   4   47.15    1.61
  -7  10   4   45.12    1.46
 -10   6  -4   29.40    1.06
   4 -10  -4   28.03    1.00
 -10   6  -4   31.47    1.23
  -6  -4   4   29.14    1.18
  -6  -4   4   29.32    1.10
  -4  10   4   29.20    1.24
  -6  -4   4   28.93    0.96
 -10   9  -4    0.40    0.22
   1 -10  -4    0.03    0.15
  -9  -1   4   -0.01    0.19
  -9  -1   4    0.28    0.12
  -9  -1   4    0.37    0.15
  -1  10   4    0.33    0.16
  -1  10   4    0.32    0.15
 -10  12  -4   52.35    1.65
  -2 -10  -4   52.50    1.82
 -10  12  -4   52.67    2.11
   2  10   4   52.67    1.64
 -12   2   4   51.09    1.68
 -12   2   4   50.30    2.04
  -5 -10  -4    0.09    0.25
 -10  15  -4    0.03    0.25
 -10  15  -4   -0.23    0.14
 -15   5   4    0.38    0.20
 -15   5   4    0.02    0.17
 -15   5   4    0.20    0.17
   5  10   4    0.07    0.13
 -10  18  -4    0.14    0.29
   8  10   4    0.80    0.23
 -18   8   4    1.10    0.26
 -18   8   4    0.53    0.23
 -11 -10  -4    2.01    0.22
 -10  21  -4    2.44    0.27
 -21  11   4    2.75    0.32
 -21  11   4    2.76    0.45
  11  10   4    2.38    0.33
 -21  11   4    2.26    0.31
  -7  18  -4   10.70    0.49
 -11  -7  -4   10.63    0.52
  11   7   4   10.86    0.56
   7 -18   4   10.20    0.65
 -18  11   4   10.75    0.73
 -11  -4  -4   10.77    0.49
  -4  15  -4    8.25    0.71
 -15  11   4   10.26    0.65
   4 -15   4    9.51    0.62
 -15  11   4    9.87    0.52
  11   4   4    9.72    0.49
 -11  -1  -4    3.97    0.33
  -1  12  -4    4.03    0.37
 -11  -1  -4    3.95    0.30
 -11  -1  -4    4.48    0.40
  -1  12  -4    3.86    0.29
 -12  11   4    3.79    0.40
   1 -12   4    3.61    0.32
 -12  11   4    4.31    0.33
   2   9  -4   22.08    0.93
 -11   2  -4   23.12    0.81
   2   9  -4   21.98    0.77
 -11   2  -4   21.43    0.85
 -11   2  -4   20.47    0.85
 -11   2  -4   22.34    0.96
  -9  11   4   21.47    0.80
  -2  -9   4   22.20    0.89
  -9  11   4   23.94    1.03
 -11   5  -4   35.37    1.25
 -11   5  -4   37.16    1.46
   5   6  -4   35.68    1.16
   5   6  -4   36.39    1.42
  -6  11   4   35.61    1.18
  -5  -6   4   34.52    1.16
  -5  -6   4   35.52    1.31
  -6  11   4   35.15    1.16
  -6  11   4   37.84    1.50
 -11   8  -4   25.97    0.93
 -11   8  -4   27.11    1.17
   3 -11  -4   26.94    0.97
  -8  -3   4   27.80    1.05
  -3  11   4   25.90    0.96
  -3  11   4   27.80    0.92
  -3  11   4   27.21    1.19
  -8  -3   4   28.40    1.13
  -8  -3   4   26.71    0.92
 -11  11  -4    0.27    0.17
 -11  11  -4    0.43    0.24
   0 -11  -4    0.39    0.20
 -11   0   4    0.24    0.19
 -11   0   4    0.14    0.14
 -11   0   4    0.27    0.15
   0  11   4    0.16    0.15
 -11  14  -4    0.85    0.26
 -11  14  -4    1.36    0.23
  -3 -11  -4    1.92    0.34
 -14   3   4    1.10    0.22
   3  11   4    1.04    0.20
 -14   3   4    1.37    0.23
 -14   3   4    1.24    0.23
 -11  17  -4    7.00    0.60
  -6 -11  -4    7.36    0.57
 -17   6   4    6.58    0.52
 -17   6   4    7.27    0.49
   6  11   4    7.09    0.44
   9  11   4    7.33    0.49
 -20   9   4    6.55    0.53
 -12 -11  -4    7.94    0.36
 -11  23  -4    8.49    0.38
 -12 -11  -4    8.98    0.70
 -11  23  -4    8.52    0.64
 -23  12   4    9.42    0.73
  11 -23   4    8.95    0.62
  12  11   4    8.93    0.75
  12  11   4    8.39    0.56
 -23  12   4    9.00    0.54
 -23  12   4    8.54    0.55
 -23  12   4    9.01    0.70
  -8  20  -4    3.79    0.29
 -20  12   4    3.84    0.36
   8 -20   4    3.42    0.41
  12   8   4    3.00    0.35
 -12  -5  -4   27.09    0.99
  -5  17  -4   25.79    0.94
   5 -17   4   28.82    1.15
  12   5   4   27.58    1.04
 -17  12   4   27.98    1.32
 -17  12   4   26.53    1.04
  -2  14  -4    5.60    0.36
 -12  -2  -4    5.51    0.39
 -12  -2  -4    5.61    0.36
 -12  -2  -4    5.94    0.37
   2 -14   4    6.13    0.50
 -14  12   4    6.16    0.51
 -14  12   4    5.22    0.38
   1  11  -4    4.10    0.35
 -12   1  -4    4.05    0.32
   1  11  -4    3.95    0.29
 -12   1  -4    4.18    0.34
 -11  12   4    4.08    0.31
  -1 -11   4    4.00    0.35
 -11  12   4    4.38    0.44
 -12   4  -4    1.79    0.22
 -12   4  -4    1.81    0.26
   4   8  -4    1.93    0.21
   4   8  -4    1.93    0.22
 -12   4  -4    1.74    0.25
  -8  12   4    1.28    0.20
  -4  -8   4    1.46    0.25
  -8  12   4    2.15    0.33
 -12   7  -4    2.29    0.29
   7   5  -4    1.98    0.22
 -12   7  -4    1.84    0.27
 -12   7  -4    2.12    0.24
  -5  12   4    2.26    0.26
  -5  12   4    1.79    0.21
  -7  -5   4    2.14    0.19
  -7  -5   4    1.56    0.26
  -7  -5   4    2.48    0.25
  -5  12   4    2.63    0.35
   2 -12  -4   51.09    1.75
 -12  10  -4   49.84    2.06
 -12  10  -4   50.44    1.64
  -2  12   4   51.97    1.62
 -10  -2   4   50.91    1.81
 -10  -2   4   52.68    2.02
  -2  12   4   51.52    2.05
 -10  -2   4   52.03    1.66
 -12  13  -4    1.40    0.23
 -12  13  -4    1.49    0.30
  -1 -12  -4    1.54    0.34
 -13   1   4    1.24    0.22
 -13   1   4    1.32    0.22
 -13   1   4    1.60    0.23
   1  12   4    1.66    0.22
  -4 -12  -4    2.02    0.36
 -12  16  -4    0.88    0.29
 -12  16  -4    1.85    0.29
 -16   4   4    1.67    0.28
 -16   4   4    1.49    0.26
   4  12   4    1.59    0.23
 -16   4   4    1.45    0.27
 -12  19  -4   39.43    1.77
   7  12   4   37.34    1.38
 -19   7   4   39.46    1.42
 -19   7   4   39.89    1.75
 -12  22  -4    4.79    0.32
 -12  22  -4    5.51    0.53
 -10 -12  -4    6.70    0.62
 -10 -12  -4    4.70    0.34
 -22  10   4    3.99    0.38
 -22  10   4    5.21    0.54
 -22  10   4    4.04    0.42
  10  12   4    5.28    0.45
  10  12   4    6.61    0.68
 -22  10   4    4.24    0.39
 -22  10   4    3.76    0.49
  12 -22   4    4.67    0.45
 -25  13   4    1.12    0.35
 -25  13   4    0.86    0.34
  12 -25   4    0.43    0.28
  13  12   4    0.97    0.43
 -25  13   4    1.00    0.26
 -25  13   4   -0.15    0.22
 -13  -9  -4    0.11    0.34
  -9  22  -4    0.09    0.20
   9 -22   4   -0.27    0.25
  13   9   4    0.72    0.42
 -22  13   4   -0.19    0.23
 -22  13   4   -0.21    0.23
   9 -22   4   -0.26    0.24
 -22  13   4   -0.17    0.34
  13   9   4   -0.20    0.21
 -22  13   4    0.27    0.34
  -6  19  -4   61.31    1.78
 -13  -6  -4   57.78    1.90
 -19  13   4   56.58    2.48
  13   6   4   59.35    1.97
   6 -19   4   57.57    2.06
  -3  16  -4    2.09    0.27
 -13  -3  -4    1.36    0.22
 -16  13   4    1.72    0.28
 -16  13   4    1.67    0.35
   3 -16   4    1.68    0.33
  13   3   4    1.45    0.25
 -13   0  -4    0.31    0.16
   0  13  -4    0.27    0.15
 -13   0  -4    0.18    0.15
 -13   0  -4    0.26    0.15
 -13  13   4   -0.10    0.17
 -13  13   4    0.02    0.21
   0 -13   4    0.39    0.24
 -13   3  -4    0.33    0.17
 -13   3  -4    0.23    0.17
   3  10  -4    0.35    0.15
 -13   3  -4    0.14    0.16
   3  10  -4    0.08    0.14
 -10  13   4   -0.01    0.22
  -3 -10   4   -0.20    0.19
 -10  13   4   -0.06    0.17
 -13   6  -4    6.91    0.46
   6   7  -4    6.43    0.39
   6   7  -4    5.99    0.34
 -13   6  -4    7.05    0.47
  -6  -7   4    6.49    0.33
  -7  13   4    6.39    0.52
  -6  -7   4    5.51    0.46
  -7  13   4    6.70    0.37
   9   4  -4    6.43    0.36
 -13   9  -4    6.55    0.41
 -13   9  -4    6.52    0.49
  -9  -4   4    7.25    0.43
  -9  -4   4    6.20    0.46
  -4  13   4    6.39    0.57
  -9  -4   4    7.47    0.37
  -4  13   4    7.28    0.39
   1 -13  -4    0.91    0.22
   1 -13  -4    1.37    0.30
 -13  12  -4    1.28    0.27
 -13  12  -4    1.96    0.24
 -12  -1   4    1.65    0.23
 -12  -1   4    1.59    0.21
 -12  -1   4    1.55    0.23
  -1  13   4    1.65    0.20
 -12  -1   4    0.93    0.24
 -13  15  -4   14.65    0.67
 -13  15  -4   15.83    0.88
  -2 -13  -4   15.42    0.80
   2  13   4   15.07    0.65
 -15   2   4   15.08    0.68
 -15   2   4   15.75    0.80
 -15   2   4   16.44    0.69
  -5 -13  -4   41.12    1.61
 -13  18  -4   42.97    1.88
   5  13   4   42.77    1.47
 -18   5   4   41.89    1.83
 -18   5   4   43.52    1.51
  -8 -13  -4   12.69    0.54
 -21   8   4   12.58    0.63
   8  13   4   12.06    0.65
 -21   8   4   12.18    0.71
 -21   8   4   11.81    0.61
 -11 -13  -4    3.12    0.49
 -13  24  -4    2.42    0.40
  11  13   4    1.95    0.32
  13 -24   4    2.43    0.37
  11  13   4    1.67    0.49
 -24  11   4    2.50    0.31
 -24  11   4    2.50    0.42
 -24  11   4    2.19    0.33
 -24  11   4    1.81    0.40
 -27  14   4    4.12    0.44
 -27  14   4    3.57    0.35
 -27  14   4    3.89    0.34
 -27  14   4    3.49    0.42
  13 -27   4    4.06    0.40
  14  13   4    3.60    0.53
 -14 -10  -4   -0.21    0.32
 -24  14   4    0.53    0.34
  14  10   4    0.61    0.40
  10 -24   4    0.59    0.31
  14  10   4    0.71    0.25
  10 -24   4    0.54    0.29
 -24  14   4   -0.07    0.23
 -24  14   4   -0.31    0.30
 -24  14   4    0.88    0.25
 -14  -7  -4   21.21    1.04
  -7  21  -4   21.19    0.82
 -14  -7  -4   21.64    0.86
  14   7   4   21.42    1.06
 -21  14   4   20.00    0.84
 -21  14   4   20.83    1.05
 -21  14   4   21.47    1.05
   7 -21   4   22.67    1.00
   7 -21   4   19.97    0.93
  14   7   4   19.74    0.92
 -21  14   4   20.75    0.83
 -14  -4  -4   33.95    1.23
  -4  18  -4   35.23    1.18
 -18  14   4   34.64    1.62
 -18  14   4   35.17    1.29
  14   4   4   35.07    1.29
   4 -18   4   35.41    1.39
 -14  -1  -4    3.50    0.31
 -14  -1  -4    4.22    0.37
 -14  -1  -4    3.65    0.33
   1 -15   4    3.71    0.40
 -15  14   4    4.06    0.45
 -15  14   4    4.74    0.38
 -14   2  -4    5.86    0.42
   2  12  -4    5.36    0.34
 -14   2  -4    5.57    0.39
 -14   2  -4    5.91    0.39
 -12  14   4    5.71    0.51
  -2 -12   4    5.19    0.46
 -12  14   4    6.02    0.40
 -14   5  -4    2.37    0.31
   5   9  -4    2.46    0.24
 -14   5  -4    1.98    0.28
 -14   5  -4    1.97    0.25
   5   9  -4    1.83    0.22
  -9  14   4    2.40    0.34
  -5  -9   4    2.15    0.20
  -9  14   4    2.48    0.27
 -14   8  -4    1.51    0.28
   8   6  -4    1.68    0.22
   8   6  -4    1.55    0.21
  -8  -6   4    1.62    0.19
  -8  -6   4    1.55    0.22
  -6  14   4    2.01    0.23
  -6  14   4    1.32    0.31
   3 -14  -4    1.04    0.31
 -14  11  -4    0.70    0.19
 -14  11  -4    1.18    0.26
 -11  -3   4    0.93    0.17
  -3  14   4    0.99    0.18
 -11  -3   4    1.02    0.20
 -11  -3   4    1.51    0.21
   0 -14  -4   25.59    1.08
 -14  14  -4   23.45    0.92
 -14  14  -4   25.74    1.20
 -14   0   4   24.14    0.92
 -14   0   4   24.28    1.11
 -14   0   4   23.96    0.93
   0  14   4   25.16    0.91
  -3 -14  -4    8.02    0.62
 -14  17  -4    7.37    0.64
   3  14   4    9.06    0.50
   3  14   4    8.86    0.52
 -17   3   4    8.42    0.53
 -17   3   4    7.99    0.57
 -17   3   4    7.81    0.55
  -6 -14  -4   11.03    0.74
 -20   6   4   12.39    0.68
   6  14   4   10.25    0.59
 -20   6   4   10.03    0.58
  -9 -14  -4    2.07    0.22
 -14  23  -4    1.52    0.37
  -9 -14  -4    1.58    0.43
  14 -23   4    1.70    0.34
   9  14   4    1.50    0.30
 -23   9   4    1.77    0.39
   9  14   4    2.39    0.51
 -23   9   4    1.46    0.30
 -23   9   4    1.73    0.34
 -23   9   4    1.70    0.30
  14 -26   4    0.60    0.29
 -26  12   4    0.63    0.26
  12  14   4    0.93    0.43
 -26  12   4    0.96    0.24
 -26  12   4    0.77    0.33
  14 -29   4    1.64    0.27
 -29  15   4    2.15    0.22
  15  14   4    1.65    0.30
 -29  15   4    1.95    0.26
  15  14   4    1.78    0.39
 -29  15   4    1.67    0.30
  14 -29   4    1.55    0.24
  15  11   4    2.19    0.45
 -26  15   4    1.63    0.29
 -26  15   4    1.79    0.28
  11 -26   4    1.53    0.31
 -26  15   4    1.27    0.36
 -26  15   4    1.43    0.35
  -8  23  -4    3.19    0.30
 -15  -8  -4    3.11    0.44
   8 -23   4    4.14    0.45
  15   8   4    2.47    0.45
 -23  15   4    3.25    0.47
   8 -23   4    3.17    0.40
 -23  15   4    4.29    0.39
  15   8   4    3.40    0.40
 -23  15   4    3.77    0.49
 -23  15   4    3.40    0.36
 -15  -5  -4   34.64    1.26
  -5  20  -4   35.43    1.15
 -20  15   4   32.94    1.15
   5 -20   4   35.76    1.42
  15   5   4   35.82    1.33
 -20  15   4   35.41    1.40
 -20  15   4   33.54    1.21
 -15  -2  -4    1.65    0.25
  -2  17  -4    1.35    0.27
 -17  15   4    1.69    0.29
   2 -17   4    1.08    0.32
  15   2   4    1.36    0.27
 -17  15   4    1.26    0.33
 -15   1  -4    4.85    0.40
 -15   1  -4    4.64    0.41
 -15   1  -4    3.77    0.34
   1  14  -4    3.77    0.32
  -1 -14   4    4.25    0.45
 -14  15   4    5.03    0.51
 -14  15   4    4.42    0.37
 -15   4  -4   10.30    0.53
 -15   4  -4    8.95    0.50
   4  11  -4    9.43    0.47
 -15   4  -4   10.09    0.59
 -11  15   4    9.79    0.65
  -4 -11   4    9.27    0.61
 -11  15   4    9.17    0.50
 -15   7  -4    2.76    0.33
   7   8  -4    2.93    0.27
 -15   7  -4    2.90    0.33
   7   8  -4    2.80    0.28
  -7  -8   4    2.96    0.25
  -8  15   4    2.49    0.26
  -8  15   4    2.77    0.37
  10   5  -4    0.12    0.15
 -15  10  -4    0.04    0.21
   5 -15  -4    0.22    0.24
 -15  10  -4    0.02    0.15
  -5  15   4    0.05    0.15
 -10  -5   4    0.12    0.13
 -10  -5   4    0.06    0.13
 -10  -5   4    0.27    0.15
   2 -15  -4   15.81    0.82
 -15  13  -4   14.52    0.67
 -15  13  -4   16.02    0.88
 -13  -2   4   15.89    0.67
  -2  15   4   14.85    0.64
 -13  -2   4   15.49    0.65
 -13  -2   4   15.73    0.78
 -15  16  -4   -0.18    0.23
  -1 -15  -4    0.13    0.28
 -15  16  -4   -0.04    0.20
   1  15   4    0.11    0.18
   1  15   4    0.31    0.22
 -16   1   4    0.17    0.17
 -16   1   4    0.22    0.19
 -16   1   4    0.13    0.19
  -4 -15  -4    2.00    0.40
   4  15   4    2.13    0.30
 -19   4   4    2.62    0.36
  -7 -15  -4    6.93    0.41
  -7 -15  -4    6.04    0.57
 -15  22  -4    7.48    0.60
   7  15   4    6.92    0.52
 -22   7   4    6.96    0.46
   7  15   4    5.95    0.64
 -22   7   4    7.14    0.51
 -22   7   4    7.34    0.61
 -22   7   4    7.41    0.58
  15 -22   4    6.88    0.56
 -15  25  -4   -0.07    0.28
 -25  10   4   -0.08    0.24
  15 -25   4    0.20    0.26
 -25  10   4    0.58    0.32
  10  15   4    0.40    0.41
 -25  10   4    0.06    0.25
 -25  10   4    0.26    0.23
  10  15   4    0.49    0.30
 -28  13   4    8.05    0.51
  15 -28   4    8.65    0.55
  13  15   4    8.91    0.67
 -28  13   4    7.74    0.59
  13  15   4    8.20    0.58
 -28  13   4    7.68    0.45
 -28  16   4    1.85    0.33
  16  12   4    2.07    0.43
  12 -28   4    1.47    0.25
 -28  16   4    1.31    0.26
  12 -28   4    2.08    0.32
 -28  16   4    1.93    0.24
 -28  16   4    1.73    0.35
   9 -25   4   -0.01    0.22
 -25  16   4   -0.43    0.28
   9 -25   4    0.05    0.25
 -25  16   4    0.09    0.30
   9 -25   4   -0.23    0.24
  16   9   4    0.21    0.35
 -25  16   4   -0.32    0.21
 -25  16   4    0.00    0.22
 -16  -6  -4    6.03    0.45
  -6  22  -4    5.77    0.42
 -16  -6  -4    5.17    0.52
 -22  16   4    5.64    0.44
 -22  16   4    6.91    0.60
 -22  16   4    6.76    0.57
  16   6   4    5.99    0.54
 -22  16   4    5.71    0.43
   6 -22   4    5.22    0.51
   6 -22   4    6.40    0.52
  16   6   4    5.23    0.48
  -3  19  -4    3.59    0.35
 -16  -3  -4    3.89    0.38
   3 -19   4    3.98    0.48
 -19  16   4    3.70    0.40
  16   3   4    3.83    0.41
 -19  16   4    3.00    0.36
   0  16  -4    5.28    0.42
 -16   0  -4    4.31    0.39
 -16   0  -4    4.85    0.39
   0 -16   4    5.25    0.51
 -16  16   4    4.60    0.42
 -16  16   4    5.32    0.55
 -16   3  -4    2.05    0.30
 -16   3  -4    1.76    0.28
   3  13  -4    1.22    0.22
 -16   3  -4    1.80    0.28
 -13  16   4    1.24    0.32
  -3 -13   4    1.60    0.34
 -13  16   4    1.80    0.26
 -16   6  -4    1.32    0.24
   6  10  -4    0.96    0.20
 -16   6  -4    1.41    0.28
 -10  16   4    1.09    0.30
  -6 -10   4    0.97    0.28
 -10  16   4    1.17    0.23
 -16   9  -4    1.62    0.31
   7 -16  -4    2.60    0.38
 -16   9  -4    2.45    0.30
   9   7  -4    1.65    0.22
  -9  -7   4    1.55    0.22
  -7  16   4    2.11    0.25
  -9  -7   4    1.89    0.21
 -16  12  -4    1.48    0.26
  12   4  -4    1.52    0.24
   4 -16  -4    1.48    0.31
 -16  12  -4    1.76    0.33
 -12  -4   4    1.31    0.23
  -4  16   4    1.46    0.23
 -12  -4   4    1.37    0.21
 -12  -4   4    1.50    0.23
   1 -16  -4    0.28    0.29
 -16  15  -4    0.26    0.20
 -16  15  -4   -0.26    0.25
 -15  -1   4    0.18    0.19
 -15  -1   4    0.19    0.18
 -15  -1   4   -0.20    0.17
  -1  16   4    0.09    0.20
  -1  16   4   -0.14    0.17
 -16  18  -4    0.78    0.32
  -2 -16  -4    0.68    0.33
   2  16   4    0.68    0.26
 -18   2   4    0.47    0.27
 -18   2   4    1.07    0.27
 -18   2   4    0.93    0.28
   2  16   4    0.96    0.23
 -16  21  -4    0.25    0.29
  -5 -16  -4    0.09    0.19
  -5 -16  -4   -0.04    0.27
  -5 -16  -4   -0.26    0.31
   5  16   4    0.06    0.21
  16 -21   4    0.07    0.29
   5  16   4   -0.09    0.27
   5  16   4   -0.48    0.38
 -21   5   4   -0.33    0.29
 -21   5   4   -0.13    0.23
 -21   5   4   -0.60    0.22
 -21   5   4    0.12    0.26
  -8 -16  -4    0.75    0.37
  -8 -16  -4    0.43    0.16
 -16  24  -4    0.47    0.33
  16 -24   4    0.81    0.30
 -24   8   4    0.78    0.28
 -24   8   4    0.48    0.26
 -24   8   4    0.25    0.33
 -24   8   4    0.67    0.27
   8  16   4    0.10    0.39
  16 -27   4    0.75    0.28
 -27  11   4    0.94    0.33
  11  16   4    0.71    0.41
  11  16   4    0.27    0.30
 -27  11   4    0.96    0.24
 -27  11   4    0.27    0.25
  10 -27   4   -0.08    0.24
  10 -27   4    0.06    0.22
  17  10   4   -0.09    0.35
 -27  17   4   -0.21    0.28
 -27  17   4   -0.28    0.26
 -27  17   4    0.14    0.23
 -27  17   4    0.00    0.20
  -7  24  -4    0.05    0.18
 -24  17   4    0.15    0.22
 -24  17   4    0.37    0.23
   7 -24   4    0.19    0.26
  17   7   4    0.02    0.32
   7 -24   4   -0.21    0.24
 -24  17   4    0.04    0.29
   7 -24   4    0.36    0.23
  17   7   4    0.46    0.24
 -24  17   4    0.17    0.30
 -17  -4  -4    3.59    0.44
 -17  -4  -4    3.28    0.36
  -4  21  -4    3.82    0.38
 -21  17   4    4.11    0.49
  17   4   4    3.21    0.44
   4 -21   4    3.70    0.36
   4 -21   4    4.42    0.45
 -21  17   4    3.61    0.37
  17   4   4    4.94    0.48
 -21  17   4    3.85    0.39
   4 -21   4    3.47    0.43
 -21  17   4    4.27    0.50
  -1  18  -4    0.30    0.23
 -17  -1  -4    0.05    0.21
  17   1   4    0.26    0.23
 -18  17   4   -0.19    0.21
   1 -18   4    0.22    0.32
 -18  17   4    0.29    0.25
 -17   2  -4    1.61    0.29
   2  15  -4    1.78    0.29
 -17   2  -4    1.07    0.26
 -17   2  -4    1.35    0.29
 -15  17   4    2.08    0.32
 -15  17   4    1.44    0.35
  -2 -15   4    1.21    0.33
 -17   5  -4   26.64    1.05
 -17   5  -4   26.30    1.26
   5  12  -4   28.60    1.02
 -12  17   4   29.27    1.06
 -12  17   4   27.90    1.32
  -5 -12   4   26.36    1.14
   8   9  -4    3.24    0.31
   9 -17  -4    3.44    0.40
 -17   8  -4    2.97    0.36
 -17   8  -4    3.49    0.36
  -9  17   4    3.23    0.32
  11   6  -4    7.44    0.46
   6 -17  -4    6.80    0.57
 -17  11  -4    7.18    0.57
  -6  17   4    7.30    0.39
 -11  -6   4    7.13    0.42
  -6  17   4    6.58    0.44
 -17  14  -4    9.59    0.53
  14   3  -4    8.82    0.53
   3 -17  -4    8.98    0.65
 -17  14  -4    8.98    0.67
  -3  17   4    8.47    0.49
  -3  17   4    8.02    0.47
 -14  -3   4    8.23    0.48
 -14  -3   4    9.35    0.50
 -14  -3   4    7.70    0.54
   0 -17  -4    0.65    0.34
 -17  17  -4    0.36    0.28
 -17   0   4    0.42    0.21
   0  17   4   -0.03    0.22
 -17   0   4    0.69    0.25
 -17   0   4    0.60    0.25
   0  17   4    0.50    0.21
  -3 -17  -4   -0.56    0.26
 -17  20  -4   -0.31    0.27
 -17  20  -4    0.04    0.29
  -3 -17  -4    0.17    0.20
 -20   3   4   -0.18    0.20
 -20   3   4   -0.36    0.23
   3  17   4    0.41    0.29
 -20   3   4    0.35    0.29
 -20   3   4    0.08    0.23
  -6 -17  -4    0.63    0.19
 -17  23  -4    0.25    0.29
  -6 -17  -4   -0.37    0.31
  -6 -17  -4    0.32    0.29
   6  17   4    0.19    0.38
 -23   6   4    0.60    0.25
  17 -23   4    0.24    0.29
 -23   6   4    0.83    0.29
   6  17   4    0.52    0.30
 -23   6   4    0.56    0.33
 -23   6   4    0.36    0.26
 -17  26  -4   -0.47    0.26
   9  17   4    0.35    0.37
 -26   9   4   -0.09    0.22
 -26   9   4    0.10    0.22
 -26   9   4    0.08    0.30
  17 -26   4    0.39    0.27
 -26   9   4   -0.13    0.26
   9  17   4   -0.05    0.27
  12  17   4    0.17    0.34
 -29  12   4    0.04    0.21
  12  17   4    0.24    0.24
 -29  12   4    0.19    0.17
  17 -29   4    0.49    0.23
  17 -29   4    0.42    0.20
  18  11   4    0.08    0.29
 -29  18   4   -0.08    0.21
 -29  18   4    0.05    0.16
 -29  18   4   -0.22    0.24
  11 -29   4    0.36    0.17
  18  11   4   -0.05    0.25
  11 -29   4    0.09    0.20
 -29  18   4   -0.30    0.18
 -26  18   4   -0.26    0.27
   8 -26   4   -0.39    0.19
  18   8   4    0.25    0.33
 -26  18   4   -0.65    0.27
   8 -26   4   -0.07    0.23
 -26  18   4    0.37    0.22
 -26  18   4    0.04    0.24
   8 -26   4    0.09    0.23
  -5  23  -4   -0.08    0.21
 -18  -5  -4    0.28    0.20
  18   5   4    0.00    0.23
 -23  18   4    0.04    0.30
 -23  18   4    0.37    0.33
 -23  18   4    0.36    0.26
  18   5   4    0.06    0.30
 -23  18   4    0.24    0.23
   5 -23   4   -0.01    0.25
   5 -23   4   -0.14    0.20
   5 -23   4   -0.23    0.26
  -2  20  -4    0.17    0.28
 -18  -2  -4    0.29    0.22
 -20  18   4    0.00    0.30
 -20  18   4    0.27    0.25
   2 -20   4   -0.10    0.20
 -20  18   4   -0.03    0.23
   2 -20   4    0.45    0.26
 -20  18   4   -0.37    0.29
 -20  18   4   -0.10    0.23
  18   2   4    0.26    0.25
   2 -20   4    0.40    0.29
 -18   1  -4   -0.03    0.21
   1  17  -4   -0.05    0.23
  -1 -17   4    0.09    0.29
 -17  18   4    0.14    0.22
 -17  18   4   -0.38    0.23
 -18   4  -4   34.51    1.29
 -18   4  -4   33.12    1.55
   4  14  -4   34.23    1.24
   4  14  -4   35.38    1.23
 -14  18   4   36.81    1.29
  -4 -14   4   35.69    1.39
 -14  18   4   35.39    1.63
   7  11  -4   10.56    0.55
 -18   7  -4   11.20    0.61
 -18   7  -4   10.69    0.69
 -11  18   4   10.37    0.59
   8 -18  -4    0.90    0.31
 -18  10  -4    0.47    0.25
  10   8  -4    0.78    0.22
 -18  10  -4    0.60    0.24
 -10  -8   4    0.61    0.18
  -8  18   4    0.75    0.23
   5 -18  -4   44.09    1.62
 -18  13  -4   41.81    1.88
  13   5  -4   42.66    1.49
  -5  18   4   43.33    1.32
 -13  -5   4   41.53    1.44
  -5  18   4   41.85    1.45
 -18  16  -4    0.96    0.34
 -18  16  -4    1.07    0.27
   2 -18  -4    1.08    0.37
  16   2  -4    1.09    0.26
  -2  18   4    1.01    0.25
 -16  -2   4    1.03    0.26
 -16  -2   4    1.07    0.25
 -18  19  -4    2.20    0.35
  -1 -18  -4    1.51    0.37
  -1 -18  -4    1.55    0.27
 -18  19  -4    2.26    0.39
 -18  19  -4    1.68    0.37
 -19   1   4    2.01    0.31
   1  18   4    1.72    0.34
 -19   1   4    1.86    0.36
 -19   1   4    2.35    0.35
 -19   1   4    1.94    0.30
  -4 -18  -4   -0.23    0.25
 -18  22  -4    0.24    0.29
 -18  22  -4    0.62    0.31
  -4 -18  -4   -0.15    0.30
  -4 -18  -4   -0.02    0.18
  18 -22   4    0.22    0.30
 -22   4   4    0.07    0.25
 -22   4   4    0.38    0.24
 -22   4   4    0.19    0.31
 -22   4   4    0.50    0.26
   4  18   4    0.12    0.27
 -18  25  -4    6.19    0.55
  -7 -18  -4    5.74    0.34
 -25   7   4    5.82    0.50
  18 -25   4    6.40    0.52
   7  18   4    4.92    0.55
 -25   7   4    5.32    0.50
 -25   7   4    5.79    0.43
 -25   7   4    6.42    0.44
   7  18   4    5.84    0.46
  18 -28   4    3.28    0.36
 -28  10   4    3.26    0.33
  10  18   4    2.80    0.46
  10  18   4    3.02    0.34
 -28  10   4    4.14    0.31
   9 -28   4    0.06    0.17
 -28  19   4   -0.25    0.17
 -28  19   4    0.06    0.24
  19   9   4    0.61    0.32
   9 -28   4   -0.22    0.21
 -28  19   4    0.20    0.21
 -28  19   4    0.07    0.26
   6 -25   4    0.49    0.27
   6 -25   4    0.00    0.26
  19   6   4   -0.12    0.30
 -25  19   4   -0.16    0.29
 -25  19   4   -0.11    0.23
 -25  19   4   -0.10    0.27
   6 -25   4    0.36    0.20
 -25  19   4    0.21    0.22
  -3  22  -4    0.21    0.26
 -19  -3  -4   -0.05    0.19
  19   3   4   -0.19    0.23
   3 -22   4    0.12    0.20
 -22  19   4    0.02    0.31
 -22  19   4   -0.25    0.29
   3 -22   4    0.27    0.26
 -22  19   4    0.05    0.24
 -22  19   4    0.05    0.24
   3 -22   4    0.59    0.30
 -19   0  -4    9.56    0.58
   0  19  -4   10.37    0.60
   0  19  -4    9.57    0.66
 -19   0  -4    9.87    0.60
 -19  19   4    9.43    0.63
  19   0   4   10.61    0.67
 -19  19   4    9.19    0.61
   0 -19   4   10.38    0.72
   0 -19   4   10.85    0.55
 -19  19   4    9.64    0.71
   0 -19   4   11.17    0.62
 -19  19   4   10.16    0.73
 -19   3  -4    3.68    0.37
   3  16  -4    4.28    0.40
 -19   3  -4    3.00    0.38
 -16  19   4    3.38    0.40
  -3 -16   4    4.03    0.48
 -16  19   4    3.68    0.38
 -19   6  -4   59.23    1.98
   6  13  -4   57.96    1.93
   6  13  -4   59.33    1.87
 -19   6  -4   57.85    2.45
 -13  19   4   58.48    2.01
  -6 -13   4   60.14    2.09
 -19   9  -4    0.21    0.24
 -19   9  -4   -0.04    0.21
   9  10  -4    0.06    0.19
 -19  12  -4   40.47    1.76
  12   7  -4   37.37    1.36
   7 -19  -4   36.73    1.47
 -12  -7   4   37.54    1.30
  15   4  -4    2.00    0.31
   4 -19  -4    1.70    0.40
 -15  -4   4    2.20    0.30
 -19  18  -4    2.33    0.35
  18   1  -4    2.25    0.37
 -19  18  -4    2.73    0.43
   1 -19  -4    2.04    0.30
 -19  18  -4    2.60    0.42
   1 -19  -4    2.23    0.43
  -1  19   4    2.07    0.34
 -18  -1   4    2.00    0.32
 -18  -1   4    2.22    0.30
  21  -2  -4    1.10    0.31
  -2 -19  -4    1.20    0.24
 -19  21  -4    1.70    0.32
 -19  21  -4    1.81    0.37
  -2 -19  -4    0.84    0.33
 -19  21  -4    1.39    0.35
 -21   2   4    1.52    0.27
   2  19   4    1.32    0.31
 -21   2   4    1.26    0.30
 -19  24  -4    1.45    0.35
  -5 -19  -4    1.12    0.20
  -5 -19  -4    0.80    0.30
 -19  24  -4    1.01    0.29
  19 -24   4    0.95    0.31
 -24   5   4    0.98    0.30
 -24   5   4    0.79    0.26
 -24   5   4    0.69    0.29
 -24   5   4    0.61    0.36
 -19  27  -4    0.20    0.29
 -19  27  -4    0.14    0.23
 -27   8   4   -0.23    0.20
   8  19   4    0.55    0.35
   8  19   4    0.34    0.27
  19 -27   4    0.19    0.25
 -20  -7  -4    3.35    0.35
 -27  20   4    3.12    0.39
 -27  20   4    3.42    0.31
   7 -27   4    3.15    0.28
 -27  20   4    3.35    0.38
  20   7   4    4.21    0.44
   7 -27   4    2.67    0.34
 -20  -4  -4    1.23    0.25
 -20  -4  -4    1.48    0.30
  -4  24  -4    1.07    0.23
 -24  20   4    0.43    0.32
 -24  20   4    0.92    0.27
   4 -24   4    1.09    0.23
 -24  20   4    1.10    0.35
   4 -24   4    1.11    0.31
 -24  20   4    1.43    0.28
   4 -24   4    1.05    0.28
  -1  21  -4   29.05    1.09
 -20  -1  -4   29.36    1.07
 -20  -1  -4   30.12    1.15
   1 -21   4   27.85    1.23
  20   1   4   29.22    1.21
 -21  20   4   27.10    1.07
   1 -21   4   28.33    1.15
   1 -21   4   27.89    1.00
 -21  20   4   29.63    1.25
 -21  20   4   29.78    1.24
 -20   2  -4   -0.01    0.23
   2  18  -4   -0.19    0.28
 -20   2  -4    0.03    0.23
 -18  20   4    0.28    0.31
 -18  20   4    0.00    0.24
 -18  20   4    0.25    0.32
  -2 -18   4    0.30    0.20
  -2 -18   4   -0.17    0.27
  -2 -18   4    0.13    0.22
  20  -2   4   -0.41    0.23
 -20   5  -4   35.69    1.23
 -20   5  -4   35.34    1.35
   5  15  -4   35.80    1.27
  -5 -15   4   34.91    1.43
  -5 -15   4   36.20    1.16
 -20   8  -4    4.08    0.41
   8  12  -4    3.82    0.38
 -20  11  -4    7.33    0.52
  11   9  -4    5.66    0.45
   9 -20  -4    6.86    0.56
  14   6  -4   11.65    0.65
 -20  14  -4    9.83    0.61
   6 -20  -4   11.71    0.75
 -14  -6   4   11.56    0.59
 -20  17  -4    0.18    0.24
   3 -20  -4   -0.19    0.24
 -20  17  -4   -0.20    0.29
   3 -20  -4   -0.12    0.30
  17   3  -4    0.20    0.24
 -20  17  -4   -0.16    0.29
 -17  -3   4    0.06    0.20
 -17  -3   4    0.45    0.23
  -3  20   4    0.19    0.25
 -20  20  -4    8.78    0.66
 -20  20  -4    9.47    0.69
  20   0  -4    8.10    0.62
   0 -20  -4    8.04    0.52
 -20  20  -4    8.21    0.58
   0 -20  -4    8.56    0.68
   0 -20  -4    8.65    0.59
   0  20   4    8.01    0.58
 -20   0   4    7.85    0.56
 -20   0   4    8.29    0.53
 -20  23  -4    0.81    0.27
  -3 -20  -4    0.72    0.31
  -3 -20  -4    0.52    0.20
 -20  23  -4    0.55    0.32
 -20  23  -4    0.88    0.31
   3  20   4    0.10    0.27
 -23   3   4    0.54    0.28
  20 -23   4    0.81    0.32
 -23   3   4    0.41    0.25
 -20  26  -4    3.82    0.39
 -20  26  -4    4.18    0.45
  20 -26   4    4.16    0.42
 -26   6   4    4.77    0.38
   6  20   4    4.53    0.40
 -21  -5  -4    3.65    0.37
   5 -26   4    4.40    0.41
 -26  21   4    3.64    0.33
 -26  21   4    3.76    0.42
   5 -26   4    3.16    0.29
 -26  21   4    3.88    0.42
 -21  -2  -4   -0.13    0.24
 -21  -2  -4    0.22    0.21
  -2  23  -4    0.05    0.23
 -23  21   4    0.21    0.23
   2 -23   4    0.09    0.20
 -23  21   4    0.20    0.30
 -23  21   4    0.62    0.32
   2 -23   4    0.31    0.28
   2 -23   4    0.52    0.25
   1  20  -4   28.80    1.10
 -21   1  -4   29.51    1.17
  -1 -20   4   27.73    1.13
  21  -1   4   28.47    1.20
  -1 -20   4   28.40    0.98
  -1 -20   4   28.12    1.23
 -20  21   4   27.19    1.07
 -20  21   4   31.28    1.26
 -20  21   4   29.65    1.24
 -21   4  -4    3.44    0.37
   4  17  -4    3.57    0.53
 -21   4  -4    3.32    0.39
  -4 -17   4    3.49    0.30
 -17  21   4    2.56    0.43
  -4 -17   4    2.72    0.44
  -4 -17   4    4.01    0.47
  -4 -17   4    4.38    0.42
 -17  21   4    3.52    0.41
 -17  21   4    4.14    0.47
 -21   7  -4   20.60    0.94
   7  14  -4   22.15    1.19
  14 -21  -4   20.94    0.94
 -21   7  -4   19.97    0.87
  -7 -14   4   21.64    0.74
 -14  21   4   22.99    1.04
 -21  10  -4    2.26    0.33
 -21  10  -4    2.92    0.34
  10  11  -4    2.14    0.32
 -21  10  -4    2.41    0.36
 -21  10  -4    2.60    0.42
 -10 -11   4    2.42    0.21
 -21  13  -4   11.14    0.62
 -21  13  -4   12.53    0.65
   8 -21  -4   13.13    0.78
 -21  13  -4   12.88    0.79
  13   8  -4   12.16    0.65
  -8  21   4   12.30    0.56
 -21  16  -4    0.22    0.32
   5 -21  -4    0.07    0.24
  16   5  -4   -0.16    0.22
  16   5  -4   -0.41    0.32
 -21  16  -4    0.09    0.24
 -21  16  -4    0.08    0.31
   5 -21  -4    0.15    0.30
  -5  21   4    0.06    0.22
 -16  -5   4    0.13    0.19
 -16  -5   4    0.24    0.32
 -21  19  -4    1.25    0.37
   2 -21  -4    1.73    0.36
   2 -21  -4    1.93    0.33
   2 -21  -4    1.09    0.26
 -21  19  -4    1.48    0.31
  19   2  -4    1.72    0.34
 -21  19  -4    1.58    0.38
 -19  -2   4    1.21    0.28
  -2  21   4    1.67    0.29
 -19  -2   4    1.87    0.30
  -1 -21  -4    5.81    0.48
  -1 -21  -4    5.56    0.52
 -21  22  -4    4.31    0.41
 -21  22  -4    5.97    0.55
 -21  22  -4    5.46    0.50
  -1 -21  -4    4.61    0.37
   1  21   4    4.87    0.43
 -22   1   4    4.31    0.40
 -22   1   4    5.40    0.48
 -21  25  -4   -0.26    0.26
 -21  25  -4   -0.64    0.22
  -4 -21  -4    0.20    0.24
 -21  25  -4   -0.12    0.28
  -4 -21  -4    0.12    0.15
   4  21   4    0.16    0.25
 -25   4   4    0.00    0.23
  21 -25   4    0.46    0.28
 -25   4   4    0.02    0.24
 -21  28  -4    0.69    0.23
  21 -28   4    0.04    0.22
 -28   7   4    0.58    0.20
   7  21   4    0.34    0.22
 -22  -6  -4    5.47    0.39
   6 -28   4    4.77    0.39
 -28  22   4    4.37    0.39
   6 -28   4    4.77    0.29
 -28  22   4    5.44    0.34
 -28  22   4    4.69    0.42
 -22  -3  -4    1.47    0.29
   3 -25   4    0.97    0.28
 -25  22   4    0.97    0.26
 -25  22   4    0.95    0.32
 -25  22   4    1.12    0.32
   3 -25   4    1.19    0.22
   3 -25   4    1.33    0.30
   0  22  -4    9.20    0.60
 -22   0  -4    9.57    0.58
 -22   0  -4   10.21    0.61
   0 -22   4    9.95    0.68
 -22  22   4    9.07    0.68
   0 -22   4   10.23    0.51
 -22  22   4    9.73    0.58
 -22  22   4    9.81    0.71
   0 -22   4    9.67    0.61
 -22   3  -4    0.03    0.23
   3  19  -4   -0.04    0.27
 -22   3  -4   -0.40    0.22
  -3 -19   4   -0.15    0.17
  22  -3   4    0.10    0.26
  -3 -19   4   -0.10    0.26
 -19  22   4    0.21    0.23
  -3 -19   4    0.20    0.23
 -19  22   4    0.20    0.30
 -19  22   4    0.10    0.31
 -22   6  -4    6.95    0.55
 -22   6  -4    6.08    0.47
  16 -22  -4    6.41    0.52
   6  16  -4    6.17    0.65
  -6 -16   4    6.57    0.38
  -6 -16   4    6.82    0.62
  -6 -16   4    5.73    0.54
  -6 -16   4    6.56    0.51
 -16  22   4    5.60    0.60
 -16  22   4    5.65    0.54
 -16  22   4    5.58    0.50
   9  13  -4    0.40    0.44
 -22   9  -4    0.36    0.33
   9  13  -4    0.08    0.21
 -22   9  -4   -0.04    0.24
 -22   9  -4    0.38    0.33
 -22   9  -4    0.04    0.27
 -22   9  -4   -0.23    0.23
  13 -22  -4   -0.05    0.26
  -9 -13   4   -0.06    0.38
 -13  22   4   -0.43    0.28
  -9 -13   4    0.07    0.24
  -9 -13   4   -0.06    0.14
  12  10  -4    4.81    0.44
  12  10  -4    6.48    0.64
 -22  12  -4    4.93    0.53
 -22  12  -4    4.37    0.41
 -22  12  -4    4.65    0.53
  10 -22  -4    6.00    0.53
 -22  12  -4    4.21    0.39
  10 -22  -4    5.31    0.49
 -10  22   4    4.72    0.51
 -12 -10   4    4.37    0.54
  15   7  -4    7.60    0.53
 -22  15  -4    8.40    0.65
 -22  15  -4    6.08    0.57
   7 -22  -4    6.79    0.59
  15   7  -4    7.50    0.65
 -22  15  -4    7.69    0.54
   7 -22  -4    6.16    0.51
  -7  22   4    6.61    0.43
 -15  -7   4    7.27    0.61
 -22  18  -4    0.24    0.26
 -22  18  -4   -0.11    0.29
  18   4  -4   -0.24    0.22
   4 -22  -4    0.08    0.28
 -22  18  -4    0.46    0.32
   4 -22  -4    0.08    0.22
   4 -22  -4   -0.07    0.24
 -18  -4   4    0.39    0.21
 -18  -4   4    0.22    0.22
  -4  22   4    0.21    0.22
   1 -22  -4    5.11    0.38
 -22  21  -4    4.21    0.41
   1 -22  -4    5.95    0.55
 -22  21  -4    5.32    0.52
 -22  21  -4    5.10    0.52
   1 -22  -4    5.61    0.47
  -1  22   4    4.89    0.40
 -21  -1   4    4.95    0.42
 -21  -1   4    5.46    0.47
  -2 -22  -4    0.84    0.29
 -22  24  -4    0.72    0.32
  -2 -22  -4    0.90    0.19
 -22  24  -4    0.67    0.26
 -22  24  -4    0.95    0.32
   2  22   4    0.77    0.25
 -24   2   4    1.14    0.28
  22 -24   4    0.76    0.30
 -24   2   4    1.05    0.29
 -22  27  -4    5.40    0.46
 -22  27  -4    6.55    0.47
   5  22   4    4.79    0.34
  22 -27   4    5.55    0.42
 -27   5   4    5.57    0.41
 -23  -4  -4    5.85    0.45
 -27  23   4    6.81    0.55
 -27  23   4    6.52    0.40
   4 -27   4    6.47    0.32
   4 -27   4    6.22    0.43
 -27  23   4    6.09    0.48
 -23  -1  -4   -0.01    0.25
 -24  23   4    0.19    0.30
   1 -24   4    0.05    0.24
   1 -24   4    0.37    0.24
   1 -24   4    0.15    0.18
 -24  23   4    0.01    0.22
 -24  23   4    0.15    0.28
 -23   2  -4    0.11    0.25
   2  21  -4    0.51    0.27
 -23   2  -4    0.23    0.26
  -2 -21   4    0.06    0.24
 -21  23   4    0.11    0.30
 -21  23   4    0.19    0.23
 -21  23   4   -0.05    0.29
  -2 -21   4    0.16    0.27
  -2 -21   4    0.38    0.18
 -23   5  -4    0.20    0.27
 -23   5  -4    0.41    0.25
   5  18  -4    0.38    0.37
  18 -23  -4   -0.20    0.27
   5  18  -4    0.12    0.28
 -18  23   4    0.15    0.32
  -5 -18   4   -0.22    0.31
  -5 -18   4   -0.18    0.15
 -18  23   4    0.16    0.29
 -18  23   4   -0.21    0.24
  -5 -18   4    0.46    0.29
  23  -5   4    0.03    0.24
  -5 -18   4    0.29    0.24
  15 -23  -4    3.37    0.41
 -23   8  -4    3.88    0.38
 -23   8  -4    4.58    0.45
   8  15  -4    4.56    0.60
 -15  23   4    3.63    0.45
  -8 -15   4    4.70    0.54
  -8 -15   4    3.71    0.25
  -8 -15   4    4.43    0.43
  11  12  -4    9.97    0.79
 -23  11  -4    8.90    0.62
 -23  11  -4   10.29    0.76
  12 -23  -4   10.20    0.64
 -23  11  -4    9.10    0.71
 -23  11  -4    7.52    0.55
  11  12  -4    8.04    0.55
 -11 -12   4    9.48    0.72
 -12  23   4   10.28    0.68
 -23  14  -4    2.28    0.41
  14   9  -4    2.33    0.48
   9 -23  -4    1.97    0.36
   9 -23  -4    2.36    0.36
  14   9  -4    2.18    0.34
 -23  14  -4    1.89    0.42
 -23  14  -4    1.84    0.32
 -14  -9   4    2.45    0.42
 -23  17  -4    0.21    0.32
 -23  17  -4    0.41    0.30
   6 -23  -4    0.20    0.28
   6 -23  -4    0.58    0.27
  17   6  -4    0.31    0.33
  17   6  -4    0.38    0.23
 -23  17  -4    0.77    0.27
  -6  23   4    0.50    0.19
 -17  -6   4    0.69    0.34
   3 -23  -4    0.67    0.32
   3 -23  -4    0.61    0.23
   3 -23  -4    0.69    0.26
 -23  20  -4    0.42    0.32
 -23  20  -4    0.89    0.33
 -23  20  -4    0.24    0.24
  -3  23   4   -0.04    0.21
 -20  -3   4    0.44    0.24
 -20  -3   4    0.42    0.22
   0 -23  -4    0.23    0.19
 -23  23  -4   -0.03    0.27
 -23  23  -4    1.03    0.27
   0 -23  -4    0.34    0.26
 -23  23  -4    0.36    0.29
  23 -23   4    0.68    0.31
 -23   0   4    0.87    0.27
   0  23   4    0.63    0.23
 -23   0   4    0.74    0.26
 -23  26  -4    0.60    0.23
 -23  26  -4    1.07    0.30
 -23  26  -4    0.91    0.30
 -26   3   4    0.81    0.23
  23 -26   4    0.67    0.26
   3  23   4    0.68    0.21
  26 -24  -4    0.52    0.25
 -24  -2  -4   -0.14    0.23
 -26  24   4   -0.26    0.19
 -26  24   4    0.20    0.25
   2 -26   4   -0.12    0.21
 -26  24   4   -0.03    0.25
   2 -26   4    0.04    0.12
 -24   1  -4    0.17    0.26
  23 -24  -4   -0.23    0.26
 -23  24   4   -0.23    0.29
  -1 -23   4   -0.11    0.24
 -23  24   4   -0.01    0.23
  -1 -23   4    0.07    0.23
  -1 -23   4    0.40    0.16
 -23  24   4    0.06    0.28
   4  20  -4    1.22    0.31
 -24   4  -4    0.89    0.28
 -24   4  -4    1.35    0.30
  20 -24  -4    1.14    0.33
  -4 -20   4    0.98    0.18
 -20  24   4    0.85    0.28
  -4 -20   4    1.22    0.29
 -20  24   4    0.83    0.33
 -20  24   4    1.21    0.33
  -4 -20   4    1.17    0.32
   7  17  -4    0.18    0.30
 -24   7  -4    0.55    0.25
   7  17  -4    0.47    0.39
 -24   7  -4    0.33    0.24
  17 -24  -4    0.22    0.28
  -7 -17   4    0.21    0.34
  -7 -17   4   -0.17    0.24
 -17  24   4    0.02    0.24
  -7 -17   4    0.20    0.14
 -17  24   4   -0.06    0.30
 -24  10  -4   -0.11    0.32
 -24  10  -4    0.80    0.27
 -24  10  -4    0.30    0.25
  14 -24  -4    0.76    0.30
  10  14  -4    0.06    0.41
 -24  10  -4    0.75    0.39
 -14  24   4    0.13    0.30
 -10 -14   4    0.25    0.34
  11 -24  -4    2.40    0.37
 -24  13  -4    2.19    0.41
 -24  13  -4    0.88    0.36
  13  11  -4    2.02    0.32
  13  11  -4    2.66    0.50
 -24  13  -4    1.92    0.32
 -13 -11   4    2.06    0.44
 -24  16  -4    0.09    0.31
 -24  16  -4    0.28    0.24
 -24  16  -4    0.17    0.32
  16   8  -4    0.67    0.35
  16   8  -4    0.77    0.27
   8 -24  -4    0.78    0.31
   8 -24  -4    0.23    0.25
 -16  -8   4    0.36    0.34
 -24  19  -4    0.95    0.34
   5 -24  -4    0.75    0.31
   5 -24  -4    0.78    0.29
 -24  19  -4    1.30    0.35
  19   5  -4    0.64    0.32
 -24  19  -4    0.82    0.26
   5 -24  -4    0.69    0.23
 -19  -5   4    1.03    0.26
   2 -24  -4    0.58    0.21
 -24  22  -4    0.93    0.27
   2 -24  -4    0.73    0.26
 -24  22  -4    1.02    0.32
 -24  22  -4    0.48    0.29
   2 -24  -4    1.09    0.30
  -2  24   4    0.78    0.20
 -22  -2   4    0.88    0.27
 -24  25  -4    3.89    0.41
 -24  25  -4    4.35    0.42
  -1 -24  -4    3.86    0.25
 -24  25  -4    4.58    0.38
   1  24   4    4.58    0.31
 -25   1   4    4.43    0.37
  24 -25   4    4.47    0.39
  25 -25  -4    2.34    0.32
   0  25  -4    2.74    0.19
 -25   0  -4    2.52    0.31
   0 -25   4    2.43    0.30
 -25  25   4    3.17    0.38
 -25  25   4    2.62    0.27
 -25  25   4    2.54    0.34
 -25   3  -4    1.53    0.30
  22 -25  -4    1.36    0.31
  -3 -22   4    0.65    0.27
 -22  25   4    1.42    0.35
  -3 -22   4    0.98    0.15
 -22  25   4    1.02    0.26
 -22  25   4    0.83    0.31
   6  19  -4    0.17    0.34
  19 -25  -4    0.09    0.27
 -25   6  -4   -0.11    0.21
 -25   6  -4    0.28    0.25
   6  19  -4    0.06    0.28
 -19  25   4   -0.03    0.23
 -19  25   4   -0.07    0.29
  -6 -19   4    0.29    0.24
 -25   9  -4   -0.03    0.22
 -25   9  -4   -0.16    0.21
  16 -25  -4    0.01    0.26
   9  16  -4    0.19    0.37
  -9 -16   4   -0.30    0.33
 -16  25   4    0.26    0.30
 -25  12  -4    0.92    0.35
 -25  12  -4    0.85    0.34
  13 -25  -4    0.55    0.29
  12  13  -4    0.87    0.44
 -25  12  -4    0.33    0.25
 -12 -13   4    1.22    0.39
  10 -25  -4    0.59    0.28
  15  10  -4    0.27    0.36
 -25  15  -4    0.10    0.24
 -25  15  -4    0.22    0.29
 -25  15  -4   -0.12    0.31
 -15 -10   4    0.14    0.33
   7 -25  -4    7.41    0.56
 -25  18  -4    5.74    0.53
 -25  18  -4    5.16    0.42
   7 -25  -4    5.27    0.40
 -25  18  -4    5.12    0.49
  18   7  -4    4.65    0.50
   7 -25  -4    6.10    0.48
 -18  -7   4    5.66    0.43
   4 -25  -4   -0.37    0.22
 -25  21  -4    0.01    0.26
   4 -25  -4   -0.21    0.24
 -25  21  -4   -0.15    0.30
   4 -25  -4    0.00    0.20
 -25  21  -4    0.05    0.23
 -21  -4   4   -0.17    0.22
 -25  24  -4    3.59    0.39
   1 -25  -4    4.20    0.27
 -25  24  -4    3.87    0.42
 -25  24  -4    4.23    0.35
  25 -24   4    4.68    0.41
 -24  -1   4    3.83    0.34
 -26   2  -4    0.04    0.20
   2  24  -4    0.15    0.18
  24 -26  -4   -0.22    0.23
 -24  26   4   -0.19    0.24
 -24  26   4    0.09    0.26
 -24  26   4   -0.33    0.20
 -26   5  -4    3.45    0.35
   5  21  -4    4.54    0.39
  21 -26  -4    3.82    0.40
 -21  26   4    3.72    0.42
 -21  26   4    3.75    0.43
 -21  26   4    3.20    0.36
  18 -26  -4   -0.29    0.25
   8  18  -4    0.07    0.35
 -26   8  -4    0.05    0.21
 -26   8  -4    0.39    0.25
 -18  26   4   -0.20    0.26
 -18  26   4   -0.23    0.23
 -26  11  -4    1.92    0.30
  15 -26  -4    1.88    0.34
  11  15  -4    1.89    0.46
 -26  11  -4    1.82    0.31
 -26  14  -4    1.07    0.27
 -26  14  -4    0.63    0.31
 -26  14  -4    1.06    0.34
  12 -26  -4    0.78    0.27
  14  12  -4    0.55    0.41
   9 -26  -4   -0.05    0.25
   9 -26  -4   -0.31    0.21
 -26  17  -4   -0.43    0.28
 -26  17  -4   -0.17    0.25
  17   9  -4   -0.18    0.32
 -26  17  -4    0.09    0.23
   9 -26  -4   -0.15    0.24
 -26  20  -4    4.33    0.37
 -26  20  -4    4.08    0.43
   6 -26  -4    5.01    0.46
  20   6  -4    4.59    0.49
   6 -26  -4    4.75    0.41
 -26  20  -4    4.39    0.46
   6 -26  -4    4.12    0.34
 -20  -6   4    4.30    0.38
   3 -26  -4    1.10    0.25
 -26  23  -4    0.70    0.28
   3 -26  -4    1.30    0.20
 -26  23  -4    0.72    0.27
 -26  23  -4    0.70    0.23
  26 -23   4    0.79    0.28
 -23  -3   4    0.59    0.23
   4  23  -4    6.34    0.41
  23 -27  -4    6.26    0.46
 -27   4  -4    5.92    0.43
 -23  27   4    6.27    0.48
 -23  27   4    6.71    0.52
 -23  27   4    6.55    0.43
 -27   7  -4    3.51    0.33
  20 -27  -4    3.94    0.38
   7  20  -4    3.00    0.35
   7  20  -4    2.68    0.43
 -20  27   4    2.70    0.32
 -20  27   4    2.30    0.37
  10  17  -4   -0.69    0.26
  17 -27  -4    0.26    0.26
 -27  10  -4   -0.11    0.22
  10  17  -4    0.15    0.40
 -17  27   4   -0.37    0.23
  13  14  -4    3.76    0.52
 -27  13  -4    3.35    0.34
  14 -27  -4    3.17    0.37
 -27  13  -4    3.90    0.42
 -27  16  -4    0.85    0.25
 -27  16  -4    0.17    0.28
  11 -27  -4    0.31    0.26
  16  11  -4    0.46    0.38
 -27  16  -4    1.09    0.34
 -27  19  -4    0.37    0.27
 -27  19  -4    0.26    0.22
   8 -27  -4    0.40    0.21
 -27  19  -4   -0.33    0.27
   8 -27  -4   -0.01    0.24
  19   8  -4    0.16    0.35
 -19  -8   4    0.51    0.24
 -27  22  -4    4.25    0.40
   5 -27  -4    4.97    0.36
 -27  22  -4    4.12    0.39
   5 -27  -4    5.12    0.41
 -27  22  -4    5.18    0.36
 -22  -5   4    5.30    0.38
  22 -28  -4    4.15    0.35
   6  22  -4    4.71    0.33
 -28   6  -4    5.78    0.39
 -22  28   4    4.21    0.38
 -22  28   4    6.44    0.42
  19 -28  -4    0.27    0.24
   9  19  -4   -0.01    0.25
 -28   9  -4   -0.05    0.20
   9  19  -4    0.30    0.37
 -19  28   4   -0.04    0.23
  16 -28  -4    1.79    0.30
  12  16  -4    2.03    0.45
  12  16  -4    1.23    0.31
 -28  12  -4    1.63    0.26
  13 -28  -4    8.05    0.54
 -28  15  -4    6.99    0.54
 -28  15  -4    8.01    0.47
 -28  15  -4    7.14    0.54
  15  13  -4    8.39    0.63
 -28  18  -4    3.27    0.39
  18  10  -4    3.52    0.45
  10 -28  -4    3.36    0.30
 -28  18  -4    3.64    0.31
  10 -28  -4    3.17    0.36
 -28  18  -4    2.36    0.33
 -18 -10   4    3.36    0.33
   7 -28  -4    0.44    0.22
  21   7  -4    0.67    0.30
 -28  21  -4    0.25    0.26
 -28  21  -4    0.53    0.20
 -28  21  -4    0.13    0.22
   7 -28  -4    0.47    0.18
 -21  -7   4    0.15    0.21
 -29  11  -4    0.12    0.19
  11  18  -4   -0.04    0.23
  18 -29  -4    0.05    0.21
  11  18  -4    0.31    0.34
 -18  29   4   -0.30    0.20
 -29  14  -4    1.54    0.24
  14  15  -4    1.84    0.42
  14  15  -4    1.98    0.31
  15 -29  -4    1.77    0.28
  12 -29  -4    0.41    0.19
  17  12  -4    0.54    0.33
  12 -29  -4    0.26    0.21
 -29  17  -4    0.78    0.27
 -29  17  -4    0.11    0.21
 -29  17  -4    0.42    0.20
   0  -1  -5   -0.03    0.03
   1   0  -5    0.03    0.03
  -1   1  -5    0.04    0.02
  -1   0   5    0.01    0.03
   0   1   5    0.02    0.03
   1  -1   5    0.00    0.02
   2  -2  -5   -0.03    0.02
   2  -2  -5    0.00    0.02
   0   2  -5   -0.04    0.06
  -2   0  -5    0.00    0.06
   2   0   5   -0.04    0.05
   0  -2   5   -0.06    0.05
  -2   3  -5    4.70    0.18
  -1  -2  -5    4.70    0.22
   3  -1  -5    4.50    0.18
  -3   1   5    4.50    0.19
   2  -3   5    4.41    0.17
  -1   4  -5   -0.10    0.09
  -1   4  -5    0.08    0.10
  -3  -1  -5    0.09    0.13
   4  -3  -5    0.06    0.04
   1  -4   5    0.00    0.08
  -4   3   5    0.00    0.03
  -4   3   5    0.07    0.09
   2   1  -5    4.77    0.21
  -3   2  -5    4.39    0.17
   1  -3  -5    4.66    0.19
  -1   3   5    4.17    0.19
  -2  -1   5    5.07    0.22
   3  -2   5    4.56    0.17
  -2  -3  -5    0.84    0.16
   5  -2  -5    1.09    0.11
  -3   5  -5    1.10    0.21
  -3   5  -5    1.01    0.12
   3  -5   5    0.77    0.09
  -5   2   5    1.14    0.15
  -5   2   5    1.08    0.11
  -4  -2  -5   12.17    0.53
   6  -4  -5   12.81    0.40
  -4  -2  -5   12.34    0.51
  -2   6  -5   10.70    0.55
   2  -6   5   12.85    0.46
  -6   4   5   12.60    0.56
  -6   4   5   11.75    0.40
   3  -4  -5   -0.02    0.06
   1   3  -5    0.01    0.07
  -4   1  -5    0.07    0.10
  -4   1  -5    0.06    0.09
   4  -1   5    0.01    0.08
  -3   4   5   -0.01    0.05
  -1  -3   5    0.04    0.10
  -3   4   5    0.10    0.12
   0  -4  -5    0.19    0.13
  -4   4  -5   -0.02    0.15
  -4   4  -5   -0.02    0.05
  -4   0   5   -0.11    0.12
  -4   0   5    0.10    0.09
  -3  -4  -5    0.26    0.10
  -4   7  -5    0.24    0.11
   7  -3  -5    0.39    0.10
  -3  -4  -5    0.35    0.16
  -7   3   5    0.11    0.13
  -7   3   5    0.19    0.09
  -5  -3  -5    2.03    0.24
   8  -5  -5    1.96    0.11
  -3   8  -5    2.40    0.25
  -5  -3  -5    2.17    0.19
  -8   5   5    2.32    0.22
   3  -8   5    1.94    0.16
  -8   5   5    2.00    0.10
  -5   0  -5    0.08    0.10
   0   5  -5   -0.14    0.10
  -5   0  -5    0.17    0.16
   0  -5   5    0.18    0.14
  -5   5   5    0.34    0.16
  -5   3  -5    1.10    0.11
  -5   3  -5    1.11    0.16
   2  -5  -5    0.96    0.13
  -3  -2   5    1.10    0.18
  -3  -2   5    1.11    0.13
  -2   5   5    1.40    0.21
   5  -3   5    0.95    0.09
  -2   5   5    0.92    0.14
  -1  -5  -5    2.22    0.21
  -5   6  -5    2.34    0.27
  -5   6  -5    2.30    0.14
   5  -6   5    2.32    0.12
  -6   1   5    2.29    0.23
  -6   1   5    2.64    0.21
   1   5   5    1.96    0.18
  -4  -5  -5    0.58    0.19
  -5   9  -5    0.64    0.22
  -4  -5  -5    0.65    0.13
   5  -9   5    0.81    0.10
  -9   4   5    0.68    0.16
  -9   4   5    0.72    0.11
  -4  10  -5   65.08    2.53
  -6  -4  -5   66.27    2.01
  -6  -4  -5   65.70    2.46
  -6  -4  -5   66.33    2.19
 -10   6   5   60.95    2.05
   4 -10   5   66.53    2.10
 -10   6   5   66.90    2.51
  -1   7  -5    1.08    0.15
  -6  -1  -5    1.37    0.20
  -6  -1  -5    1.61    0.16
  -7   6   5    1.30    0.18
   1  -7   5    1.07    0.15
  -6   2  -5   12.41    0.54
   4  -6  -5   12.25    0.42
  -6   2  -5   12.62    0.48
   2   4  -5   12.24    0.52
  -4   6   5   12.06    0.59
  -4   6   5   11.76    0.43
  -2  -4   5   11.98    0.50
  -6   5  -5    2.22    0.12
   1  -6  -5    2.50    0.20
  -6   5  -5    2.28    0.25
  -6   5  -5    2.27    0.10
  -5  -1   5    1.85    0.21
  -1   6   5    2.52    0.20
  -5  -1   5    2.70    0.22
  -2  -6  -5    0.86    0.18
  -6   8  -5    0.92    0.22
  -8   2   5    1.06    0.16
  -8   2   5    0.94    0.15
   6  -8   5    0.95    0.08
   2   6   5    0.92    0.12
  -8   2   5    0.86    0.14
  -6  11  -5    1.52    0.32
  -5  -6  -5    1.75    0.16
  -5  -6  -5    1.52    0.24
 -11   5   5    1.64    0.20
 -11   5   5    1.91    0.25
   5   6   5    1.80    0.18
   5   6   5    1.50    0.18
 -11   5   5    1.99    0.23
  -7  -5  -5   28.90    0.96
  -7  -5  -5   28.90    1.12
  -5  12  -5   30.32    1.31
  -5  12  -5   28.50    0.96
  -7  -5  -5   28.07    1.17
   7   5   5   29.31    0.98
 -12   7   5   28.13    1.00
 -12   7   5   28.30    1.22
  -7  -2  -5   82.53    2.62
  -7  -2  -5   81.92    2.98
  -2   9  -5   77.52    2.99
  -7  -2  -5   79.75    2.44
  -9   7   5   80.07    3.02
   2  -9   5   77.59    2.56
  -7   1  -5    1.42    0.19
   1   6  -5    1.18    0.15
  -7   1  -5    1.46    0.16
  -6   7   5    1.41    0.22
  -1  -6   5    1.33    0.19
  -7   4  -5    0.07    0.13
  -7   4  -5    0.23    0.10
   3  -7  -5    0.25    0.11
  -4  -3   5    0.13    0.10
   7  -4   5    0.11    0.07
  -4  -3   5    0.06    0.16
  -3   7   5    0.13    0.21
   0  -7  -5    0.05    0.13
  -7   7  -5   -0.11    0.14
  -7   7  -5    0.08    0.17
  -7   0   5    0.10    0.10
  -7   0   5    0.04    0.12
  -7   0   5   -0.16    0.14
   0   7   5   -0.07    0.09
  -3  -7  -5    5.22    0.37
  -7  10  -5    6.42    0.48
   3   7   5    5.44    0.31
 -10   3   5    5.39    0.30
 -10   3   5    5.80    0.32
 -10   3   5    5.58    0.37
  -6  -7  -5   10.86    0.59
  -7  13  -5   11.55    0.47
  -7  13  -5   10.88    0.69
   6   7   5   10.52    0.47
 -13   6   5   10.70    0.50
 -13   6   5   10.71    0.51
 -13   6   5    9.88    0.58
  -6  14  -5    1.03    0.33
  -6  14  -5    1.49    0.20
   8   6   5    1.28    0.20
 -14   8   5    1.23    0.22
 -14   8   5    1.39    0.26
  -8  -3  -5  190.92    6.05
  -8  -3  -5  188.18    5.73
  -8  -3  -5  188.54    7.00
  -3  11  -5  198.11    7.05
   3 -11   5  190.80    5.97
 -11   8   5  186.95    5.61
 -11   8   5  192.45    7.05
  -8   0  -5   -0.03    0.11
  -8   0  -5   -0.09    0.15
  -8   0  -5   -0.04    0.10
   0   8  -5    0.05    0.11
   0  -8   5   -0.07    0.14
  -8   8   5    0.17    0.17
  -8   3  -5    2.07    0.21
  -8   3  -5    2.13    0.18
   5  -8  -5    2.13    0.15
  -8   3  -5    2.46    0.20
   3   5  -5    1.92    0.20
  -3  -5   5    2.38    0.25
  -5   8   5    1.87    0.16
  -5   8   5    2.16    0.26
  -8   6  -5    0.91    0.22
  -8   6  -5    1.03    0.19
   2  -8  -5    1.03    0.15
  -2   8   5    0.70    0.17
  -6  -2   5    1.12    0.15
  -6  -2   5    0.83    0.12
  -6  -2   5    1.15    0.19
  -1  -8  -5    0.20    0.15
  -8   9  -5    0.05    0.19
  -9   1   5    0.13    0.14
  -9   1   5    0.02    0.12
   1   8   5    0.10    0.10
  -9   1   5    0.11    0.12
  -8  12  -5   44.74    1.43
  -8  12  -5   46.06    1.84
  -4  -8  -5   44.51    1.60
 -12   4   5   46.39    1.48
   4   8   5   44.11    1.43
 -12   4   5   42.68    1.79
  -8  15  -5   -0.11    0.27
   7   8   5    0.11    0.14
 -15   7   5   -0.06    0.19
 -15   7   5    0.13    0.18
  -7  16  -5    1.44    0.37
   9   7   5    2.18    0.26
   7 -16   5    1.85    0.30
 -16   9   5    1.99    0.29
 -16   9   5    2.20    0.33
  -4  13  -5   40.23    1.31
  -9  -4  -5   40.88    1.33
  -4  13  -5   40.46    1.73
  -9  -4  -5   42.12    1.62
  -9  -4  -5   38.22    1.49
 -13   9   5   40.02    1.35
   9   4   5   41.90    1.35
 -13   9   5   40.67    1.69
  -9  -1  -5   61.16    2.34
  -1  10  -5   62.14    2.35
  -9  -1  -5   62.08    2.08
  -9  -1  -5   60.54    1.92
 -10   9   5   63.45    2.40
   1 -10   5   58.96    2.03
 -10   9   5   61.71    1.91
  -9   2  -5   77.71    2.99
  -9   2  -5   80.69    2.46
   2   7  -5   77.00    2.97
  -9   2  -5   80.63    2.57
  -9   2  -5   83.37    2.51
  -2  -7   5   81.57    2.60
  -7   9   5   77.86    3.02
  -9   5  -5    0.90    0.11
  -9   5  -5    0.66    0.20
   4  -9  -5    0.60    0.12
  -9   5  -5    0.60    0.16
  -4   9   5    0.70    0.23
  -5  -4   5    0.77    0.20
  -5  -4   5    0.78    0.14
  -5  -4   5    0.70    0.11
  -9   8  -5   -0.17    0.18
   1  -9  -5   -0.10    0.14
  -8  -1   5    0.01    0.12
  -1   9   5    0.24    0.13
  -8  -1   5    0.00    0.10
  -8  -1   5    0.02    0.17
  -9  11  -5   16.25    0.63
  -9  11  -5   17.37    0.85
  -2  -9  -5   16.16    0.71
   2   9   5   17.22    0.62
 -11   2   5   16.77    0.64
 -11   2   5   16.65    0.77
   2   9   5   16.15    0.72
 -11   2   5   16.19    0.71
  -9  14  -5    0.47    0.18
  -9  14  -5    0.31    0.26
   5   9   5    0.37    0.14
 -14   5   5    0.34    0.19
 -14   5   5    0.61    0.21
 -14   5   5    0.36    0.19
  -9  17  -5    3.53    0.26
  -9  17  -5    2.56    0.42
   9 -17   5    3.47    0.37
 -17   8   5    3.83    0.36
   8   9   5    3.85    0.34
 -17   8   5    3.63    0.40
  -8  18  -5    2.19    0.23
 -18  10   5    1.91    0.33
  10   8   5    2.15    0.28
   8 -18   5    2.34    0.34
 -18  10   5    2.18    0.33
 -10  -5  -5    2.25    0.24
  -5  15  -5    1.10    0.35
  10   5   5    2.09    0.26
 -15  10   5    1.62    0.30
   5 -15   5    2.64    0.36
 -15  10   5    1.29    0.23
  -2  12  -5   39.55    1.25
 -10  -2  -5   38.89    1.28
  -2  12  -5   37.80    1.58
 -10  -2  -5   40.54    1.56
 -10  -2  -5   40.06    1.44
   2 -12   5   37.17    1.36
 -12  10   5   38.60    1.29
 -12  10   5   37.54    1.62
 -10   1  -5   61.25    2.36
 -10   1  -5   64.67    2.07
   1   9  -5   61.53    2.35
 -10   1  -5   60.35    1.98
 -10   1  -5   60.72    1.94
  -9  10   5   62.18    2.41
  -1  -9   5   61.41    2.06
  -9  10   5   62.20    1.92
 -10   4  -5   68.39    2.06
 -10   4  -5   61.99    2.09
   4   6  -5   61.75    2.46
 -10   4  -5   68.68    2.50
  -4  -6   5   67.55    2.19
  -6  10   5   64.57    1.98
  -6  10   5   64.63    2.52
 -10   7  -5    5.50    0.40
 -10   7  -5    5.56    0.41
   3 -10  -5    4.93    0.32
  -3  10   5    4.93    0.44
  -7  -3   5    5.37    0.38
  -7  -3   5    5.55    0.34
  -7  -3   5    5.59    0.28
 -10  10  -5   -0.05    0.15
 -10  10  -5    0.19    0.23
   0 -10  -5    0.27    0.18
 -10   0   5    0.01    0.17
 -10   0   5    0.05    0.11
 -10   0   5   -0.12    0.13
 -10  13  -5   13.07    0.57
  -3 -10  -5   13.33    0.68
 -10  13  -5   14.68    0.78
   3  10   5   13.49    0.57
 -13   3   5   14.30    0.60
 -13   3   5   13.34    0.69
 -10  16  -5    0.07    0.27
  -6 -10  -5    0.36    0.27
   6  10   5    0.29    0.17
 -16   6   5    0.19    0.17
 -16   6   5    0.20    0.20
 -19   9   5   -0.16    0.21
   9  10   5    0.01    0.18
 -19   9   5   -0.01    0.21
 -20  11   5    2.15    0.30
  11   9   5    2.04    0.31
   9 -20   5    1.93    0.35
 -11  -6  -5    0.59    0.18
  -6  17  -5    0.62    0.19
 -17  11   5    0.65    0.28
 -17  11   5    0.99    0.25
   6 -17   5    0.76    0.27
  11   6   5    0.82    0.23
  -3  14  -5   -0.07    0.25
 -11  -3  -5    0.16    0.14
 -11  -3  -5    0.01    0.13
 -11  -3  -5    0.01    0.15
  -3  14  -5    0.32    0.14
  11   3   5    0.11    0.14
 -14  11   5    0.24    0.22
   3 -14   5    0.07    0.21
 -14  11   5    0.22    0.17
 -11   0  -5    0.11    0.14
 -11   0  -5    0.09    0.14
 -11   0  -5    0.05    0.20
   0  11  -5   -0.17    0.12
   0  11  -5    0.02    0.16
   0 -11   5   -0.02    0.15
 -11  11   5    0.14    0.16
 -11  11   5    0.19    0.21
 -11   3  -5  190.16    5.86
   3   8  -5  193.56    5.65
 -11   3  -5  197.97    7.12
   3   8  -5  190.66    7.09
 -11   3  -5  191.67    5.83
  -8  11   5  194.06    5.67
  -3  -8   5  194.67    6.11
  -8  11   5  193.75    7.15
 -11   6  -5    1.64    0.21
 -11   6  -5    1.90    0.28
 -11   6  -5    1.68    0.24
   6   5  -5    2.20    0.21
  -5  11   5    1.88    0.23
  -6  -5   5    1.33    0.15
  -6  -5   5    1.39    0.24
  -6  -5   5    1.53    0.19
  -5  11   5    2.06    0.31
  -5  11   5    2.19    0.22
   2 -11  -5   15.81    0.68
 -11   9  -5   16.83    0.82
 -11   9  -5   16.59    0.64
  -9  -2   5   15.53    0.62
  -2  11   5   16.63    0.80
  -2  11   5   17.15    0.63
  -9  -2   5   17.51    0.76
  -9  -2   5   17.07    0.75
 -11  12  -5    1.22    0.29
  -1 -11  -5    1.05    0.25
 -11  12  -5    0.89    0.20
 -12   1   5    0.91    0.18
 -12   1   5    1.10    0.21
   1  11   5    1.22    0.19
 -11  15  -5    0.13    0.18
  -4 -11  -5   -0.27    0.25
 -11  15  -5   -0.14    0.24
 -15   4   5   -0.04    0.15
 -15   4   5   -0.15    0.16
 -15   4   5    0.26    0.18
   4  11   5    0.10    0.15
 -11  18  -5    9.02    0.69
 -18   7   5    9.10    0.62
 -18   7   5    7.91    0.55
   7  11   5    8.53    0.50
 -11  21  -5    4.87    0.33
 -10 -11  -5    4.88    0.35
 -21  10   5    3.96    0.42
  10  11   5    5.28    0.46
 -21  10   5    4.96    0.40
 -21  10   5    5.28    0.56
 -21  10   5    4.24    0.38
 -10  22  -5   13.00    0.56
 -12 -10  -5   13.11    0.83
 -10  22  -5   13.07    0.76
 -12 -10  -5   11.80    0.48
  12  10   5   12.36    0.69
 -22  12   5   13.82    0.85
 -22  12   5   12.32    0.63
  10 -22   5   12.10    0.78
 -22  12   5   13.66    0.85
 -22  12   5   12.02    0.64
  12  10   5   13.81    0.92
  10 -22   5   13.29    0.72
 -12  -7  -5    1.28    0.24
  -7  19  -5    1.13    0.22
   7 -19   5    1.07    0.31
  12   7   5    1.62    0.28
 -19  12   5    1.87    0.36
 -12  -4  -5    6.32    0.40
 -16  12   5    7.08    0.47
 -16  12   5    6.29    0.56
  12   4   5    6.83    0.45
   4 -16   5    6.68    0.51
 -12  -1  -5    0.19    0.24
 -12  -1  -5    0.93    0.19
  -1  13  -5    1.02    0.22
  -1  13  -5    0.74    0.17
 -12  -1  -5    1.00    0.20
 -12  -1  -5    0.75    0.18
   1 -13   5    1.09    0.29
   1 -13   5    0.75    0.20
 -13  12   5    0.93    0.20
 -13  12   5    0.77    0.25
 -12   2  -5   37.20    1.30
 -12   2  -5   38.16    1.57
   2  10  -5   37.76    1.55
   2  10  -5   40.07    1.26
 -10  12   5   40.13    1.30
  -2 -10   5   39.19    1.41
 -10  12   5   39.78    1.63
 -12   5  -5   28.69    1.23
   5   7  -5   28.71    1.19
 -12   5  -5   29.46    1.07
   5   7  -5   28.76    0.97
  -5  -7   5   29.70    1.13
  -5  -7   5   28.38    0.98
  -7  12   5   30.62    1.28
  -7  12   5   28.90    0.99
 -12   8  -5   44.69    1.83
 -12   8  -5   44.51    1.47
   8   4  -5   43.72    1.44
  -8  -4   5   46.04    1.62
  -8  -4   5   47.59    1.79
  -4  12   5   47.76    1.86
  -4  12   5   44.62    1.44
  -4  12   5   44.87    1.44
  -8  -4   5   44.00    1.46
   1 -12  -5    0.93    0.22
 -12  11  -5    1.01    0.27
 -12  11  -5    1.34    0.21
  -1  12   5    1.12    0.18
 -11  -1   5    0.88    0.18
 -11  -1   5    0.95    0.24
 -11  -1   5    1.09    0.18
 -12  14  -5   -0.03    0.17
  -2 -12  -5    0.15    0.28
 -12  14  -5   -0.13    0.22
 -14   2   5   -0.09    0.14
   2  12   5   -0.08    0.14
 -14   2   5   -0.02    0.17
 -14   2   5    0.13    0.17
  -5 -12  -5    8.14    0.61
 -12  17  -5    8.69    0.67
   5  12   5    9.98    0.50
 -17   5   5    8.56    0.53
   5  12   5    8.39    0.51
 -17   5   5    8.29    0.55
 -17   5   5    8.27    0.59
 -20   8   5    0.59    0.24
 -20   8   5    0.33    0.26
   8  12   5    0.13    0.20
 -12  23  -5    1.07    0.35
 -11 -12  -5    0.93    0.17
 -11 -12  -5    0.84    0.38
  11  12   5    0.69    0.25
 -23  11   5    1.20    0.38
 -23  11   5    1.36    0.37
 -23  11   5    1.01    0.28
  12 -23   5    1.31    0.32
  11  12   5    0.50    0.44
 -23  11   5    0.60    0.26
 -13 -11  -5    6.10    0.59
  11 -24   5    6.60    0.54
 -24  13   5    6.41    0.49
 -24  13   5    6.15    0.58
 -24  13   5    5.99    0.43
  13  11   5    6.32    0.49
  13  11   5    7.90    0.67
 -24  13   5    4.88    0.53
  -8  21  -5    3.49    0.34
 -13  -8  -5    4.21    0.28
   8 -21   5    4.40    0.47
 -21  13   5    3.83    0.36
  13   8   5    4.30    0.43
 -21  13   5    3.60    0.47
 -21  13   5    3.59    0.37
  -5  18  -5    7.27    0.46
 -13  -5  -5    6.65    0.44
   5 -18   5    8.05    0.59
  13   5   5    6.99    0.49
 -18  13   5    7.28    0.63
 -18  13   5    7.75    0.51
 -13  -2  -5    0.02    0.13
 -13  -2  -5    0.17    0.16
 -13  -2  -5    0.04    0.16
  13   2   5    0.11    0.18
 -15  13   5    0.07    0.18
   2 -15   5    0.07    0.24
 -15  13   5    0.14    0.24
 -13   1  -5    0.69    0.19
 -13   1  -5    0.91    0.19
   1  12  -5    1.04    0.20
   1  12  -5    0.68    0.17
 -13   1  -5    0.71    0.18
 -12  13   5    0.56    0.18
 -12  13   5    0.87    0.27
  -1 -12   5    0.91    0.29
   4   9  -5   41.98    1.33
   4   9  -5   39.82    1.63
 -13   4  -5   39.82    1.67
 -13   4  -5   42.34    1.43
 -13   4  -5   41.52    1.39
  -9  13   5   41.28    1.71
  -9  13   5   40.47    1.35
  -4  -9   5   40.84    1.50
   7   6  -5   10.93    0.48
 -13   7  -5   10.49    0.61
   7   6  -5   10.94    0.56
 -13   7  -5   11.56    0.60
  -6  13   5   11.73    0.50
  -7  -6   5   11.75    0.58
  -7  -6   5   11.01    0.47
  -7  -6   5   11.24    0.60
  -6  13   5   11.51    0.67
 -13  10  -5   13.47    0.71
 -13  10  -5   12.47    0.57
 -10  -3   5   13.03    0.66
  -3  13   5   13.37    0.55
 -10  -3   5   13.23    0.54
 -10  -3   5   12.71    0.65
 -13  13  -5    0.19    0.23
   0 -13  -5    0.34    0.28
 -13  13  -5    0.06    0.16
 -13   0   5    0.05    0.15
 -13   0   5    0.15    0.16
 -13   0   5   -0.07    0.15
   0  13   5    0.33    0.16
  -3 -13  -5    0.03    0.27
 -13  16  -5    0.89    0.30
   3  13   5    0.90    0.24
 -16   3   5    0.54    0.22
 -16   3   5    0.45    0.22
   3  13   5    0.62    0.20
 -16   3   5    0.43    0.19
  -6 -13  -5   18.21    0.90
 -13  19  -5   17.64    1.00
 -19   6   5   16.75    0.95
 -19   6   5   18.08    0.82
   6  13   5   16.78    0.76
  -9 -13  -5    3.05    0.26
  -9 -13  -5    2.64    0.46
 -13  22  -5    2.74    0.42
  13 -22   5    3.15    0.41
 -22   9   5    3.35    0.36
 -22   9   5    3.22    0.46
 -22   9   5    3.66    0.41
   9  13   5    3.87    0.59
   9  13   5    2.72    0.36
 -22   9   5    3.09    0.35
  12  13   5    3.47    0.54
 -25  12   5    2.74    0.32
 -25  12   5    2.03    0.40
  13 -25   5    2.69    0.37
 -25  12   5    2.75    0.42
 -25  12   5    2.40    0.33
 -26  14   5    3.74    0.35
 -26  14   5    2.67    0.42
  14  12   5    3.57    0.53
 -26  14   5    3.28    0.43
 -26  14   5    3.55    0.35
  12 -26   5    3.85    0.41
  -9  23  -5    8.26    0.46
 -14  -9  -5   10.15    0.77
 -23  14   5    9.27    0.71
 -23  14   5    9.32    0.56
   9 -23   5    8.76    0.63
   9 -23   5    8.74    0.62
  14   9   5    9.51    0.61
 -23  14   5   10.08    0.57
 -23  14   5    9.54    0.74
  14   9   5    9.00    0.70
 -14  -6  -5    4.00    0.38
  -6  20  -5    4.33    0.32
 -20  14   5    3.94    0.40
   6 -20   5    3.74    0.43
 -20  14   5    3.97    0.38
  14   6   5    4.33    0.43
 -14  -3  -5    0.64    0.19
  -3  17  -5    0.89    0.24
 -17  14   5    0.90    0.30
 -17  14   5    0.77    0.26
  14   3   5    0.54    0.21
   3 -17   5    0.94    0.30
 -14   0  -5    0.17    0.17
   0  14  -5   -0.02    0.14
 -14   0  -5   -0.04    0.16
 -14   0  -5    0.14    0.15
   0 -14   5    0.01    0.26
 -14  14   5   -0.26    0.22
 -14  14   5   -0.05    0.17
 -14   3  -5    0.26    0.16
   3  11  -5    0.01    0.13
 -14   3  -5    0.09    0.15
 -14   3  -5    0.14    0.17
  -3 -11   5    0.14    0.24
 -11  14   5   -0.05    0.21
 -11  14   5    0.02    0.17
   6   8  -5    1.37    0.20
 -14   6  -5    1.59    0.27
   6   8  -5    1.48    0.20
 -14   6  -5    1.20    0.27
 -14   6  -5    1.49    0.26
  -8  14   5    0.90    0.26
  -6  -8   5    1.00    0.16
  -8  14   5    1.87    0.23
 -14   9  -5    0.45    0.17
   9   5  -5    0.12    0.13
 -14   9  -5    0.21    0.21
  -9  -5   5    0.37    0.15
  -5  14   5    0.36    0.17
  -9  -5   5    0.50    0.14
 -14  12  -5   -0.04    0.21
 -14  12  -5    0.04    0.15
   2 -14  -5    0.11    0.27
 -12  -2   5    0.10    0.15
 -12  -2   5   -0.23    0.14
  -2  14   5   -0.09    0.14
 -12  -2   5    0.01    0.13
 -14  15  -5    2.64    0.40
  -1 -14  -5    2.10    0.35
 -14  15  -5    2.36    0.28
 -15   1   5    2.42    0.29
   1  14   5    2.54    0.28
 -15   1   5    2.70    0.31
 -15   1   5    2.00    0.29
 -14  18  -5    1.93    0.37
  -4 -14  -5    1.11    0.32
   4  14   5    1.66    0.27
 -18   4   5    1.64    0.31
   4  14   5    2.07    0.30
 -18   4   5    1.85    0.32
 -18   4   5    2.08    0.33
  -7 -14  -5   10.83    0.51
 -14  21  -5   12.02    0.72
  -7 -14  -5    9.31    0.72
   7  14   5   10.37    0.82
 -21   7   5   10.69    0.58
  14 -21   5   10.80    0.67
 -21   7   5   10.72    0.60
 -21   7   5   11.82    0.67
   7  14   5   11.00    0.61
 -10 -14  -5   10.39    0.44
 -10 -14  -5   10.08    0.81
 -14  24  -5   11.19    0.74
 -24  10   5   10.42    0.60
 -24  10   5   10.17    0.57
  10  14   5   10.62    0.62
 -24  10   5   10.00    0.64
  10  14   5   12.39    0.90
 -24  10   5   11.32    0.75
  14 -24   5   10.90    0.65
  13  14   5    0.15    0.29
 -27  13   5    0.38    0.30
  13  14   5    1.20    0.43
 -27  13   5    0.20    0.21
 -27  13   5    0.36    0.24
  14 -27   5    0.60    0.26
  15  13   5   -0.30    0.36
 -28  15   5   -0.13    0.27
 -28  15   5   -0.37    0.20
 -28  15   5    0.12    0.19
 -28  15   5   -0.02    0.26
  15  13   5    0.04    0.27
  13 -28   5    0.10    0.21
  13 -28   5    0.00    0.24
 -25  15   5    4.44    0.37
 -25  15   5    4.61    0.49
  10 -25   5    4.47    0.44
  15  10   5    4.34    0.53
 -25  15   5    3.69    0.36
 -25  15   5    4.27    0.48
 -15  -7  -5    4.49    0.51
  -7  22  -5    4.29    0.36
  15   7   5    4.74    0.47
  15   7   5    4.24    0.51
   7 -22   5    4.78    0.46
 -22  15   5    4.57    0.40
   7 -22   5    4.74    0.47
 -22  15   5    4.02    0.49
 -22  15   5    4.87    0.52
 -22  15   5    5.52    0.42
  -4  19  -5    0.50    0.24
 -15  -4  -5    0.56    0.22
   4 -19   5    0.10    0.30
 -19  15   5    0.48    0.24
  15   4   5    0.16    0.24
 -15  -1  -5    1.61    0.25
  -1  16  -5    1.81    0.28
 -16  15   5    1.04    0.32
   1 -16   5    2.23    0.37
 -16  15   5    1.46    0.26
  15   1   5    1.38    0.26
 -15   2  -5    0.20    0.18
   2  13  -5    0.17    0.15
 -15   2  -5   -0.02    0.14
 -15   2  -5    0.13    0.18
 -13  15   5   -0.10    0.22
  -2 -13   5   -0.13    0.24
 -13  15   5    0.08    0.19
 -15   5  -5    2.11    0.28
   5  10  -5    1.92    0.23
 -15   5  -5    1.68    0.27
  -5 -10   5    2.14    0.34
 -10  15   5    1.64    0.32
  -5 -10   5    1.79    0.20
 -10  15   5    1.44    0.23
 -15   8  -5    0.26    0.20
   8   7  -5    0.09    0.13
   8   7  -5    0.26    0.14
   7 -15  -5   -0.21    0.27
 -15   8  -5   -0.05    0.18
  -8  -7   5    0.14    0.13
  -7  15   5    0.12    0.15
  -7  15   5   -0.04    0.24
  -8  -7   5    0.12    0.12
 -15  11  -5   -0.04    0.16
   4 -15  -5   -0.10    0.26
  11   4  -5   -0.05    0.15
 -15  11  -5    0.24    0.22
 -11  -4   5    0.02    0.12
  -4  15   5    0.12    0.16
 -11  -4   5   -0.05    0.12
 -11  -4   5    0.05    0.14
   1 -15  -5    2.63    0.40
 -15  14  -5    2.17    0.27
 -15  14  -5    2.23    0.35
 -14  -1   5    2.14    0.29
  -1  15   5    1.98    0.25
  -1  15   5    2.12    0.28
 -14  -1   5    2.42    0.27
 -14  -1   5    2.34    0.28
  -2 -15  -5    3.99    0.47
 -15  17  -5    4.50    0.52
 -17   2   5    4.28    0.43
   2  15   5    4.73    0.38
 -17   2   5    4.31    0.38
   2  15   5    4.61    0.38
 -17   2   5    3.30    0.37
  -5 -15  -5   12.31    0.77
   5  15   5   12.24    0.65
 -20   5   5   12.54    0.62
 -20   5   5   12.35    0.69
 -20   5   5   12.13    0.60
 -15  23  -5   11.02    0.74
  -8 -15  -5    9.79    0.80
  -8 -15  -5   11.62    0.51
 -23   8   5   12.02    0.69
   8  15   5   11.69    0.65
 -23   8   5   11.69    0.61
   8  15   5   12.31    0.90
  15 -23   5   10.86    0.66
 -23   8   5   11.51    0.78
 -23   8   5   10.50    0.62
 -26  11   5   -0.28    0.20
 -26  11   5   -0.13    0.23
 -26  11   5   -0.18    0.29
  11  15   5   -0.23    0.38
  11  15   5   -0.08    0.28
  15 -26   5   -0.28    0.24
  15 -29   5    7.19    0.49
 -29  14   5    7.76    0.39
  14  15   5    8.67    0.61
 -29  14   5    7.42    0.45
  14  15   5    7.88    0.53
 -29  14   5    7.23    0.50
  15 -29   5    8.00    0.45
  11 -27   5    0.51    0.24
  16  11   5    1.05    0.40
  11 -27   5    1.26    0.30
 -27  16   5    0.99    0.24
 -27  16   5    1.43    0.35
 -27  16   5    1.40    0.27
 -27  16   5    1.03    0.32
  -8  24  -5    0.51    0.19
   8 -24   5    0.24    0.24
 -24  16   5    0.37    0.23
  16   8   5    0.33    0.35
 -24  16   5    0.55    0.32
 -24  16   5    0.48    0.24
 -24  16   5    0.20    0.32
   8 -24   5   -0.12    0.25
  16   8   5    0.14    0.24
   8 -24   5    0.32    0.27
 -16  -5  -5    3.00    0.43
 -16  -5  -5    2.93    0.35
  -5  21  -5    2.87    0.35
   5 -21   5    3.50    0.42
 -21  16   5    3.82    0.36
 -21  16   5    2.75    0.42
   5 -21   5    3.76    0.42
  16   5   5    2.76    0.43
 -21  16   5    3.76    0.50
  16   5   5    3.57    0.42
 -21  16   5    3.79    0.37
  -2  18  -5   17.68    0.76
 -16  -2  -5   18.46    0.80
  16   2   5   17.74    0.83
   2 -18   5   18.84    0.93
 -18  16   5   17.05    0.81
 -18  16   5   17.52    1.04
 -16   1  -5    2.03    0.29
   1  15  -5    2.15    0.31
 -16   1  -5    1.56    0.27
 -16   1  -5    1.84    0.29
  -1 -15   5    1.99    0.36
 -15  16   5    1.51    0.35
 -15  16   5    1.89    0.29
   4  12  -5    6.40    0.39
 -16   4  -5    6.02    0.46
 -16   4  -5    6.27    0.45
 -12  16   5    6.33    0.43
  -4 -12   5    5.52    0.49
 -12  16   5    5.77    0.55
 -16   7  -5    1.90    0.27
 -16   7  -5    1.74    0.29
   7   9  -5    1.57    0.22
  -9  16   5    1.75    0.33
  -9  16   5    2.04    0.26
  10   6  -5    0.39    0.16
 -16  10  -5    0.32    0.21
   6 -16  -5    0.57    0.28
  10   6  -5    0.21    0.14
 -16  10  -5    0.37    0.22
 -10  -6   5    0.19    0.15
 -10  -6   5    0.05    0.13
  -6  16   5    0.25    0.16
 -16  13  -5    0.30    0.20
 -16  13  -5    0.29    0.25
  13   3  -5    0.51    0.19
   3 -16  -5    0.94    0.31
 -13  -3   5    0.36    0.19
 -13  -3   5    0.77    0.20
 -13  -3   5    0.66    0.20
  -3  16   5    0.27    0.19
  -3  16   5    0.51    0.19
 -16  16  -5    0.05    0.19
   0 -16  -5    0.45    0.29
 -16  16  -5    0.18    0.26
   0  16   5   -0.10    0.20
 -16   0   5   -0.27    0.18
 -16   0   5   -0.04    0.18
   0  16   5   -0.08    0.17
 -16   0   5    0.07    0.20
  -3 -16  -5    0.19    0.29
   3  16   5    0.03    0.19
 -19   3   5    0.11    0.25
 -19   3   5   -0.26    0.19
 -16  22  -5   21.84    1.02
  -6 -16  -5   20.37    1.02
  -6 -16  -5   20.27    1.00
  -6 -16  -5   22.33    0.77
 -22   6   5   20.42    0.82
 -22   6   5   21.28    0.87
   6  16   5   21.14    1.14
 -22   6   5   21.52    0.95
  16 -22   5   21.06    0.96
 -22   6   5   19.96    1.00
   6  16   5   21.41    0.92
   6  16   5   20.76    0.91
 -16  25  -5   -0.53    0.25
  -9 -16  -5    0.25    0.13
 -25   9   5    0.10    0.22
 -25   9   5   -0.11    0.24
  16 -25   5    0.11    0.26
   9  16   5    0.15    0.28
 -25   9   5    0.04    0.22
 -25   9   5    0.44    0.31
   9  16   5   -0.43    0.36
 -28  12   5   10.11    0.63
  12  16   5   11.23    0.65
 -28  12   5   10.80    0.51
  16 -28   5   10.68    0.60
 -28  12   5    9.41    0.53
  12  16   5   11.55    0.82
  17  12   5    8.29    0.59
 -29  17   5    9.12    0.56
 -29  17   5    7.96    0.52
 -29  17   5    9.07    0.48
  12 -29   5    8.84    0.51
  17  12   5    8.96    0.58
 -29  17   5    9.25    0.41
  12 -29   5    8.31    0.44
 -26  17   5    1.44    0.33
 -26  17   5    1.65    0.35
   9 -26   5    1.53    0.30
 -26  17   5    0.96    0.25
   9 -26   5    1.35    0.30
 -26  17   5    1.70    0.29
   9 -26   5    1.44    0.26
  17   9   5    1.59    0.41
  -6  23  -5    3.22    0.32
 -17  -6  -5    2.61    0.32
   6 -23   5    2.97    0.34
 -23  17   5    2.98    0.34
  17   6   5    2.33    0.41
   6 -23   5    3.22    0.41
   6 -23   5    3.00    0.39
  17   6   5    2.82    0.38
 -23  17   5    2.65    0.33
 -23  17   5    2.87    0.45
 -23  17   5    3.18    0.46
  -3  20  -5    5.16    0.39
  -3  20  -5    4.86    0.43
 -17  -3  -5    5.59    0.46
  17   3   5    5.12    0.50
   3 -20   5    4.82    0.39
 -20  17   5    4.85    0.51
 -20  17   5    5.60    0.41
   3 -20   5    4.63    0.47
   3 -20   5    4.74    0.50
 -20  17   5    5.07    0.46
 -20  17   5    5.27    0.44
 -20  17   5    4.50    0.52
 -17   0  -5    0.07    0.21
   0  17  -5    0.01    0.24
 -17  17   5   -0.11    0.26
 -17  17   5   -0.40    0.19
   0 -17   5    0.32    0.31
  17   0   5    0.39    0.23
   3  14  -5    1.08    0.27
 -17   3  -5    0.73    0.24
 -17   3  -5    0.72    0.23
   3  14  -5    0.68    0.20
  -3 -14   5    0.87    0.29
 -14  17   5    0.52    0.30
 -14  17   5    1.05    0.26
 -17   6  -5    0.88    0.25
 -17   6  -5    0.59    0.22
   6  11  -5    0.76    0.21
  -6 -11   5    0.68    0.29
 -11  17   5    0.54    0.28
 -11  17   5    0.58    0.22
 -17   9  -5    4.19    0.46
   8 -17  -5    3.75    0.43
 -17   9  -5    4.12    0.39
   9   8  -5    3.77    0.34
  -8  17   5    3.61    0.33
  -9  -8   5    3.86    0.30
 -17  12  -5    9.17    0.52
   5 -17  -5    9.08    0.64
 -17  12  -5    8.37    0.65
  12   5  -5    8.68    0.50
  -5  17   5    8.38    0.48
  -5  17   5    8.72    0.44
 -12  -5   5    8.36    0.46
 -12  -5   5    9.07    0.48
 -17  15  -5    4.20    0.39
   2 -17  -5    4.59    0.50
 -17  15  -5    3.92    0.47
  15   2  -5    3.75    0.37
 -15  -2   5    3.50    0.34
 -15  -2   5    4.43    0.41
  -2  17   5    4.47    0.37
  -2  17   5    4.33    0.34
 -15  -2   5    4.13    0.37
  -1 -17  -5   -0.11    0.30
 -18   1   5    0.13    0.23
 -18   1   5   -0.06    0.25
 -18   1   5   -0.04    0.20
   1  17   5    0.32    0.20
  -4 -17  -5    9.38    0.71
 -17  21  -5   10.91    0.73
  -4 -17  -5    9.56    0.71
 -17  21  -5   10.27    0.71
  -4 -17  -5   10.74    0.53
 -21   4   5   10.48    0.66
 -21   4   5    9.40    0.57
 -21   4   5    9.53    0.57
   4  17   5   10.21    0.64
 -21   4   5   10.60    0.70
   4  17   5    9.76    0.76
 -17  24  -5    6.44    0.57
  -7 -17  -5    6.74    0.39
 -24   7   5    6.57    0.56
 -24   7   5    5.83    0.51
   7  17   5    5.74    0.61
 -24   7   5    6.58    0.45
  17 -24   5    6.42    0.53
 -24   7   5    5.10    0.43
 -27  10   5   10.86    0.59
  17 -27   5   11.39    0.64
 -27  10   5   11.09    0.57
  10  17   5   12.19    0.87
  10  17   5   11.52    0.67
 -27  10   5   11.97    0.71
 -28  18   5    7.08    0.58
  18  10   5    7.79    0.58
 -28  18   5    7.09    0.53
 -28  18   5    7.53    0.43
 -28  18   5    7.07    0.47
  10 -28   5    7.28    0.42
  10 -28   5    8.13    0.51
  -7  25  -5    0.12    0.15
 -25  18   5    0.05    0.23
 -25  18   5   -0.23    0.28
   7 -25   5    0.09    0.20
 -25  18   5   -0.01    0.20
  18   7   5    0.04    0.30
   7 -25   5   -0.07    0.23
 -25  18   5    0.09    0.30
   7 -25   5    0.08    0.25
  -4  22  -5    0.21    0.25
 -18  -4  -5    0.39    0.21
   4 -22   5    0.81    0.29
  18   4   5   -0.03    0.23
 -22  18   5    0.44    0.33
 -22  18   5    0.56    0.33
   4 -22   5    0.48    0.29
 -22  18   5    0.61    0.24
  18   4   5    0.07    0.31
 -22  18   5    0.44    0.26
   4 -22   5    0.22    0.22
 -18  -1  -5    4.49    0.42
  -1  19  -5    4.29    0.40
  -1  19  -5    5.16    0.46
 -19  18   5    4.54    0.41
   1 -19   5    4.98    0.52
 -19  18   5    5.32    0.54
 -19  18   5    4.51    0.40
   1 -19   5    5.01    0.48
 -19  18   5    5.31    0.52
 -19  18   5    4.95    0.46
   1 -19   5    4.69    0.36
  18   1   5    4.19    0.44
   2  16  -5   17.55    0.78
 -18   2  -5   19.89    0.83
 -16  18   5   16.68    0.79
 -16  18   5   17.35    1.00
  -2 -16   5   15.79    0.88
 -18   5  -5    7.32    0.52
 -18   5  -5    8.18    0.58
   5  13  -5    7.40    0.46
   5  13  -5    7.17    0.51
 -13  18   5    7.44    0.53
  -5 -13   5    8.22    0.60
 -13  18   5    6.59    0.64
 -18   8  -5    2.44    0.33
   8  10  -5    2.30    0.28
 -18   8  -5    1.84    0.33
 -10  18   5    1.99    0.30
   7 -18  -5    8.65    0.65
  11   7  -5    8.56    0.51
 -18  11  -5    9.71    0.68
  -7  18   5    9.27    0.51
 -11  -7   5    8.52    0.47
  14   4  -5    1.26    0.25
 -18  14  -5    1.58    0.37
 -18  14  -5    1.77    0.28
   4 -18  -5    2.20    0.40
 -14  -4   5    2.02    0.27
 -14  -4   5    1.51    0.28
  -4  18   5    1.58    0.23
  -4  18   5    1.50    0.26
  17   1  -5   -0.19    0.20
   1 -18  -5   -0.35    0.29
 -17  -1   5   -0.17    0.22
 -17  -1   5   -0.24    0.19
 -17  -1   5    0.05    0.21
  -2 -18  -5    3.31    0.32
  -2 -18  -5    3.91    0.48
 -18  20  -5    2.82    0.41
 -18  20  -5    2.68    0.43
 -20   2   5    3.82    0.37
   2  18   5    3.90    0.42
 -20   2   5    3.14    0.38
 -20   2   5    3.50    0.35
 -20   2   5    3.88    0.44
 -18  23  -5   14.83    0.85
  -5 -18  -5   16.15    0.87
  -5 -18  -5   16.33    0.64
 -23   5   5   15.24    0.71
 -23   5   5   16.23    0.73
 -23   5   5   16.45    0.87
 -23   5   5   16.42    0.81
   5  18   5   15.95    0.78
  18 -23   5   15.02    0.80
   5  18   5   15.81    0.96
 -18  26  -5    1.89    0.36
 -26   8   5    1.40    0.31
  18 -26   5    1.21    0.31
 -26   8   5    1.59    0.28
 -26   8   5    1.28    0.34
   8  18   5    1.02    0.40
 -26   8   5    1.34    0.28
   8  18   5    1.56    0.32
  11  18   5    7.71    0.58
  18 -29   5    8.70    0.49
 -29  11   5    9.42    0.41
 -29  11   5    7.89    0.47
  11  18   5    9.06    0.51
   8 -27   5    1.78    0.32
 -27  19   5    1.51    0.26
 -27  19   5    1.16    0.31
 -27  19   5    1.07    0.33
   8 -27   5    1.62    0.24
  19   8   5    1.67    0.38
 -27  19   5    1.79    0.26
 -19  -5  -5    1.93    0.29
  -5  24  -5    1.77    0.25
 -24  19   5    2.00    0.40
 -24  19   5    1.85    0.38
   5 -24   5    2.24    0.27
   5 -24   5    2.05    0.34
 -24  19   5    1.03    0.28
  19   5   5    1.91    0.37
 -24  19   5    1.80    0.29
   5 -24   5    1.79    0.36
  -2  21  -5    1.71    0.32
 -19  -2  -5    1.52    0.29
   2 -21   5    1.03    0.33
   2 -21   5    1.67    0.33
  19   2   5    1.08    0.32
 -21  19   5    1.24    0.36
 -21  19   5    1.56    0.30
 -21  19   5    1.29    0.30
 -21  19   5    1.28    0.29
   2 -21   5    0.94    0.24
 -21  19   5    1.29    0.36
   1  18  -5    4.49    0.46
 -19   1  -5    4.65    0.40
   1  18  -5    4.32    0.41
 -19   1  -5    4.48    0.45
 -18  19   5    4.77    0.51
  -1 -18   5    4.77    0.36
  19  -1   5    4.02    0.44
 -18  19   5    5.05    0.45
  -1 -18   5    4.83    0.46
 -18  19   5    4.61    0.41
 -18  19   5    5.38    0.53
  -1 -18   5    3.80    0.46
   4  15  -5    0.02    0.24
 -19   4  -5    0.35    0.22
 -19   4  -5    0.61    0.28
 -15  19   5    0.94    0.27
  -4 -15   5    0.45    0.30
 -15  19   5    0.14    0.30
 -19   7  -5    1.14    0.28
   7  12  -5    1.43    0.26
 -19   7  -5    1.25    0.29
 -12  19   5    1.84    0.31
  10   9  -5    0.10    0.18
 -19  10  -5    0.46    0.25
   9 -19  -5   -0.04    0.26
 -19  10  -5   -0.11    0.21
  13   6  -5   16.89    0.77
   6 -19  -5   17.44    0.90
 -19  13  -5   17.36    1.00
 -13  -6   5   17.07    0.74
  16   3  -5    0.18    0.23
 -19  16  -5    0.30    0.26
   3 -19  -5    0.09    0.30
 -19  16  -5   -0.15    0.21
 -16  -3   5    0.35    0.22
 -16  -3   5    0.17    0.20
 -19  19  -5   -0.34    0.23
 -19  19  -5   -0.03    0.30
   0 -19  -5    0.05    0.21
 -19  19  -5   -0.61    0.26
   0 -19  -5    0.14    0.30
   0 -19  -5   -0.17    0.21
  19   0  -5   -0.39    0.23
 -19   0   5   -0.27    0.25
 -19   0   5    0.19    0.21
   0  19   5   -0.29    0.25
 -19   0   5    0.07    0.20
 -19  22  -5    4.40    0.50
 -19  22  -5    3.79    0.42
  -3 -19  -5    4.64    0.49
  22  -3  -5    5.49    0.50
  -3 -19  -5    4.69    0.35
 -19  22  -5    4.14    0.46
 -22   3   5    4.83    0.42
 -22   3   5    4.51    0.39
 -22   3   5    4.48    0.45
 -22   3   5    5.09    0.51
   3  19   5    4.63    0.42
 -19  25  -5    1.33    0.34
  -6 -19  -5    1.75    0.20
   6  19   5    0.75    0.36
  19 -25   5    1.11    0.32
   6  19   5    0.90    0.29
 -25   6   5    1.22    0.30
 -25   6   5    1.49    0.32
 -25   6   5    1.50    0.28
 -25   6   5    1.35    0.35
 -19  28  -5    4.92    0.41
   9  19   5    5.27    0.39
 -28   9   5    4.91    0.37
  19 -28   5    5.04    0.41
   9  19   5    5.07    0.52
 -28   9   5    5.31    0.38
 -26  20   5    0.41    0.22
 -26  20   5    0.43    0.28
   6 -26   5    0.64    0.21
   6 -26   5    1.00    0.28
  20   6   5    0.46    0.33
 -26  20   5    0.19    0.24
   6 -26   5    0.36    0.26
 -26  20   5    0.87    0.32
  -3  23  -5   -0.25    0.22
 -20  -3  -5    0.21    0.24
 -20  -3  -5    0.48    0.21
 -23  20   5   -0.03    0.30
 -23  20   5   -0.01    0.22
   3 -23   5    0.16    0.21
   3 -23   5    0.30    0.24
   3 -23   5   -0.14    0.26
 -23  20   5    0.07    0.23
 -23  20   5    0.60    0.33
 -20   0  -5   -0.11    0.21
 -20   0  -5   -0.06    0.23
   0  20  -5   -0.27    0.26
 -20  20   5    0.06    0.31
   0 -20   5    0.14    0.28
   0 -20   5   -0.05    0.23
 -20  20   5    0.01    0.30
 -20  20   5    0.04    0.24
  20   0   5    0.28    0.27
   0 -20   5   -0.12    0.19
 -20   3  -5    4.77    0.47
 -20   3  -5    4.59    0.41
   3  17  -5    5.35    0.46
 -17  20   5    4.39    0.49
  -3 -17   5    5.31    0.36
 -17  20   5    4.68    0.51
  -3 -17   5    4.98    0.44
 -17  20   5    4.75    0.44
  -3 -17   5    5.39    0.53
 -20   6  -5    3.73    0.42
 -20   6  -5    4.28    0.39
   6  14  -5    3.72    0.40
  -6 -14   5    3.40    0.43
 -20   9  -5    2.06    0.34
   9  11  -5    1.82    0.29
   8 -20  -5   -0.03    0.28
  12   8  -5    0.32    0.20
 -12  -8   5    0.47    0.20
 -20  15  -5   12.79    0.78
   5 -20  -5   13.30    0.81
  15   5  -5   12.12    0.67
 -20  15  -5   12.18    0.66
  -5  20   5   11.78    0.64
 -15  -5   5   13.05    0.64
   2 -20  -5    4.01    0.49
  18   2  -5    3.90    0.43
 -20  18  -5    3.40    0.45
 -20  18  -5    3.79    0.49
 -20  18  -5    2.86    0.37
   2 -20  -5    4.06    0.42
 -18  -2   5    3.55    0.36
 -18  -2   5    3.45    0.38
  -2  20   5    3.73    0.38
  -1 -20  -5   -0.06    0.28
 -20  21  -5    0.29    0.25
  -1 -20  -5    0.24    0.21
 -20  21  -5    0.69    0.32
 -20  21  -5   -0.50    0.26
  21  -1  -5    0.03    0.25
 -21   1   5   -0.06    0.23
   1  20   5   -0.31    0.24
 -21   1   5    0.29    0.23
 -20  24  -5    0.57    0.27
 -20  24  -5    0.88    0.32
  -4 -20  -5    0.62    0.19
  -4 -20  -5    0.72    0.29
 -20  24  -5    0.62    0.31
 -24   4   5    0.99    0.27
 -24   4   5    0.96    0.28
  20 -24   5    0.64    0.30
 -20  27  -5    0.70    0.25
 -20  27  -5    1.18    0.33
   7  20   5    1.08    0.28
   7  20   5    0.75    0.34
 -27   7   5    1.15    0.24
  20 -27   5    0.77    0.28
 -21  -7  -5    0.67    0.25
   7 -28   5    0.38    0.16
 -28  21   5    0.23    0.26
 -28  21   5    0.33    0.24
 -28  21   5    0.45    0.18
  21   7   5    0.57    0.29
   7 -28   5    0.43    0.22
 -21  -4  -5    1.46    0.29
 -25  21   5    1.57    0.34
 -25  21   5    1.73    0.28
 -25  21   5    1.97    0.37
   4 -25   5    1.18    0.23
   4 -25   5    1.28    0.30
   4 -25   5    1.47    0.31
 -21  -1  -5    0.87    0.27
 -21  -1  -5    1.19    0.29
  -1  22  -5    1.01    0.29
 -22  21   5    1.56    0.29
 -22  21   5    1.22    0.36
   1 -22   5    1.25    0.32
   1 -22   5    0.77    0.22
 -22  21   5    1.26    0.36
   1 -22   5    0.89    0.29
 -21   2  -5    1.25    0.28
 -21   2  -5    1.42    0.31
   2  19  -5    1.04    0.33
 -19  21   5    0.98    0.35
 -19  21   5    1.27    0.36
  -2 -19   5    1.10    0.22
  -2 -19   5    1.35    0.30
  -2 -19   5    1.63    0.37
  21  -2   5    1.03    0.31
 -19  21   5    1.06    0.29
   5  16  -5    3.66    0.53
 -21   5  -5    2.95    0.38
 -21   5  -5    3.51    0.38
  -5 -16   5    3.04    0.41
 -16  21   5    3.54    0.45
  -5 -16   5    2.31    0.45
 -16  21   5    2.84    0.37
 -16  21   5    2.34    0.41
  -5 -16   5    3.08    0.37
  -5 -16   5    3.18    0.27
 -21   8  -5    4.09    0.39
   8  13  -5    4.44    0.41
 -21   8  -5    4.32    0.45
  -8 -13   5    4.13    0.29
  11  10  -5    5.60    0.46
 -21  11  -5    4.83    0.44
 -21  11  -5    4.40    0.39
 -21  11  -5    4.42    0.50
 -21  11  -5    5.00    0.42
 -21  14  -5   11.03    0.62
 -21  14  -5   11.09    0.80
   7 -21  -5   11.62    0.74
  14   7  -5   10.80    0.80
 -21  14  -5   10.36    0.76
  14   7  -5   11.36    0.65
   7 -21  -5   11.09    0.66
 -14  -7   5   10.71    0.78
  -7  21   5   10.65    0.54
 -14  -7   5   11.05    0.59
   4 -21  -5   11.04    0.75
  17   4  -5   11.76    0.68
 -21  17  -5   11.83    0.75
  17   4  -5    9.70    0.74
 -21  17  -5   10.99    0.75
   4 -21  -5    9.59    0.63
 -21  17  -5    9.87    0.61
 -17  -4   5   10.34    0.57
  -4  21   5   11.83    0.59
 -17  -4   5    9.75    0.72
 -17  -4   5   10.07    0.59
 -21  20  -5    0.43    0.31
   1 -21  -5    0.16    0.22
  20   1  -5    0.03    0.25
 -21  20  -5    0.39    0.31
   1 -21  -5    0.52    0.30
 -21  20  -5    0.54    0.26
   1 -21  -5    0.36    0.25
 -20  -1   5    0.08    0.22
  -1  21   5    0.23    0.24
 -20  -1   5    0.20    0.22
 -21  23  -5    0.74    0.26
 -21  23  -5    0.70    0.32
 -21  23  -5    0.78    0.30
  -2 -21  -5    0.74    0.30
  -2 -21  -5    1.06    0.23
 -23   2   5    1.05    0.30
 -23   2   5    1.11    0.28
  21 -23   5    1.25    0.34
  -5 -21  -5    1.31    0.16
 -21  26  -5    1.00    0.27
 -21  26  -5    1.04    0.33
   5  21   5    1.21    0.28
  21 -26   5    1.04    0.30
 -26   5   5    1.27    0.27
 -22  -5  -5    6.00    0.44
 -27  22   5    5.10    0.42
 -27  22   5    5.23    0.46
   5 -27   5    5.58    0.44
   5 -27   5    5.84    0.35
 -27  22   5    5.72    0.39
 -22  -2  -5    8.16    0.53
 -22  -2  -5    8.82    0.57
  -2  24  -5    8.14    0.49
   2 -24   5    9.04    0.46
   2 -24   5    7.97    0.56
 -24  22   5    7.90    0.65
 -24  22   5    8.20    0.54
   2 -24   5    7.78    0.59
 -24  22   5    7.63    0.60
 -22   1  -5    1.42    0.30
 -22   1  -5    1.06    0.29
   1  21  -5    1.46    0.31
 -21  22   5    1.05    0.27
  -1 -21   5    1.25    0.32
  -1 -21   5    0.86    0.22
  -1 -21   5    1.53    0.31
 -21  22   5    1.11    0.34
 -21  22   5    0.52    0.33
   4  18  -5    0.28    0.31
   4  18  -5    0.32    0.38
 -22   4  -5    0.51    0.26
 -22   4  -5    0.00    0.24
 -18  22   5   -0.22    0.29
 -18  22   5    0.78    0.33
  22  -4   5    0.11    0.26
  -4 -18   5    0.28    0.17
  -4 -18   5    0.62    0.33
  -4 -18   5    0.74    0.27
 -18  22   5    0.39    0.26
  -4 -18   5    0.75    0.31
  15 -22  -5    4.87    0.46
   7  15  -5    4.74    0.61
 -22   7  -5    3.84    0.41
 -22   7  -5    4.77    0.47
  -7 -15   5    5.02    0.44
  -7 -15   5    5.02    0.56
 -15  22   5    4.54    0.49
  -7 -15   5    4.89    0.35
  12 -22  -5   12.67    0.73
  10  12  -5   13.61    0.96
 -22  10  -5   12.22    0.66
 -22  10  -5   13.40    0.71
 -22  10  -5   13.51    0.82
 -22  10  -5   14.11    0.82
  10  12  -5   12.35    0.67
 -10 -12   5   12.03    0.46
 -10 -12   5   12.60    0.86
 -12  22   5   13.40    0.79
 -10 -12   5   12.47    0.67
  13   9  -5    2.51    0.50
 -22  13  -5    3.01    0.45
   9 -22  -5    3.07    0.42
   9 -22  -5    3.56    0.41
  13   9  -5    2.74    0.35
 -22  13  -5    3.27    0.47
 -22  13  -5    2.28    0.34
 -13  -9   5    3.26    0.49
  -9  22   5    2.95    0.23
  16   6  -5   20.93    0.96
   6 -22  -5   22.59    0.96
  16   6  -5   20.95    1.04
 -22  16  -5   21.23    0.89
   6 -22  -5   21.22    1.02
 -22  16  -5   21.67    1.04
 -22  16  -5   21.28    1.01
 -16  -6   5   22.41    1.03
 -16  -6   5   20.27    0.88
  -6  22   5   22.19    0.78
 -22  19  -5    4.46    0.50
 -22  19  -5    4.18    0.49
   3 -22  -5    5.33    0.53
   3 -22  -5    4.85    0.45
  19   3  -5    4.88    0.47
 -22  19  -5    4.22    0.40
   3 -22  -5    4.98    0.40
 -19  -3   5    4.36    0.42
  -3  22   5    4.21    0.36
 -19  -3   5    4.49    0.38
 -22  22  -5   -0.01    0.23
   0 -22  -5    0.00    0.20
   0 -22  -5   -0.35    0.24
 -22  22  -5    0.14    0.30
   0 -22  -5    0.08    0.25
 -22  22  -5   -0.14    0.28
   0  22   5    0.04    0.23
 -22   0   5    0.48    0.24
 -22   0   5    0.01    0.21
 -22  25  -5    2.16    0.37
  -3 -22  -5    2.80    0.24
 -22  25  -5    1.57    0.31
 -22  25  -5    2.86    0.40
   3  22   5    2.10    0.30
  22 -25   5    2.58    0.36
 -25   3   5    2.67    0.32
 -22  28  -5    0.87    0.26
 -22  28  -5    1.40    0.25
   6  22   5    0.92    0.19
 -28   6   5    1.02    0.20
  22 -28   5    0.69    0.24
 -23  -3  -5   11.04    0.59
 -26  23   5   11.48    0.66
 -26  23   5   10.52    0.53
   3 -26   5   12.71    0.46
   3 -26   5    9.99    0.57
 -26  23   5   10.65    0.68
 -23   0  -5    0.23    0.27
   0  23  -5   -0.14    0.23
 -23   0  -5    0.15    0.21
 -23  23   5    0.01    0.23
   0 -23   5   -0.22    0.23
 -23  23   5   -0.21    0.28
   0 -23   5    0.08    0.17
 -23  23   5   -0.22    0.28
   0 -23   5    0.07    0.24
   3  20  -5   -0.03    0.26
 -23   3  -5    0.15    0.25
 -23   3  -5    0.25    0.24
  20 -23  -5    0.00    0.30
 -20  23   5    0.08    0.23
 -20  23   5    0.04    0.29
  -3 -20   5   -0.31    0.15
  -3 -20   5   -0.30    0.21
 -20  23   5    0.41    0.31
  -3 -20   5    0.06    0.26
   6  17  -5    3.50    0.55
 -23   6  -5    2.74    0.36
 -23   6  -5    3.13    0.40
  17 -23  -5    2.98    0.39
  -6 -17   5    3.85    0.39
  -6 -17   5    2.86    0.25
 -17  23   5    2.93    0.42
 -17  23   5    2.62    0.40
  -6 -17   5    2.83    0.44
 -17  23   5    2.85    0.39
  -6 -17   5    3.15    0.42
 -23   9  -5   10.28    0.62
 -23   9  -5    9.80    0.63
   9  14  -5   10.18    0.79
  14 -23  -5    9.99    0.65
  -9 -14   5    9.06    0.59
  -9 -14   5    9.40    0.73
  -9 -14   5    9.79    0.39
 -14  23   5   10.28    0.72
 -23  12  -5    0.38    0.34
 -23  12  -5    0.97    0.27
 -23  12  -5    0.22    0.34
  12  11  -5    1.04    0.27
  11 -23  -5    0.89    0.29
  12  11  -5    1.31    0.47
 -12 -11   5    0.85    0.40
 -11  23   5    0.81    0.33
   8 -23  -5   11.96    0.68
  15   8  -5   12.35    0.67
   8 -23  -5   10.57    0.72
  15   8  -5   10.30    0.83
 -23  15  -5   11.21    0.79
 -23  15  -5   11.62    0.76
 -23  15  -5   11.75    0.64
  -8  23   5   11.82    0.45
 -15  -8   5   11.77    0.80
 -23  18  -5   14.60    0.73
   5 -23  -5   15.56    0.78
  18   5  -5   15.11    0.78
 -23  18  -5   15.80    0.85
   5 -23  -5   14.75    0.72
 -23  18  -5   16.47    0.89
   5 -23  -5   15.85    0.86
  18   5  -5   15.06    0.85
 -18  -5   5   15.02    0.71
 -18  -5   5   15.27    0.85
  -5  23   5   16.47    0.62
   2 -23  -5    1.10    0.31
   2 -23  -5    0.64    0.24
   2 -23  -5    0.63    0.28
 -23  21  -5    0.53    0.31
 -23  21  -5    1.03    0.26
 -23  21  -5    0.91    0.33
 -21  -2   5    0.93    0.26
 -21  -2   5    0.94    0.26
 -23  24  -5    0.56    0.32
 -23  24  -5    0.92    0.26
  -1 -23  -5    0.68    0.19
  -1 -23  -5    0.56    0.26
 -23  24  -5    0.58    0.29
   1  23   5    0.68    0.23
 -24   1   5    1.26    0.28
  23 -24   5    0.54    0.29
 -23  27  -5    3.88    0.38
 -23  27  -5    4.52    0.35
  23 -27   5    4.16    0.37
   4  23   5    3.98    0.30
 -27   4   5    4.23    0.32
  25 -24  -5    3.42    0.38
  -1  25  -5    3.55    0.25
 -24  -1  -5    3.63    0.36
   1 -25   5    3.83    0.26
 -25  24   5    3.59    0.41
   1 -25   5    3.61    0.36
 -25  24   5    3.26    0.38
 -25  24   5    2.90    0.31
   2  22  -5    8.54    0.57
 -24   2  -5    9.02    0.60
 -24   2  -5    9.45    0.60
  22 -24  -5    7.82    0.59
 -22  24   5    8.81    0.69
  -2 -22   5    8.07    0.40
 -22  24   5    9.66    0.57
 -22  24   5    8.11    0.63
  -2 -22   5    8.03    0.57
  -2 -22   5    8.55    0.60
   5  19  -5    1.43    0.39
 -24   5  -5    2.02    0.32
 -24   5  -5    1.56    0.33
  19 -24  -5    2.34    0.38
   5  19  -5    2.43    0.37
  -5 -19   5    2.17    0.21
  -5 -19   5    2.30    0.38
 -19  24   5    2.09    0.37
  -5 -19   5    2.37    0.42
 -19  24   5    1.81    0.37
 -19  24   5    1.88    0.32
  -5 -19   5    2.68    0.35
   8  16  -5    0.35    0.39
  16 -24  -5    0.49    0.29
 -24   8  -5    0.28    0.25
 -24   8  -5   -0.14    0.24
 -16  24   5    0.28    0.28
 -16  24   5    0.66    0.31
  -8 -16   5    0.16    0.23
  -8 -16   5   -0.61    0.31
 -24  11  -5    6.44    0.57
 -24  11  -5    7.12    0.55
 -24  11  -5    5.30    0.44
  13 -24  -5    5.21    0.48
 -24  11  -5    6.42    0.56
  11  13  -5    6.48    0.67
 -13  24   5    5.69    0.54
 -11 -13   5    6.24    0.60
 -24  14  -5   11.06    0.78
  10 -24  -5   11.45    0.67
 -24  14  -5   10.36    0.61
  14  10  -5   10.39    0.85
  14  10  -5   10.34    0.63
 -24  14  -5   10.05    0.73
  10 -24  -5   10.66    0.72
 -14 -10   5   10.94    0.79
 -24  17  -5    5.75    0.52
  17   7  -5    5.29    0.52
 -24  17  -5    5.79    0.45
   7 -24  -5    6.30    0.55
 -24  17  -5    5.79    0.54
   7 -24  -5    6.97    0.55
 -17  -7   5    6.97    0.52
 -17  -7   5    6.37    0.55
 -24  20  -5    1.11    0.27
   4 -24  -5    0.14    0.24
   4 -24  -5    0.42    0.22
 -24  20  -5    0.48    0.32
   4 -24  -5    0.58    0.31
 -24  20  -5    0.74    0.30
  -4  24   5    0.59    0.18
 -20  -4   5    0.64    0.25
 -24  23  -5    0.67    0.31
   1 -24  -5    0.77    0.21
 -24  23  -5    0.51    0.25
   1 -24  -5    0.51    0.26
 -24  23  -5    0.87    0.30
  -1  24   5    0.57    0.19
  24 -23   5    0.90    0.32
 -23  -1   5    0.81    0.27
 -24  26  -5    0.93    0.27
 -24  26  -5    1.03    0.24
 -24  26  -5    0.36    0.26
 -26   2   5    0.62    0.22
  24 -26   5    0.84    0.26
  24 -25  -5    3.57    0.38
 -25   1  -5    3.57    0.36
   1  24  -5    3.46    0.29
 -24  25   5    3.51    0.41
  -1 -24   5    3.80    0.37
 -24  25   5    2.93    0.37
 -24  25   5    3.32    0.32
 -25   4  -5    1.69    0.31
 -25   4  -5    1.86    0.33
  21 -25  -5    1.29    0.31
   4  21  -5    1.21    0.30
  -4 -21   5    1.61    0.31
 -21  25   5    1.68    0.29
  -4 -21   5    1.53    0.32
 -21  25   5    2.05    0.37
 -21  25   5    1.75    0.36
   7  18  -5    0.12    0.29
 -25   7  -5   -0.22    0.22
  18 -25  -5    0.24    0.27
   7  18  -5    0.22    0.34
 -25   7  -5    0.08    0.25
 -18  25   5   -0.24    0.28
  -7 -18   5   -0.12    0.22
  -7 -18   5    0.14    0.34
 -18  25   5    0.07    0.24
  10  15  -5    5.09    0.60
  15 -25  -5    5.20    0.47
 -25  10  -5    4.34    0.41
 -25  10  -5    4.07    0.39
 -10 -15   5    4.20    0.54
 -15  25   5    4.29    0.49
  12 -25  -5    3.12    0.39
 -25  13  -5    2.85    0.41
  13  12  -5    3.41    0.54
 -25  13  -5    2.97    0.35
 -25  13  -5    3.22    0.44
 -13 -12   5    3.12    0.48
   9 -25  -5    0.44    0.27
 -25  16  -5    0.05    0.23
   9 -25  -5   -0.31    0.24
  16   9  -5    0.02    0.35
 -25  16  -5   -0.14    0.26
 -25  16  -5    0.45    0.33
 -16  -9   5    0.10    0.32
   6 -25  -5    1.69    0.33
   6 -25  -5    1.44    0.25
   6 -25  -5    1.37    0.31
  19   6  -5    1.60    0.35
 -25  19  -5    2.01    0.30
 -25  19  -5    1.40    0.34
 -25  19  -5    1.12    0.35
 -19  -6   5    1.83    0.29
   3 -25  -5    2.29    0.27
 -25  22  -5    1.81    0.29
   3 -25  -5    2.48    0.36
 -25  22  -5    1.76    0.36
   3 -25  -5    2.93    0.35
 -25  22  -5    2.75    0.39
 -22  -3   5    2.66    0.32
 -25  25  -5   -0.37    0.20
 -25  25  -5    0.20    0.24
   0 -25  -5    0.02    0.14
 -25  25  -5    0.23    0.25
  25 -25   5    0.04    0.23
 -25   0   5   -0.40    0.20
 -26   3  -5   10.37    0.56
   3  23  -5   11.65    0.56
  23 -26  -5   11.87    0.62
 -23  26   5   10.89    0.56
 -23  26   5   11.33    0.66
  -3 -23   5   11.23    0.61
 -23  26   5   10.93    0.66
  20 -26  -5    0.41    0.27
 -26   6  -5    0.38    0.26
 -20  26   5    1.05    0.27
 -20  26   5    0.52    0.30
   9  17  -5    1.18    0.41
  17 -26  -5    1.53    0.32
 -26   9  -5    1.75    0.30
 -26   9  -5    1.90    0.31
 -17  26   5    1.51    0.31
 -17  26   5    2.10    0.37
  12  14  -5    4.19    0.56
 -26  12  -5    3.60    0.37
 -26  12  -5    2.98    0.41
  14 -26  -5    3.62    0.40
 -12 -14   5    3.56    0.51
  15  11  -5    0.15    0.37
 -26  15  -5    0.08    0.23
 -26  15  -5   -0.08    0.28
 -26  15  -5    0.39    0.28
  11 -26  -5    0.04    0.25
  18   8  -5    0.74    0.36
 -26  18  -5    1.10    0.33
   8 -26  -5    1.11    0.30
 -26  18  -5    1.26    0.32
   8 -26  -5    0.88    0.26
 -26  18  -5    1.08    0.26
   8 -26  -5    1.39    0.30
 -18  -8   5    1.99    0.31
 -26  21  -5    1.38    0.34
 -26  21  -5    1.35    0.31
   5 -26  -5    1.58    0.25
 -26  21  -5    0.96    0.25
   5 -26  -5    1.38    0.29
 -21  -5   5    1.43    0.27
 -26  24  -5    0.72    0.23
 -26  24  -5    0.67    0.26
   2 -26  -5    0.58    0.16
 -26  24  -5    0.37    0.26
 -24  -2   5    0.71    0.23
  26 -24   5    0.81    0.26
 -27   5  -5    5.52    0.38
  22 -27  -5    6.02    0.45
   5  22  -5    5.23    0.37
 -22  27   5    5.62    0.43
 -22  27   5    6.39    0.51
 -22  27   5    5.54    0.47
 -27   8  -5    2.02    0.29
   8  19  -5    1.67    0.33
  19 -27  -5    1.76    0.32
   8  19  -5    0.82    0.38
 -19  27   5    1.48    0.28
 -19  27   5    1.82    0.36
  11  16  -5    1.14    0.44
  16 -27  -5    1.60    0.31
  11  16  -5    0.62    0.31
 -27  11  -5    1.35    0.28
  13 -27  -5    0.67    0.27
 -27  14  -5    0.14    0.27
 -27  14  -5   -0.44    0.28
 -27  14  -5    0.36    0.24
  14  13  -5    0.28    0.39
 -27  17  -5    9.82    0.57
 -27  17  -5   11.30    0.72
  10 -27  -5   11.25    0.58
  17  10  -5   11.36    0.81
  10 -27  -5   11.25    0.64
 -27  17  -5   10.16    0.65
   7 -27  -5    1.08    0.23
  20   7  -5    1.22    0.36
 -27  20  -5    1.63    0.32
 -27  20  -5    1.40    0.33
 -27  20  -5    1.02    0.25
   7 -27  -5    0.95    0.27
 -20  -7   5    1.17    0.25
 -27  23  -5    3.19    0.36
 -27  23  -5    4.04    0.32
   4 -27  -5    4.79    0.31
 -27  23  -5    3.31    0.34
 -23  -4   5    4.70    0.35
  27 -23   5    3.68    0.35
   7  21  -5   -0.05    0.22
  21 -28  -5    0.62    0.24
 -28   7  -5    0.70    0.22
 -21  28   5   -0.07    0.23
 -21  28   5    0.96    0.24
 -28  10  -5    8.35    0.48
  10  18  -5    7.96    0.62
  10  18  -5    7.24    0.48
  18 -28  -5    6.99    0.52
 -18  28   5    7.70    0.53
 -28  13  -5    0.03    0.21
  13  15  -5    0.37    0.28
  13  15  -5   -0.03    0.39
  15 -28  -5   -0.12    0.23
  16  12  -5   12.48    0.80
 -28  16  -5   10.85    0.70
 -28  16  -5   11.06    0.55
  12 -28  -5   10.78    0.56
  12 -28  -5   11.25    0.61
 -28  16  -5   10.62    0.61
   9 -28  -5    4.57    0.38
 -28  19  -5    5.16    0.46
 -28  19  -5    4.93    0.41
  19   9  -5    5.04    0.48
 -28  19  -5    5.12    0.35
   9 -28  -5    5.57    0.39
 -19  -9   5    4.69    0.37
   6 -28  -5    1.08    0.18
   6 -28  -5    1.18    0.23
 -28  22  -5    1.13    0.25
 -28  22  -5    1.06    0.22
 -28  22  -5    0.93    0.27
  28 -22   5    1.01    0.25
 -22  -6   5    1.22    0.24
 -29  12  -5    9.29    0.47
  12  17  -5    7.75    0.61
  12  17  -5    8.26    0.56
  17 -29  -5    8.43    0.50
 -17  29   5    9.46    0.55
  14 -29  -5    7.97    0.48
 -29  15  -5    7.99    0.44
  15  14  -5    8.21    0.56
  15  14  -5    7.86    0.60
  14 -29  -5    7.71    0.46
 -29  15  -5    7.49    0.54
 -29  18  -5    8.68    0.57
  18  11  -5    8.24    0.63
 -29  18  -5    8.66    0.50
  11 -29  -5    8.02    0.49
  11 -29  -5    9.21    0.45
 -29  18  -5    8.86    0.44
 -18 -11   5    8.95    0.49
  -1   2  -6  175.23    5.20
   2  -1  -6  173.23    5.20
  -1  -1  -6  170.98    5.21
  -2   1   6  162.89    5.20
   1  -2   6  163.11    5.20
  -2   1  -6  157.39    5.00
   1  -2  -6  159.65    5.00
  -1  -1   6  169.66    5.01
  -1   2   6  163.99    5.00
   2  -1   6  161.79    4.99
   4  -2  -6   -0.03    0.06
  -2  -2  -6    0.26    0.13
  -2   4  -6   -0.02    0.08
  -2   4  -6   -0.11    0.11
   2  -4   6    0.05    0.06
  -4   2   6    0.00    0.06
  -4   2   6    0.05    0.08
   3  -3  -6   20.95    0.65
   0   3  -6   21.17    0.80
  -3   0  -6   21.26    0.69
   0   3  -6   20.26    0.69
   3  -3  -6   19.44    0.65
   3   0   6   20.44    0.69
   0  -3   6   20.96    0.69
  -3   3  -6   27.65    1.07
   3   0  -6   28.03    0.90
   0  -3  -6   28.79    0.91
  -3   3  -6   27.08    0.87
  -3   0   6   27.53    1.05
   0   3   6   26.10    0.90
  -3   0   6   28.86    0.90
  -3  -3  -6    0.70    0.18
  -3  -3  -6    0.60    0.10
  -3   6  -6    0.55    0.21
  -3   6  -6    0.48    0.13
   6  -3  -6    0.49    0.09
  -6   3   6    0.39    0.09
  -6   3   6    0.54    0.15
   3  -6   6    0.48    0.10
  -4  -1  -6    0.00    0.09
  -1   5  -6   -0.35    0.13
   5  -4  -6   -0.07    0.04
  -4  -1  -6    0.03    0.15
  -5   4   6    0.08    0.15
   1  -5   6   -0.02    0.12
  -4   2  -6    0.08    0.08
   2  -4  -6    0.10    0.08
  -4   2  -6   -0.08    0.08
  -2  -2   6   -0.04    0.10
   4  -2   6    0.01    0.06
  -2   4   6    0.07    0.08
  -2  -2   6    0.00    0.07
  -4   5  -6   16.34    0.57
  -1  -4  -6   16.61    0.63
  -4   5  -6   18.10    0.79
  -5   1   6   17.60    0.61
  -5   1   6   17.75    0.71
   4  -5   6   16.55    0.56
  -4  -4  -6   12.73    0.55
   8  -4  -6   12.73    0.46
  -4   8  -6   12.69    0.65
  -4  -4  -6   13.41    0.55
   4  -8   6   13.25    0.47
  -8   4   6   11.96    0.58
  -8   4   6   13.31    0.46
  -5  -2  -6    0.57    0.11
  -5  -2  -6    0.42    0.16
  -2   7  -6    0.38    0.15
  -7   5   6    0.58    0.16
   2  -7   6    0.64    0.13
   4  -5  -6    0.04    0.07
  -5   1  -6   -0.03    0.11
  -5   1  -6   -0.10    0.15
   1   4  -6   -0.16    0.10
  -1  -4   6   -0.04    0.15
  -4   5   6   -0.17    0.06
  -4   5   6    0.15    0.14
  -5   4  -6   16.57    0.54
   1  -5  -6   17.43    0.61
  -5   4  -6   15.64    0.54
  -5   4  -6   16.93    0.72
  -1   5   6   15.62    0.68
  -4  -1   6   18.35    0.64
  -5   7  -6   23.58    0.80
  -5   7  -6   25.72    1.06
  -2  -5  -6   24.92    0.89
   2   5   6   24.03    0.95
  -7   2   6   24.55    0.84
   5  -7   6   24.50    0.79
  -7   2   6   24.52    0.99
  -5  10  -6    8.63    0.58
  -5  -5  -6    8.16    0.48
  -5  -5  -6    8.93    0.42
  -5  -5  -6    8.25    0.34
   5 -10   6    8.12    0.35
 -10   5   6    7.88    0.38
 -10   5   6    8.57    0.46
  -6  -3  -6   30.81    1.09
  -3   9  -6   29.49    1.21
  -6  -3  -6   29.55    1.17
   3  -9   6   30.91    1.02
  -9   6   6   28.42    1.21
  -6   0  -6    3.83    0.25
  -6   0  -6    4.05    0.30
   0   6  -6    3.13    0.25
  -6   6   6    3.33    0.30
   0  -6   6    3.87    0.25
  -6   3  -6    0.46    0.14
   3  -6  -6    0.73    0.12
  -6   3  -6    0.74    0.13
  -3   6   6    0.99    0.23
  -3   6   6    0.41    0.13
   6  -3   6    0.49    0.10
  -3  -3   6    0.53    0.12
  -3  -3   6    0.54    0.18
  -6   6  -6   23.16    0.96
  -6   6  -6   21.76    0.72
   0  -6  -6   23.45    0.82
  -6   6  -6   22.52    0.72
  -6   0   6   24.09    0.92
  -6   0   6   24.73    0.83
   0   6   6   21.80    0.89
  -3  -6  -6    1.08    0.20
  -6   9  -6    0.95    0.25
  -9   3   6    1.14    0.15
  -9   3   6    1.29    0.14
   3   6   6    1.22    0.14
   6  -9   6    1.41    0.12
  -9   3   6    1.09    0.18
  -6  -6  -6    4.13    0.25
  -6  12  -6    3.84    0.29
  -6  -6  -6    3.47    0.35
  -6  12  -6    4.28    0.44
 -12   6   6    4.29    0.35
 -12   6   6    4.26    0.37
 -12   6   6    4.10    0.33
   6   6   6    3.65    0.27
   6   6   6    4.22    0.30
  -7  -4  -6    4.41    0.25
  -7  -4  -6    4.26    0.31
  -7  -4  -6    4.93    0.42
  -4  11  -6    4.87    0.48
 -11   7   6    4.66    0.31
   7   4   6    4.96    0.31
 -11   7   6    4.29    0.38
   4 -11   6    4.93    0.29
  -1   8  -6    0.15    0.13
  -7  -1  -6    0.12    0.17
  -7  -1  -6    0.17    0.11
  -8   7   6    0.11    0.15
   1  -8   6    0.06    0.13
   5  -7  -6    0.52    0.08
   2   5  -6    0.41    0.11
  -7   2  -6    0.46    0.13
  -7   2  -6    0.59    0.15
  -2  -5   6    0.45    0.16
  -5   7   6    0.48    0.08
  -5   7   6    0.77    0.20
  -7   5  -6   24.29    0.78
  -7   5  -6   24.01    1.00
  -7   5  -6   23.50    0.76
   2  -7  -6   24.24    0.84
  -5  -2   6   24.07    0.96
  -2   7   6   24.72    0.99
  -5  -2   6   24.78    0.88
  -1  -7  -6   -0.01    0.14
  -7   8  -6    0.21    0.20
   1   7   6    0.22    0.10
  -8   1   6   -0.10    0.13
  -8   1   6    0.08    0.12
  -8   1   6    0.05    0.10
  -7  11  -6   31.58    1.30
  -4  -7  -6   29.13    0.96
  -4  -7  -6   29.99    1.12
   4   7   6   26.97    1.16
 -11   4   6   30.75    1.02
   4   7   6   28.78    0.98
 -11   4   6   30.07    1.23
  -7  14  -6    1.46    0.21
  -7  14  -6    1.90    0.37
 -14   7   6    1.52    0.26
 -14   7   6    1.13    0.22
   7   7   6    1.48    0.21
  -8  -5  -6   20.08    0.72
  -5  13  -6   20.13    1.02
  -8  -5  -6   19.56    0.87
  -5  13  -6   19.60    0.72
  -8  -5  -6   20.39    0.87
 -13   8   6   19.61    0.93
 -13   8   6   19.18    0.77
   8   5   6   19.39    0.74
  -8  -2  -6   95.15    3.58
  -8  -2  -6   96.42    3.13
  -8  -2  -6   96.03    2.93
  -2  10  -6   95.38    3.60
 -10   8   6  101.28    3.64
   2 -10   6   91.94    3.07
 -10   8   6   96.84    2.90
  -8   1  -6    0.24    0.16
   1   7  -6    0.37    0.12
  -8   1  -6    0.42    0.12
  -8   1  -6    0.21    0.12
  -1  -7   6    0.11    0.13
  -7   8   6    0.11    0.16
  -8   4  -6   12.62    0.56
  -8   4  -6   13.30    0.47
  -8   4  -6   11.72    0.48
   4  -8  -6   13.38    0.47
  -8   4  -6   11.76    0.59
  -4  -4   6   12.86    0.57
  -4  -4   6   12.83    0.56
  -4   8   6   13.14    0.63
  -8   7  -6    0.02    0.15
   1  -8  -6   -0.06    0.13
  -7  -1   6    0.36    0.17
  -1   8   6    0.13    0.12
  -7  -1   6    0.13    0.09
  -7  -1   6   -0.01    0.11
  -8  10  -6   13.99    0.71
  -2  -8  -6   13.00    0.60
   2   8   6   13.88    0.53
 -10   2   6   13.43    0.56
 -10   2   6   13.72    0.53
 -10   2   6   14.44    0.65
   2   8   6   12.46    0.59
  -5  -8  -6    2.41    0.33
  -8  13  -6    2.24    0.24
  -8  13  -6    2.32    0.36
 -13   5   6    2.38    0.27
   5   8   6    2.07    0.22
 -13   5   6    2.44    0.29
  -8  16  -6    1.92    0.38
   8 -16   6    2.60    0.33
 -16   8   6    2.90    0.32
   8   8   6    2.53    0.28
 -16   8   6    2.11    0.31
  -9  -6  -6    0.13    0.14
  -6  15  -6   -0.15    0.29
 -15   9   6    0.22    0.21
 -15   9   6    0.24    0.16
   9   6   6    0.18    0.16
   6 -15   6    0.11    0.23
  -9  -3  -6   10.09    0.50
  -3  12  -6    9.95    0.61
  -9  -3  -6    9.13    0.57
  -3  12  -6    9.42    0.42
  -9  -3  -6    9.69    0.42
 -12   9   6   10.17    0.47
   9   3   6    9.82    0.45
   3 -12   6    9.48    0.47
 -12   9   6    9.62    0.58
  -9   0  -6    9.07    0.47
  -9   0  -6    9.61    0.40
   0   9  -6    8.76    0.47
  -9   0  -6   10.17    0.49
  -9   9   6    9.52    0.54
   0  -9   6    8.64    0.46
  -9   3  -6   28.10    1.00
  -9   3  -6   29.62    0.97
  -9   3  -6   28.56    1.17
  -9   3  -6   29.86    1.04
   6  -9  -6   30.36    0.94
   3   6  -6   28.69    1.15
  -3  -6   6   29.81    1.06
  -6   9   6   28.81    1.21
  -9   6  -6    1.24    0.21
  -9   6  -6    1.67    0.24
   3  -9  -6    1.18    0.16
  -3   9   6    1.86    0.26
  -6  -3   6    1.28    0.17
  -6  -3   6    1.28    0.14
  -6  -3   6    1.74    0.24
  -9   9  -6   13.58    0.67
   0  -9  -6   12.00    0.56
  -9   0   6   12.95    0.57
  -9   0   6   12.60    0.49
  -9   0   6   12.56    0.59
   0   9   6   11.51    0.56
  -9  12  -6   54.67    2.13
  -9  12  -6   53.30    1.66
  -3  -9  -6   53.84    1.84
 -12   3   6   51.82    1.70
 -12   3   6   50.03    2.07
   3   9   6   52.28    1.65
  -9  15  -6    2.44    0.39
 -15   6   6    2.45    0.28
 -15   6   6    1.83    0.30
   6   9   6    2.47    0.26
 -15   6   6    2.62    0.30
  -9  18  -6    3.66    0.49
  -9  18  -6    4.24    0.31
   9   9   6    4.70    0.39
 -18   9   6    4.52    0.41
 -18   9   6    5.02    0.52
   9 -18   6    4.30    0.41
  -7  17  -6   -0.47    0.28
  -7  17  -6   -0.10    0.17
   7 -17   6    0.24    0.24
 -17  10   6   -0.10    0.19
  10   7   6    0.08    0.18
 -10  -4  -6    1.49    0.20
 -10  -4  -6    1.65    0.22
  -4  14  -6    1.23    0.34
 -14  10   6    1.83    0.30
  10   4   6    1.36    0.22
   4 -14   6    2.27    0.34
 -14  10   6    1.45    0.24
  -1  11  -6   15.74    0.74
 -10  -1  -6   15.54    0.60
 -10  -1  -6   15.38    0.71
 -10  -1  -6   15.71    0.71
  -1  11  -6   15.41    0.58
 -11  10   6   15.12    0.63
 -11  10   6   15.77    0.77
   1 -11   6   14.56    0.65
 -10   2  -6   98.77    3.01
 -10   2  -6  100.27    3.62
 -10   2  -6   96.04    3.10
 -10   2  -6   94.10    2.96
   2   8  -6   92.32    3.59
  -2  -8   6   98.10    3.13
  -8  10   6   96.28    3.65
 -10   5  -6    8.37    0.46
   5 -10  -6    7.88    0.35
 -10   5  -6    8.25    0.46
  -5  -5   6    8.13    0.35
  -5  -5   6    7.97    0.45
  -5  -5   6    8.41    0.43
  -5  10   6    8.30    0.51
 -10   8  -6   13.10    0.61
   2 -10  -6   13.16    0.57
 -10   8  -6   13.72    0.68
  -8  -2   6   14.19    0.64
  -2  10   6   13.84    0.66
  -8  -2   6   14.14    0.64
  -8  -2   6   13.14    0.52
 -10  11  -6    4.36    0.32
 -10  11  -6    4.63    0.46
  -1 -10  -6    3.99    0.35
 -11   1   6    4.37    0.34
   1  10   6    4.90    0.30
 -11   1   6    4.71    0.31
 -11   1   6    4.44    0.35
 -10  14  -6    3.09    0.28
 -10  14  -6    3.98    0.44
   4  10   6    3.49    0.29
 -14   4   6    4.03    0.33
 -14   4   6    4.18    0.32
 -14   4   6    3.70    0.36
 -10  17  -6    3.56    0.45
 -17   7   6    4.09    0.39
   7  10   6    4.25    0.36
 -17   7   6    3.93    0.43
 -20  10   6    0.10    0.24
  10  10   6    0.12    0.20
 -20  10   6   -0.08    0.23
  -8  19  -6    1.39    0.21
  11   8   6    0.98    0.23
 -19  11   6    0.59    0.30
   8 -19   6    0.44    0.26
 -11  -5  -6    3.55    0.30
  -5  16  -6    2.64    0.44
 -16  11   6    3.66    0.43
  11   5   6    2.94    0.30
 -16  11   6    3.51    0.35
   5 -16   6    3.94    0.42
  -2  13  -6   10.44    0.61
 -11  -2  -6   10.67    0.62
  -2  13  -6   10.38    0.47
 -11  -2  -6   10.60    0.49
 -11  -2  -6   11.17    0.49
 -11  -2  -6   11.53    0.57
 -13  11   6   10.15    0.51
   2 -13   6   10.20    0.52
 -13  11   6   10.06    0.63
 -11   1  -6   16.07    0.69
 -11   1  -6   15.51    0.71
 -11   1  -6   14.17    0.59
   1  10  -6   15.27    0.70
   1  10  -6   14.89    0.57
 -10  11   6   15.73    0.77
 -10  11   6   15.12    0.62
  -1 -10   6   14.48    0.67
   4   7  -6    4.85    0.32
 -11   4  -6    4.25    0.35
 -11   4  -6    3.83    0.34
   4   7  -6    4.75    0.28
 -11   4  -6    4.55    0.34
  -7  11   6    4.86    0.45
  -4  -7   6    4.25    0.36
  -7  11   6    4.42    0.34
  -7  11   6    4.49    0.30
 -11   7  -6   28.16    0.99
 -11   7  -6   30.93    1.25
   4 -11  -6   28.25    1.02
 -11   7  -6   29.75    1.09
  -4  11   6   29.27    0.98
  -4  11   6   28.74    0.98
  -7  -4   6   29.95    1.20
  -7  -4   6   29.86    1.11
  -4  11   6   30.43    1.26
  -7  -4   6   28.45    0.98
 -11  10  -6    5.08    0.34
   1 -11  -6    4.73    0.37
 -11  10  -6    4.52    0.44
 -10  -1   6    4.66    0.30
  -1  11   6    5.52    0.33
 -10  -1   6    4.75    0.40
 -10  -1   6    4.89    0.36
 -11  13  -6   11.69    0.71
 -11  13  -6   13.07    0.55
   2  11   6   11.81    0.53
 -13   2   6   11.60    0.55
 -13   2   6   12.64    0.55
 -13   2   6   12.11    0.64
  -5 -11  -6    1.56    0.33
 -11  16  -6    1.65    0.34
 -16   5   6    2.30    0.29
 -16   5   6    2.04    0.29
 -16   5   6    1.51    0.26
   5  11   6    2.32    0.26
 -11  19  -6   10.12    0.76
 -19   8   6   11.85    0.74
 -19   8   6   10.88    0.63
   8  11   6    9.86    0.56
 -11 -11  -6    8.74    0.68
 -11  22  -6    9.40    0.46
 -11  22  -6   10.19    0.72
 -11 -11  -6    8.42    0.43
  11  11   6    9.73    0.59
 -22  11   6    9.34    0.76
 -22  11   6    9.49    0.55
  11 -22   6    9.74    0.64
 -22  11   6   10.54    0.76
  11  11   6   10.11    0.78
 -22  11   6    9.15    0.56
  -9  21  -6    1.16    0.24
 -12  -9  -6    0.94    0.18
  12   9   6    1.58    0.32
 -21  12   6    1.72    0.40
 -21  12   6    1.27    0.27
   9 -21   6    1.02    0.33
 -21  12   6    1.02    0.25
  -6  18  -6   36.54    1.19
 -12  -6  -6   35.59    1.25
   6 -18   6   33.55    1.38
 -18  12   6   38.95    1.68
 -18  12   6   36.90    1.32
  12   6   6   36.04    1.31
 -12  -3  -6    4.97    0.36
  12   3   6    5.39    0.40
   3 -15   6    6.02    0.49
 -15  12   6    5.06    0.40
 -15  12   6    5.84    0.52
 -12   0  -6    1.45    0.28
 -12   0  -6    2.27    0.26
 -12   0  -6    2.76    0.25
 -12   0  -6    2.88    0.27
   0  12  -6    2.16    0.22
   0  12  -6    2.53    0.28
 -12  12   6    2.71    0.35
   0 -12   6    2.11    0.25
 -12  12   6    2.25    0.26
 -12   3  -6    9.93    0.48
   3   9  -6   10.35    0.52
   3   9  -6    9.86    0.43
 -12   3  -6    8.91    0.52
 -12   3  -6    9.87    0.54
  -3  -9   6    9.04    0.54
  -9  12   6   10.18    0.63
  -9  12   6    9.86    0.48
 -12   6  -6    3.75    0.34
   6   6  -6    4.11    0.31
 -12   6  -6    3.67    0.36
   6   6  -6    3.65    0.28
  -6  12   6    4.48    0.34
  -6  12   6    3.96    0.30
  -6  -6   6    3.30    0.33
  -6  -6   6    4.17    0.26
  -6  12   6    4.58    0.42
 -12   9  -6   48.86    2.08
 -12   9  -6   52.54    1.67
   3 -12  -6   51.52    1.76
  -9  -3   6   54.57    2.05
  -3  12   6   51.47    1.64
  -3  12   6   55.46    2.11
  -3  12   6   52.00    1.63
  -9  -3   6   52.18    1.68
  -9  -3   6   52.17    1.84
 -12  12  -6    0.35    0.18
 -12  12  -6    0.37    0.24
   0 -12  -6    0.09    0.19
 -12   0   6    0.35    0.15
 -12   0   6    0.22    0.15
   0  12   6    0.36    0.15
 -12   0   6    0.29    0.17
 -12  15  -6    4.40    0.47
 -12  15  -6    4.66    0.35
  -3 -12  -6    3.83    0.42
 -15   3   6    5.17    0.39
 -15   3   6    5.04    0.41
 -15   3   6    5.19    0.38
   3  12   6    4.25    0.34
 -12  18  -6   27.25    1.32
  -6 -12  -6   24.06    1.12
   6  12   6   27.85    1.02
 -18   6   6   27.29    1.28
 -18   6   6   26.29    1.04
 -12  21  -6    2.19    0.24
  -9 -12  -6    1.59    0.22
 -21   9   6    1.85    0.30
 -21   9   6    2.31    0.35
 -21   9   6    1.83    0.31
   9  12   6    1.99    0.31
 -12 -12  -6    2.69    0.46
  12  12   6    2.02    0.49
 -24  12   6    2.60    0.43
 -24  12   6    2.54    0.33
 -24  12   6    2.61    0.43
  12 -24   6    3.05    0.41
 -24  12   6    2.68    0.34
  12  12   6    3.22    0.37
 -10  23  -6    2.08    0.23
 -13 -10  -6    2.27    0.45
  13  10   6    2.50    0.50
  10 -23   6    1.99    0.35
  13  10   6    2.09    0.34
 -23  13   6    2.25    0.31
  10 -23   6    2.74    0.39
 -23  13   6    1.82    0.30
 -23  13   6    1.96    0.40
 -23  13   6    1.77    0.41
  -7  20  -6   19.92    0.71
 -20  13   6   17.79    0.78
   7 -20   6   19.33    0.92
  13   7   6   18.46    0.85
  -4  17  -6   15.21    0.66
 -13  -4  -6   14.43    0.65
  13   4   6   16.21    0.72
 -17  13   6   15.35    0.73
 -17  13   6   14.57    0.88
   4 -17   6   15.94    0.81
 -13  -1  -6    0.22    0.16
 -13  -1  -6    0.07    0.15
 -13  -1  -6    0.04    0.13
 -14  13   6    0.08    0.21
   1 -14   6   -0.07    0.21
 -14  13   6   -0.09    0.17
 -13   2  -6   10.87    0.51
   2  11  -6   10.43    0.47
 -13   2  -6   10.25    0.51
 -13   2  -6   10.87    0.58
   2  11  -6   10.81    0.56
 -11  13   6   10.60    0.52
 -11  13   6   10.43    0.65
 -13   5  -6   20.05    0.92
   5   8  -6   19.46    0.87
 -13   5  -6   20.42    0.83
   5   8  -6   19.87    0.73
  -8  13   6   19.58    0.74
  -5  -8   6   20.70    0.72
  -8  13   6   20.31    0.96
  -5  -8   6   18.44    0.84
 -13   8  -6    2.15    0.29
 -13   8  -6    2.25    0.24
   8   5  -6    2.11    0.23
  -5  13   6    2.34    0.28
  -8  -5   6    2.17    0.32
  -8  -5   6    2.81    0.23
  -8  -5   6    2.78    0.28
  -5  13   6    2.08    0.33
  -5  13   6    1.95    0.23
 -13  11  -6   12.10    0.71
 -13  11  -6   12.63    0.55
  -2  13   6   12.60    0.54
 -11  -2   6   12.07    0.53
 -11  -2   6   12.79    0.65
 -11  -2   6   12.26    0.63
 -11  -2   6   12.16    0.54
 -13  14  -6   32.16    1.15
  -1 -13  -6   33.42    1.32
 -13  14  -6   34.12    1.50
 -14   1   6   34.07    1.18
   1  13   6   31.65    1.14
 -14   1   6   33.60    1.16
 -14   1   6   33.44    1.42
 -13  17  -6    6.91    0.61
  -4 -13  -6    7.16    0.58
   4  13   6    7.38    0.45
 -17   4   6    7.24    0.47
 -17   4   6    6.95    0.53
   4  13   6    7.59    0.49
 -17   4   6    6.40    0.52
   7  13   6   20.61    0.91
 -20   7   6   23.00    0.88
 -20   7   6   22.76    0.96
 -13  23  -6    1.90    0.38
 -10 -13  -6    3.33    0.25
 -10 -13  -6    3.24    0.49
 -23  10   6    3.12    0.45
  10  13   6    3.41    0.55
 -23  10   6    2.78    0.33
 -23  10   6    3.22    0.40
 -23  10   6    3.24    0.34
  10  13   6    3.39    0.38
  13 -23   6    3.00    0.38
 -26  13   6    1.02    0.34
 -26  13   6    1.32    0.26
  13 -26   6    1.52    0.32
 -26  13   6    1.54    0.28
 -26  13   6    1.33    0.35
  13  13   6    1.19    0.44
 -25  14   6    1.17    0.36
  11 -25   6    1.71    0.33
 -25  14   6    2.16    0.30
 -25  14   6    1.81    0.29
 -25  14   6    1.26    0.36
  14  11   6    2.27    0.48
 -14  -8  -6    2.94    0.44
  -8  22  -6    1.74    0.28
 -22  14   6    2.76    0.33
  14   8   6    3.19    0.50
 -22  14   6    2.36    0.45
   8 -22   6    2.71    0.39
 -22  14   6    2.49    0.43
  14   8   6    2.27    0.34
   8 -22   6    2.27    0.37
 -22  14   6    2.35    0.32
  -5  19  -6   56.30    1.75
 -14  -5  -6   56.42    1.86
  14   5   6   57.75    1.94
   5 -19   6   58.37    2.03
 -19  14   6   54.92    1.92
 -19  14   6   56.52    2.43
  -2  16  -6    2.90    0.31
 -14  -2  -6    2.59    0.30
  14   2   6    2.43    0.33
 -16  14   6    2.85    0.33
 -16  14   6    2.45    0.38
   2 -16   6    2.78    0.39
 -14   1  -6    0.07    0.14
 -14   1  -6    0.07    0.16
   1  13  -6    0.06    0.14
 -14   1  -6   -0.06    0.15
  -1 -13   6   -0.03    0.23
 -13  14   6   -0.02    0.17
 -13  14   6   -0.01    0.22
 -14   4  -6    1.64    0.24
   4  10  -6    1.31    0.20
 -14   4  -6    1.56    0.24
   4  10  -6    1.46    0.21
 -14   4  -6    1.87    0.26
 -10  14   6    1.31    0.22
 -10  14   6    1.79    0.33
 -14   7  -6    1.69    0.28
 -14   7  -6    1.31    0.26
   7   7  -6    1.57    0.21
   7   7  -6    1.20    0.18
  -7  14   6    1.32    0.21
  -7  -7   6    1.60    0.19
  -7  14   6    1.67    0.32
  10   4  -6    3.86    0.31
 -14  10  -6    3.80    0.41
   4 -14  -6    4.40    0.45
 -14  10  -6    3.15    0.30
 -10  -4   6    3.93    0.28
 -10  -4   6    3.80    0.33
  -4  14   6    3.92    0.31
 -10  -4   6    3.67    0.30
   1 -14  -6   32.39    1.31
 -14  13  -6   34.59    1.49
 -14  13  -6   31.58    1.14
 -13  -1   6   32.83    1.40
  -1  14   6   32.18    1.13
 -13  -1   6   33.63    1.14
 -13  -1   6   32.80    1.16
  -2 -14  -6    2.42    0.38
 -14  16  -6    2.19    0.39
 -16   2   6    2.14    0.31
 -16   2   6    2.85    0.33
 -16   2   6    2.53    0.31
   2  14   6    2.82    0.31
   2  14   6    2.82    0.31
 -14  19  -6    5.42    0.58
  -5 -14  -6    5.32    0.53
 -19   5   6    6.83    0.55
 -19   5   6    7.50    0.53
   5  14   6    6.47    0.48
  -8 -14  -6    3.09    0.48
  -8 -14  -6    4.01    0.31
 -14  22  -6    4.02    0.48
  14 -22   6    3.47    0.41
 -22   8   6    4.12    0.38
 -22   8   6    3.95    0.37
 -22   8   6    3.71    0.42
 -22   8   6    4.06    0.49
   8  14   6    3.83    0.57
   8  14   6    5.01    0.44
 -14  25  -6   -0.13    0.27
 -25  11   6    0.00    0.21
 -25  11   6   -0.03    0.31
  11  14   6    0.19    0.42
  14 -25   6    0.05    0.26
 -25  11   6   -0.31    0.23
 -28  14   6    6.44    0.41
 -28  14   6    5.38    0.46
  14 -28   6    5.34    0.37
  14  14   6    6.20    0.45
  14 -28   6    6.04    0.48
 -28  14   6    5.97    0.40
  14  14   6    5.78    0.57
 -27  15   6    2.38    0.39
  12 -27   6    2.16    0.34
  15  12   6    2.18    0.46
 -27  15   6    2.65    0.31
 -27  15   6    2.12    0.37
 -27  15   6    2.65    0.29
  12 -27   6    3.12    0.31
  -9  24  -6   -0.38    0.15
  15   9   6    0.69    0.37
 -24  15   6   -0.16    0.23
 -24  15   6   -0.11    0.30
 -24  15   6    0.00    0.22
 -24  15   6    0.13    0.31
  15   9   6    0.10    0.22
   9 -24   6   -0.31    0.26
   9 -24   6   -0.18    0.23
  -6  21  -6   26.63    1.01
 -15  -6  -6   27.88    1.05
 -15  -6  -6   27.38    1.18
 -21  15   6   26.91    0.98
  15   6   6   26.70    1.21
   6 -21   6   27.32    1.12
 -21  15   6   27.76    1.03
   6 -21   6   27.05    1.17
 -21  15   6   29.57    1.23
  15   6   6   29.63    1.15
 -21  15   6   27.03    1.20
 -15  -3  -6    2.19    0.29
  -3  18  -6    2.04    0.30
 -18  15   6    2.05    0.40
  15   3   6    1.85    0.30
   3 -18   6    2.55    0.41
 -18  15   6    2.03    0.31
 -15   0  -6   17.41    0.73
 -15   0  -6   16.45    0.83
 -15   0  -6   15.78    0.71
   0  15  -6   15.48    0.71
   0 -15   6   16.59    0.83
 -15  15   6   16.93    0.93
 -15  15   6   17.54    0.75
 -15   3  -6    4.92    0.40
 -15   3  -6    4.96    0.40
   3  12  -6    4.95    0.35
 -15   3  -6    5.27    0.42
  -3 -12   6    5.14    0.48
 -12  15   6    4.95    0.41
 -12  15   6    6.16    0.52
   6   9  -6    0.19    0.13
 -15   6  -6    0.30    0.20
   6   9  -6    0.25    0.14
 -15   6  -6   -0.06    0.18
  -6  -9   6    0.14    0.12
  -9  15   6    0.11    0.17
  -9  15   6    0.10    0.22
 -15   9  -6    2.34    0.33
   9   6  -6    1.96    0.23
   6 -15  -6    2.75    0.37
 -15   9  -6    2.57    0.30
   9   6  -6    1.62    0.23
  -6  15   6    1.82    0.23
  -9  -6   6    2.44    0.23
  -9  -6   6    2.19    0.27
  -9  -6   6    2.67    0.25
 -15  12  -6    4.69    0.37
   3 -15  -6    4.83    0.48
 -15  12  -6    5.09    0.49
  -3  15   6    4.52    0.34
 -12  -3   6    4.54    0.39
 -12  -3   6    4.87    0.34
 -12  -3   6    4.59    0.35
   0 -15  -6   11.68    0.72
 -15  15  -6   12.01    0.76
 -15  15  -6   12.06    0.57
 -15   0   6   10.46    0.65
   0  15   6   11.73    0.56
 -15   0   6   11.58    0.58
   0  15   6   10.42    0.56
 -15   0   6   11.07    0.57
  -3 -15  -6    3.97    0.48
 -15  18  -6    3.67    0.48
   3  15   6    3.72    0.35
 -18   3   6    3.15    0.39
 -18   3   6    3.41    0.40
 -18   3   6    3.99    0.40
  -6 -15  -6    0.12    0.29
 -15  21  -6    0.23    0.28
  -6 -15  -6    0.68    0.36
  -6 -15  -6    0.15    0.18
   6  15   6   -0.26    0.40
  15 -21   6    0.24    0.26
 -21   6   6   -0.14    0.22
 -21   6   6    0.13    0.30
 -21   6   6    0.24    0.24
   6  15   6    0.46    0.23
 -21   6   6   -0.08    0.24
  -9 -15  -6    1.05    0.18
 -15  24  -6    0.85    0.33
 -24   9   6    1.12    0.36
 -24   9   6    1.26    0.28
 -24   9   6    1.47    0.28
 -24   9   6    1.29    0.31
   9  15   6    1.71    0.31
  15 -24   6    1.76    0.34
   9  15   6    0.72    0.42
 -27  12   6    4.35    0.38
  12  15   6    5.78    0.59
 -27  12   6    4.46    0.45
 -27  12   6    5.00    0.36
  15 -27   6    4.21    0.42
  12  15   6    4.76    0.44
 -29  16   6    1.18    0.19
  16  13   6    0.87    0.35
  13 -29   6    0.72    0.23
 -29  16   6    0.67    0.23
 -29  16   6    1.20    0.27
  13 -29   6    0.97    0.21
  16  13   6    0.85    0.28
 -29  16   6    0.94    0.27
 -26  16   6    0.54    0.31
 -26  16   6    0.57    0.23
  16  10   6    0.32    0.37
 -26  16   6    0.43    0.24
 -26  16   6   -0.10    0.28
  10 -26   6    0.66    0.27
  10 -26   6    0.77    0.25
  -7  23  -6    0.88    0.24
 -23  16   6    1.52    0.28
 -23  16   6    1.08    0.37
  16   7   6    1.57    0.33
 -23  16   6    2.02    0.30
 -23  16   6    1.87    0.41
  16   7   6    0.53    0.36
   7 -23   6    1.32    0.28
   7 -23   6    1.01    0.30
   7 -23   6    1.46    0.33
  -4  20  -6   18.24    0.83
  -4  20  -6   19.33    0.75
 -16  -4  -6   18.72    0.81
  16   4   6   19.42    0.89
 -20  16   6   16.61    0.83
   4 -20   6   19.26    0.82
 -20  16   6   18.64    0.96
 -20  16   6   17.88    0.75
   4 -20   6   18.48    0.93
 -20  16   6   17.63    0.78
 -16  -1  -6    0.38    0.21
  -1  17  -6    0.09    0.23
 -17  16   6    0.14    0.22
  16   1   6    0.24    0.22
   1 -17   6    0.14    0.28
 -17  16   6    0.28    0.28
 -16   2  -6    2.45    0.31
 -16   2  -6    2.83    0.34
   2  14  -6    2.26    0.29
 -16   2  -6    2.80    0.30
 -14  16   6    3.24    0.35
  -2 -14   6    2.14    0.35
 -14  16   6    2.52    0.38
 -16   5  -6    3.58    0.38
 -16   5  -6    2.91    0.31
   5  11  -6    3.39    0.30
  -5 -11   6    3.08    0.40
 -11  16   6    3.30    0.42
 -11  16   6    3.78    0.35
   8 -16  -6    3.60    0.40
 -16   8  -6    2.72    0.35
   8   8  -6    2.07    0.25
 -16   8  -6    3.01    0.34
  -8  -8   6    2.73    0.26
  -8  -8   6    2.54    0.25
  -8  16   6    2.51    0.27
  11   5  -6    1.88    0.26
 -16  11  -6    2.21    0.28
   5 -16  -6    2.18    0.38
 -16  11  -6    2.01    0.35
 -11  -5   6    2.47    0.26
 -11  -5   6    2.25    0.25
 -11  -5   6    2.02    0.26
  -5  16   6    2.16    0.26
   2 -16  -6    2.60    0.37
 -16  14  -6    2.14    0.29
 -16  14  -6    2.42    0.39
 -14  -2   6    2.64    0.33
 -14  -2   6    2.72    0.29
  -2  16   6    2.70    0.29
  -2  16   6    3.26    0.30
 -14  -2   6    2.44    0.29
 -16  17  -6   -0.12    0.25
  -1 -16  -6    0.27    0.28
 -17   1   6   -0.25    0.19
 -17   1   6    0.07    0.23
 -17   1   6    0.28    0.21
   1  16   6   -0.01    0.17
   1  16   6   -0.01    0.21
  -4 -16  -6    1.40    0.38
 -16  20  -6    1.92    0.37
  -4 -16  -6    1.74    0.25
   4  16   6    1.32    0.32
 -20   4   6    1.41    0.28
 -20   4   6    1.44    0.27
 -20   4   6    1.73    0.32
   4  16   6    1.53    0.28
 -16  23  -6    0.46    0.31
  -7 -16  -6    0.47    0.35
  -7 -16  -6    0.81    0.20
 -23   7   6    0.30    0.25
   7  16   6    0.75    0.31
  16 -23   6    0.93    0.31
 -23   7   6    1.42    0.28
   7  16   6    0.28    0.24
   7  16   6    0.40    0.40
 -23   7   6    1.87    0.34
 -23   7   6    1.10    0.36
 -16  26  -6    0.37    0.29
 -26  10   6   -0.01    0.23
  10  16   6   -0.10    0.27
  16 -26   6   -0.09    0.25
 -26  10   6   -0.22    0.24
  10  16   6    0.44    0.39
 -26  10   6    0.31    0.22
 -26  10   6   -0.14    0.29
  13  16   6    2.98    0.32
 -29  13   6    2.56    0.33
 -29  13   6    3.12    0.24
  16 -29   6    3.53    0.29
 -29  13   6    2.80    0.29
  13  16   6    3.18    0.44
  16 -29   6    2.77    0.32
 -28  17   6    0.51    0.19
  17  11   6    0.28    0.35
  11 -28   6    0.17    0.24
 -28  17   6    0.56    0.23
 -28  17   6    0.08    0.25
 -28  17   6    0.62    0.30
  11 -28   6    0.91    0.22
  -8  25  -6    0.05    0.14
   8 -25   6    0.26    0.22
  17   8   6    0.51    0.34
 -25  17   6    0.19    0.22
   8 -25   6    0.37    0.26
   8 -25   6    0.42    0.26
 -25  17   6   -0.01    0.21
 -25  17   6   -0.02    0.29
 -25  17   6   -0.24    0.29
 -17  -5  -6    1.79    0.28
  -5  22  -6    1.62    0.30
  17   5   6    0.63    0.35
 -22  17   6    1.51    0.39
 -22  17   6    1.96    0.41
 -22  17   6    1.90    0.31
   5 -22   6    1.25    0.34
 -22  17   6    1.20    0.28
   5 -22   6    1.78    0.28
   5 -22   6    2.13    0.37
  17   5   6    0.95    0.29
  -2  19  -6    0.65    0.26
 -17  -2  -6    0.44    0.23
   2 -19   6    0.69    0.33
 -19  17   6    0.65    0.34
  17   2   6    0.47    0.27
 -19  17   6    0.36    0.23
 -19  17   6    0.99    0.28
 -19  17   6    0.26    0.25
   1  16  -6    0.67    0.24
 -17   1  -6    0.63    0.23
 -17   1  -6    0.26    0.26
  -1 -16   6    0.51    0.28
 -16  17   6    0.23    0.23
 -16  17   6    0.15    0.27
   4  13  -6   16.79    0.69
 -17   4  -6   15.62    0.85
 -17   4  -6   15.94    0.71
 -13  17   6   16.18    0.73
 -13  17   6   15.04    0.90
  -4 -13   6   15.39    0.81
 -17   7  -6   -0.35    0.18
   7  10  -6   -0.10    0.15
 -17   7  -6    0.02    0.19
 -10  17   6   -0.13    0.19
   7 -17  -6    3.64    0.41
 -17  10  -6    3.75    0.43
 -17  10  -6    3.50    0.36
  10   7  -6    3.77    0.34
  -7  17   6    3.41    0.32
 -10  -7   6    2.99    0.28
 -10  -7   6    3.83    0.32
 -17  13  -6    8.35    0.49
 -17  13  -6    7.42    0.61
  13   4  -6    6.97    0.47
   4 -17  -6    9.22    0.64
  -4  17   6    7.70    0.46
 -13  -4   6    7.49    0.45
 -13  -4   6    8.06    0.46
 -13  -4   6    6.22    0.49
  -4  17   6    7.33    0.42
 -17  16  -6    0.07    0.27
   1 -17  -6   -0.04    0.31
 -17  16  -6    0.09    0.22
 -16  -1   6    0.03    0.17
  -1  17   6    0.03    0.19
 -16  -1   6   -0.09    0.18
 -16  -1   6    0.04    0.20
  -1  17   6    0.03    0.20
  -2 -17  -6    0.51    0.33
 -17  19  -6    0.60    0.31
 -19   2   6    0.17    0.29
 -19   2   6    0.14    0.23
   2  17   6    0.46    0.23
 -19   2   6    0.20    0.24
 -19   2   6    0.79    0.23
 -17  22  -6    0.82    0.33
  -5 -17  -6    0.33    0.29
  -5 -17  -6    0.56    0.19
  -5 -17  -6    0.57    0.34
 -22   5   6   -0.07    0.24
   5  17   6    0.74    0.29
 -22   5   6    0.15    0.31
  17 -22   6    0.32    0.30
 -22   5   6    0.65    0.27
 -22   5   6    0.81    0.26
   5  17   6   -0.06    0.38
 -17  25  -6    3.01    0.43
  -8 -17  -6    2.81    0.22
 -25   8   6    2.07    0.32
   8  17   6    2.44    0.36
 -25   8   6    2.97    0.42
 -25   8   6    2.19    0.35
  17 -25   6    2.98    0.40
 -25   8   6    2.21    0.31
   8  17   6    2.40    0.48
  11  17   6    0.05    0.26
 -28  11   6    0.07    0.19
  11  17   6    0.11    0.37
  17 -28   6    0.46    0.25
 -28  11   6   -0.10    0.21
 -28  11   6    0.27    0.26
  18   9   6    0.16    0.34
   9 -27   6   -0.25    0.23
 -27  18   6   -0.05    0.22
 -27  18   6   -0.19    0.30
 -27  18   6    0.14    0.20
   9 -27   6    0.06    0.20
 -27  18   6   -0.38    0.25
  -6  24  -6   -0.18    0.19
  18   6   6    0.05    0.29
   6 -24   6   -0.28    0.25
 -24  18   6   -0.11    0.22
   6 -24   6    0.05    0.25
 -24  18   6   -0.18    0.20
 -24  18   6   -0.55    0.28
   6 -24   6   -0.23    0.20
 -24  18   6    0.06    0.31
 -18  -3  -6    0.01    0.20
  -3  21  -6    0.65    0.28
 -21  18   6    0.29    0.32
   3 -21   6    0.68    0.32
 -21  18   6    0.33    0.24
  18   3   6    0.17    0.25
 -21  18   6    0.51    0.34
   3 -21   6    0.09    0.22
 -21  18   6   -0.01    0.24
   3 -21   6    0.53    0.26
   0  18  -6    0.38    0.25
 -18   0  -6    0.29    0.24
  18   0   6    0.33    0.27
 -18  18   6   -0.44    0.30
 -18  18   6    0.75    0.26
   0 -18   6    0.67    0.33
 -18  18   6    0.49    0.26
 -18  18   6    0.25    0.25
 -18   3  -6    2.40    0.35
   3  15  -6    2.28    0.33
 -18   3  -6    2.38    0.34
 -15  18   6    1.78    0.39
 -15  18   6    2.41    0.33
  -3 -15   6    2.42    0.38
 -18   6  -6   35.27    1.31
   6  12  -6   37.14    1.27
 -18   6  -6   35.43    1.60
 -12  18   6   38.90    1.32
  -6 -12   6   33.35    1.38
   9   9  -6    5.13    0.41
 -18   9  -6    4.80    0.49
 -18   9  -6    4.61    0.41
   9 -18  -6    5.04    0.48
  -9  18   6    5.30    0.42
 -18  12  -6   26.75    1.32
  12   6  -6   27.11    1.03
   6 -18  -6   25.96    1.15
 -12  -6   6   26.24    0.99
  -6  18   6   27.81    1.02
  15   3  -6    2.88    0.34
 -18  15  -6    4.26    0.52
 -18  15  -6    3.71    0.38
   3 -18  -6    3.93    0.49
 -15  -3   6    3.26    0.33
  -3  18   6    4.17    0.37
 -15  -3   6    2.85    0.33
  18   0  -6    2.17    0.34
 -18  18  -6    1.95    0.39
   0 -18  -6    2.67    0.45
 -18   0   6    2.29    0.35
   0  18   6    2.45    0.32
 -18   0   6    2.39    0.34
 -18   0   6    1.93    0.28
 -18   0   6    2.18    0.31
 -18  21  -6   -0.20    0.29
 -18  21  -6   -0.27    0.28
  -3 -18  -6    0.08    0.28
  -3 -18  -6    0.28    0.20
 -21   3   6    0.66    0.30
 -21   3   6    0.58    0.23
 -21   3   6    0.53    0.26
 -21   3   6    0.32    0.26
   3  18   6    0.27    0.27
  -6 -18  -6    4.79    0.47
 -18  24  -6    4.70    0.50
  -6 -18  -6    4.10    0.30
 -24   6   6    4.87    0.47
 -24   6   6    4.34    0.40
 -24   6   6    3.52    0.46
 -24   6   6    4.35    0.39
   6  18   6    4.31    0.53
  18 -24   6    3.64    0.42
 -27   9   6   -0.03    0.29
 -27   9   6    0.39    0.22
   9  18   6   -0.12    0.27
 -27   9   6   -0.39    0.22
  18 -27   6   -0.16    0.25
   9  18   6   -0.51    0.36
 -29  19   6   -0.13    0.25
  19  10   6    0.19    0.28
  19  10   6    0.45    0.27
 -29  19   6    0.15    0.21
 -29  19   6    0.38    0.16
 -29  19   6    0.41    0.21
  10 -29   6    0.47    0.16
  10 -29   6    0.20    0.20
 -26  19   6    0.16    0.31
  19   7   6    0.52    0.33
 -26  19   6    0.11    0.28
 -26  19   6   -0.09    0.22
   7 -26   6   -0.23    0.18
 -26  19   6    0.33    0.22
   7 -26   6    0.21    0.23
   7 -26   6    0.37    0.25
  -4  23  -6    0.21    0.24
 -19  -4  -6    0.14    0.19
   4 -23   6    0.06    0.24
 -23  19   6   -0.04    0.31
   4 -23   6    0.43    0.21
   4 -23   6    0.09    0.27
 -23  19   6   -0.43    0.22
 -23  19   6    0.01    0.22
  19   4   6    0.37    0.26
 -23  19   6   -0.28    0.29
  -1  20  -6   15.44    0.77
 -19  -1  -6   14.39    0.73
   1 -20   6   15.86    0.78
 -20  19   6   14.48    0.75
   1 -20   6   14.86    0.83
 -20  19   6   13.63    0.70
   1 -20   6   14.91    0.65
 -20  19   6   14.10    0.86
 -20  19   6   13.72    0.67
 -20  19   6   16.54    0.89
  19   1   6   13.96    0.78
 -19   2  -6    0.06    0.22
   2  17  -6    0.77    0.27
 -19   2  -6    0.43    0.26
 -17  19   6    0.83    0.35
  -2 -17   6    0.10    0.29
 -17  19   6    0.31    0.25
  -2 -17   6    0.65    0.21
 -17  19   6    0.71    0.27
 -19   5  -6   57.23    1.93
   5  14  -6   59.48    1.83
 -19   5  -6   53.31    2.35
  -5 -14   6   58.69    2.05
 -14  19   6   55.50    1.91
 -19   8  -6    0.77    0.27
   8  11  -6    1.21    0.24
 -19   8  -6    0.65    0.27
 -11  19   6    1.21    0.26
 -19  11  -6   11.37    0.64
  11   8  -6   10.43    0.58
 -19  11  -6   13.08    0.80
   8 -19  -6   10.46    0.70
 -11  -8   6   10.97    0.55
  -8  19   6   11.43    0.59
 -19  14  -6    7.52    0.64
   5 -19  -6    7.88    0.64
  14   5  -6    7.11    0.51
 -14  -5   6    6.34    0.45
 -19  17  -6    0.55    0.33
 -19  17  -6   -0.11    0.24
  17   2  -6    0.84    0.27
   2 -19  -6    0.62    0.34
 -17  -2   6    0.53    0.24
 -17  -2   6    0.27    0.22
  -2  19   6    0.52    0.27
 -19  20  -6    1.52    0.32
 -19  20  -6    1.55    0.36
 -19  20  -6    0.87    0.35
  -1 -19  -6    1.38    0.26
  20  -1  -6    1.48    0.34
  -1 -19  -6    1.47    0.39
 -20   1   6    1.82    0.28
 -20   1   6    1.44    0.33
   1  19   6    1.87    0.33
 -20   1   6    1.76    0.31
 -20   1   6    1.85    0.31
 -19  23  -6    0.97    0.33
  -4 -19  -6    0.52    0.20
  -4 -19  -6    0.59    0.30
  23  -4  -6    1.01    0.29
 -19  23  -6    0.79    0.34
 -23   4   6    0.41    0.27
  19 -23   6    1.06    0.33
 -23   4   6    0.65    0.26
 -23   4   6    0.85    0.30
   4  19   6    0.86    0.30
 -23   4   6    0.48    0.33
 -19  26  -6    6.20    0.53
 -26   7   6    6.93    0.47
  19 -26   6    7.78    0.55
 -26   7   6    5.40    0.50
   7  19   6    6.53    0.47
 -26   7   6    7.72    0.48
 -26   7   6    6.35    0.51
   7  19   6    5.51    0.56
 -19  29  -6    2.54    0.32
 -29  10   6    2.84    0.29
 -29  10   6    2.71    0.23
  10  19   6    2.61    0.29
  19 -29   6    2.25    0.28
  10  19   6    2.52    0.40
 -28  20   6    1.33    0.28
   8 -28   6    1.18    0.27
 -28  20   6    1.47    0.21
 -28  20   6    0.89    0.29
   8 -28   6    1.47    0.21
  20   8   6    1.24    0.32
 -28  20   6    1.25    0.25
  -5  25  -6   -0.19    0.16
   5 -25   6   -0.09    0.19
   5 -25   6    0.14    0.24
 -25  20   6    0.05    0.29
 -25  20   6    0.58    0.24
 -25  20   6   -0.33    0.21
 -25  20   6    0.09    0.28
   5 -25   6    0.10    0.23
  -2  22  -6    4.72    0.42
 -20  -2  -6    5.27    0.46
 -20  -2  -6    4.89    0.46
   2 -22   6    6.23    0.54
   2 -22   6    4.89    0.37
 -22  20   6    4.90    0.42
 -22  20   6    3.82    0.39
 -22  20   6    5.01    0.53
  20   2   6    4.57    0.47
   2 -22   6    3.93    0.42
 -22  20   6    4.70    0.51
   1  19  -6   14.91    0.79
 -20   1  -6   15.34    0.76
 -20   1  -6   13.96    0.70
 -19  20   6   15.78    0.87
 -19  20   6   15.13    0.86
  -1 -19   6   14.96    0.64
  20  -1   6   13.89    0.79
 -19  20   6   13.42    0.72
  -1 -19   6   14.71    0.83
  -1 -19   6   14.43    0.75
 -20   4  -6   17.08    0.76
   4  16  -6   18.29    0.81
 -20   4  -6   16.84    0.84
 -16  20   6   17.83    0.91
 -16  20   6   17.21    0.81
  -4 -16   6   18.57    0.68
  -4 -16   6   18.39    0.92
   7  13  -6   18.06    0.80
 -20   7  -6   19.79    0.88
 -20   7  -6   18.42    0.81
   7  13  -6   18.63    0.82
  10  10  -6   -0.09    0.19
 -20  10  -6    0.06    0.25
   7 -20  -6   23.25    1.07
 -20  13  -6   21.00    0.89
  13   7  -6   21.89    0.93
 -13  -7   6   22.66    0.88
 -20  16  -6    1.24    0.37
  16   4  -6    1.67    0.32
 -20  16  -6    1.41    0.31
   4 -20  -6    1.68    0.42
 -16  -4   6    1.50    0.27
 -16  -4   6    1.47    0.26
  -4  20   6    1.94    0.30
   1 -20  -6    1.60    0.37
 -20  19  -6    1.19    0.30
  19   1  -6    1.31    0.31
 -20  19  -6    2.11    0.40
 -20  19  -6    1.64    0.37
   1 -20  -6    2.02    0.33
   1 -20  -6    1.92    0.29
 -19  -1   6    1.89    0.33
 -19  -1   6    2.40    0.36
 -19  -1   6    1.80    0.28
  -1  20   6    1.82    0.32
 -20  22  -6    3.88    0.41
  -2 -20  -6    5.15    0.51
  22  -2  -6    3.75    0.45
 -20  22  -6    4.09    0.49
 -20  22  -6    4.57    0.47
  -2 -20  -6    4.19    0.34
   2  20   6    3.80    0.40
 -22   2   6    4.27    0.44
 -22   2   6    3.77    0.45
 -22   2   6    4.31    0.40
 -20  25  -6    1.28    0.35
 -20  25  -6    1.07    0.30
  -5 -20  -6    1.38    0.32
  -5 -20  -6    1.49    0.20
 -25   5   6    1.68    0.38
  20 -25   6    1.48    0.32
 -25   5   6    1.53    0.28
 -25   5   6    2.02    0.33
 -25   5   6    1.40    0.30
   5  20   6    1.55    0.30
 -20  28  -6   -0.10    0.21
  20 -28   6   -0.21    0.22
   8  20   6    0.23    0.23
   8  20   6   -0.62    0.31
 -28   8   6   -0.06    0.18
 -28   8   6    0.01    0.22
 -21  -6  -6    6.09    0.45
 -27  21   6    6.95    0.53
 -27  21   6    7.18    0.46
 -27  21   6    7.06    0.43
 -27  21   6    7.56    0.58
   6 -27   6    7.15    0.40
   6 -27   6    7.25    0.49
 -21  -3  -6    0.02    0.25
  -3  24  -6   -0.12    0.20
 -21  -3  -6    0.14    0.19
   3 -24   6    0.26    0.26
 -24  21   6    0.05    0.23
 -24  21   6    0.50    0.31
 -24  21   6    0.33    0.24
 -24  21   6   -0.10    0.26
   3 -24   6    0.16    0.24
   3 -24   6   -0.10    0.18
 -21   0  -6   41.44    1.46
 -21   0  -6   38.45    1.36
   0  21  -6   39.63    1.36
 -21  21   6   39.22    1.36
   0 -21   6   36.63    1.43
 -21  21   6   41.18    1.55
  21   0   6   39.61    1.53
   0 -21   6   40.93    1.26
 -21  21   6   40.83    1.54
   0 -21   6   39.74    1.55
   3  18  -6    0.02    0.29
 -21   3  -6    0.05    0.24
 -21   3  -6    0.53    0.27
  -3 -18   6    0.48    0.30
  -3 -18   6    0.10    0.23
 -18  21   6    0.21    0.24
  21  -3   6    0.95    0.29
 -18  21   6    0.40    0.31
 -18  21   6    0.25    0.31
  -3 -18   6    0.49    0.19
  15 -21  -6   25.96    1.12
 -21   6  -6   26.93    1.11
   6  15  -6   26.88    1.30
 -15  21   6   27.17    1.18
 -15  21   6   28.06    1.09
  -6 -15   6   27.89    1.19
  -6 -15   6   26.83    0.89
  -6 -15   6   27.26    1.08
  -6 -15   6   27.80    1.21
 -15  21   6   26.66    1.17
 -21   9  -6    0.80    0.27
 -21   9  -6    1.49    0.38
   9  12  -6    1.34    0.28
 -21   9  -6    1.28    0.30
  -9 -12   6    1.14    0.18
 -21  12  -6    1.57    0.32
   9 -21  -6    2.00    0.38
  12   9  -6    1.47    0.28
 -21  12  -6    1.83    0.39
  -9  21   6    2.11    0.23
   6 -21  -6    0.14    0.30
  15   6  -6   -0.01    0.36
 -21  15  -6   -0.05    0.24
   6 -21  -6    0.43    0.26
 -21  15  -6   -0.04    0.30
  15   6  -6    0.30    0.22
 -21  15  -6    0.38    0.32
 -15  -6   6    0.43    0.21
 -15  -6   6   -0.18    0.33
  -6  21   6   -0.26    0.20
  18   3  -6    0.00    0.24
   3 -21  -6    0.01    0.23
 -21  18  -6    0.11    0.29
 -21  18  -6    0.54    0.33
   3 -21  -6    0.36    0.32
 -21  18  -6    0.34    0.26
  -3  21   6    0.14    0.23
 -18  -3   6    0.24    0.20
 -18  -3   6    0.54    0.23
   0 -21  -6    5.45    0.52
 -21  21  -6    5.46    0.53
   0 -21  -6    5.37    0.40
   0 -21  -6    5.72    0.51
 -21  21  -6    4.48    0.42
 -21  21  -6    4.49    0.48
  21   0  -6    4.91    0.49
 -21   0   6    5.23    0.46
   0  21   6    4.95    0.41
 -21   0   6    5.25    0.42
 -21  24  -6   -0.02    0.27
  -3 -21  -6    0.06    0.17
  -3 -21  -6    0.01    0.24
 -21  24  -6   -0.20    0.23
 -21  24  -6   -0.16    0.27
 -24   3   6   -0.02    0.24
   3  21   6    0.10    0.24
  21 -24   6    0.39    0.28
 -24   3   6    0.04    0.23
 -21  27  -6    4.88    0.40
 -21  27  -6    4.48    0.44
 -27   6   6    5.00    0.35
   6  21   6    4.69    0.36
  21 -27   6    4.10    0.39
 -22  -4  -6    7.37    0.51
 -26  22   6    8.14    0.62
 -26  22   6    7.16    0.57
   4 -26   6    7.48    0.40
   4 -26   6    7.62    0.52
 -26  22   6    7.21    0.45
 -22  -1  -6    2.80    0.36
 -22  -1  -6    2.25    0.32
  -1  23  -6    2.80    0.33
   1 -23   6    2.00    0.35
 -23  22   6    1.76    0.29
 -23  22   6    2.66    0.40
   1 -23   6    2.54    0.26
   1 -23   6    2.54    0.36
 -23  22   6    2.38    0.39
 -22   2  -6    5.63    0.46
 -22   2  -6    4.30    0.45
   2  20  -6    5.18    0.45
 -20  22   6    5.16    0.52
 -20  22   6    4.59    0.50
  22  -2   6    4.20    0.46
  -2 -20   6    4.55    0.48
  -2 -20   6    4.72    0.43
  -2 -20   6    4.42    0.33
 -20  22   6    5.31    0.44
 -22   5  -6    1.47    0.32
   5  17  -6    1.45    0.45
  17 -22  -6    1.82    0.37
 -22   5  -6    1.95    0.34
  -5 -17   6    1.23    0.38
  -5 -17   6    1.55    0.35
 -17  22   6    1.97    0.38
 -17  22   6    1.53    0.37
 -17  22   6    0.93    0.29
  -5 -17   6    1.80    0.22
  -5 -17   6    1.71    0.31
  14 -22  -6    2.79    0.39
 -22   8  -6    2.71    0.36
 -22   8  -6    2.81    0.39
   8  14  -6    1.92    0.50
 -14  22   6    2.52    0.40
  -8 -14   6    2.59    0.22
  -8 -14   6    2.58    0.35
  -8 -14   6    2.11    0.45
  11  11  -6   10.05    0.59
  11 -22  -6    8.70    0.63
 -22  11  -6    9.35    0.58
  11  11  -6    9.24    0.75
 -22  11  -6    8.90    0.71
 -22  11  -6    9.03    0.61
 -22  11  -6   10.04    0.75
 -11  22   6    9.65    0.70
 -11 -11   6    9.18    0.58
 -11 -11   6    8.17    0.68
   8 -22  -6    4.49    0.48
  14   8  -6    4.08    0.52
   8 -22  -6    4.25    0.44
 -22  14  -6    3.91    0.49
  14   8  -6    3.19    0.38
 -22  14  -6    3.20    0.37
 -22  14  -6    4.13    0.49
 -14  -8   6    3.54    0.49
  -8  22   6    3.92    0.27
 -22  17  -6   -0.16    0.29
   5 -22  -6    0.12    0.30
 -22  17  -6    0.35    0.26
   5 -22  -6    0.91    0.28
 -22  17  -6    0.45    0.30
  17   5  -6    0.19    0.31
  17   5  -6    0.19    0.23
 -17  -5   6    0.45    0.24
 -17  -5   6    0.30    0.20
 -17  -5   6    0.40    0.32
  -5  22   6    0.26    0.21
   2 -22  -6    3.60    0.44
 -22  20  -6    3.95    0.47
   2 -22  -6    4.42    0.43
 -22  20  -6    3.57    0.44
   2 -22  -6    4.30    0.36
  20   2  -6    3.76    0.42
 -22  20  -6    3.76    0.39
  -2  22   6    3.61    0.35
 -20  -2   6    4.68    0.40
 -20  -2   6    4.50    0.43
  -1 -22  -6    0.33    0.26
 -22  23  -6   -0.15    0.23
 -22  23  -6   -0.03    0.27
  -1 -22  -6    0.35    0.20
 -22  23  -6    0.35    0.29
 -23   1   6    0.29    0.24
  22 -23   6    0.16    0.30
 -23   1   6    0.30    0.25
 -22  26  -6    0.44    0.28
 -22  26  -6   -0.42    0.26
  -4 -22  -6    0.04    0.13
 -22  26  -6    0.04    0.23
   4  22   6    0.08    0.22
  22 -26   6    0.59    0.27
 -26   4   6    0.15    0.22
  -2  25  -6    2.47    0.24
 -23  -2  -6    2.56    0.34
 -25  23   6    2.41    0.39
 -25  23   6    2.90    0.30
   2 -25   6    3.23    0.36
   2 -25   6    2.80    0.24
 -25  23   6    2.68    0.39
 -23   1  -6    2.37    0.35
 -23   1  -6    2.31    0.34
   1  22  -6    2.65    0.34
 -22  23   6    2.63    0.32
  -1 -22   6    2.82    0.36
 -22  23   6    2.12    0.39
  -1 -22   6    2.73    0.25
 -22  23   6    2.38    0.40
  -1 -22   6    2.17    0.36
 -23   4  -6    0.16    0.25
 -23   4  -6    0.49    0.25
   4  19  -6    0.06    0.27
  19 -23  -6    0.23    0.30
 -19  23   6    0.01    0.23
  23  -4   6   -0.13    0.23
  -4 -19   6   -0.02    0.15
  -4 -19   6   -0.08    0.26
 -19  23   6    0.25    0.30
  -4 -19   6    0.30    0.24
 -19  23   6    0.09    0.30
   7  16  -6    0.74    0.44
 -23   7  -6    1.25    0.32
  16 -23  -6    1.48    0.33
 -23   7  -6    1.50    0.31
 -16  23   6    1.51    0.35
  -7 -16   6    1.31    0.40
 -16  23   6    1.49    0.32
  -7 -16   6    1.13    0.29
  -7 -16   6    1.26    0.18
  10  13  -6    2.63    0.53
  13 -23  -6    2.00    0.34
 -23  10  -6    1.69    0.33
 -23  10  -6    2.08    0.42
 -23  10  -6    1.37    0.30
 -13  23   6    2.69    0.41
 -10 -13   6    1.56    0.44
 -10 -13   6    2.07    0.31
  10 -23  -6    3.01    0.39
  13  10  -6    3.18    0.52
 -23  13  -6    3.18    0.37
 -23  13  -6    2.73    0.44
  10 -23  -6    2.71    0.38
  13  10  -6    2.20    0.34
 -23  13  -6    2.67    0.44
 -13 -10   6    3.37    0.50
 -23  16  -6    0.44    0.33
 -23  16  -6    0.37    0.25
 -23  16  -6    0.51    0.33
   7 -23  -6    1.00    0.33
   7 -23  -6    1.11    0.30
  16   7  -6    0.94    0.37
  16   7  -6    0.88    0.26
  -7  23   6    0.82    0.18
 -16  -7   6    0.85    0.35
   4 -23  -6    0.59    0.28
   4 -23  -6    0.65    0.30
  19   4  -6    0.72    0.26
 -23  19  -6    0.61    0.31
   4 -23  -6    0.73    0.24
 -23  19  -6    0.74    0.26
 -23  19  -6    0.64    0.33
  -4  23   6    1.02    0.22
 -19  -4   6    0.65    0.24
 -19  -4   6    0.78    0.24
   1 -23  -6    0.37    0.21
 -23  22  -6   -0.01    0.24
   1 -23  -6   -0.04    0.25
 -23  22  -6    0.26    0.29
 -23  22  -6    0.02    0.29
 -22  -1   6    0.26    0.22
 -22  -1   6    0.03    0.23
  -1  23   6    0.20    0.21
 -23  25  -6    3.62    0.41
 -23  25  -6    3.64    0.36
  -2 -23  -6    4.05    0.27
 -23  25  -6    3.64    0.41
 -25   2   6    4.65    0.37
   2  23   6    4.20    0.30
  23 -25   6    4.48    0.42
 -24   0  -6    0.30    0.25
  24 -24  -6    0.27    0.27
 -24  24   6   -0.34    0.28
   0 -24   6   -0.05    0.24
   0 -24   6    0.18    0.14
 -24  24   6    0.08    0.22
 -24  24   6    0.09    0.27
  21 -24  -6   -0.17    0.28
   3  21  -6   -0.07    0.26
 -24   3  -6    0.11    0.27
 -24   3  -6    0.23    0.25
  -3 -21   6    0.28    0.24
  -3 -21   6    0.35    0.15
 -21  24   6    0.06    0.24
  -3 -21   6    0.56    0.26
 -21  24   6   -0.09    0.28
 -21  24   6    0.15    0.31
  18 -24  -6   -0.07    0.26
   6  18  -6    0.32    0.37
 -24   6  -6   -0.22    0.21
 -24   6  -6    0.26    0.26
   6  18  -6    0.06    0.28
 -18  24   6   -0.25    0.22
 -18  24   6    0.00    0.28
  -6 -18   6    0.10    0.24
  -6 -18   6    0.38    0.34
 -18  24   6    0.04    0.28
  -6 -18   6    0.08    0.28
  -6 -18   6    0.00    0.13
 -24   9  -6    0.27    0.24
 -24   9  -6   -0.21    0.23
  15 -24  -6    0.31    0.28
   9  15  -6    0.01    0.40
  -9 -15   6    0.19    0.34
 -15  24   6    0.30    0.31
  -9 -15   6    0.07    0.22
  12 -24  -6    2.48    0.37
 -24  12  -6    2.39    0.41
 -24  12  -6    2.67    0.34
  12  12  -6    2.38    0.52
 -24  12  -6    2.55    0.42
 -12  24   6    2.51    0.40
 -12 -12   6    2.42    0.45
  15   9  -6    1.00    0.28
   9 -24  -6    1.22    0.33
  15   9  -6    0.61    0.38
   9 -24  -6    1.06    0.30
 -24  15  -6    1.41    0.36
 -24  15  -6    1.26    0.34
 -24  15  -6    0.35    0.26
 -15  -9   6    1.62    0.38
 -24  18  -6    4.92    0.50
   6 -24  -6    3.59    0.36
   6 -24  -6    4.50    0.43
  18   6  -6    3.64    0.45
 -24  18  -6    3.92    0.39
   6 -24  -6    4.74    0.47
 -24  18  -6    4.38    0.47
 -18  -6   6    4.35    0.40
   3 -24  -6    0.06    0.20
   3 -24  -6   -0.32    0.23
 -24  21  -6    0.01    0.26
 -24  21  -6   -0.21    0.28
 -24  21  -6    0.07    0.23
   3 -24  -6    0.01    0.24
 -21  -3   6   -0.28    0.21
  -3  24   6    0.04    0.17
 -24  24  -6    2.30    0.37
 -24  24  -6    2.05    0.30
 -24  24  -6    2.56    0.37
   0 -24  -6    2.43    0.24
  24 -24   6    2.77    0.36
 -24   0   6    3.07    0.33
   0  24   6    2.38    0.21
  26 -25  -6    2.06    0.29
 -25  -1  -6    2.71    0.31
 -26  25   6    1.69    0.29
 -26  25   6    2.46    0.25
   1 -26   6    2.14    0.28
 -26  25   6    2.20    0.32
  23 -25  -6    3.08    0.37
 -25   2  -6    2.73    0.34
  -2 -23   6    2.53    0.34
 -23  25   6    3.11    0.32
 -23  25   6    2.45    0.37
 -23  25   6    2.36    0.37
   5  20  -6   -0.35    0.26
 -25   5  -6    0.17    0.25
  20 -25  -6   -0.10    0.25
 -25   5  -6   -0.53    0.19
  -5 -20   6    0.16    0.25
 -20  25   6    0.07    0.28
 -20  25   6    0.21    0.30
 -20  25   6    0.01    0.24
  -5 -20   6   -0.32    0.24
 -25   8  -6    0.33    0.25
   8  17  -6    0.38    0.33
 -25   8  -6    0.56    0.24
   8  17  -6   -0.24    0.35
  17 -25  -6    0.29    0.27
 -17  25   6    0.26    0.31
 -17  25   6    0.41    0.26
  -8 -17   6    0.70    0.35
  -8 -17   6    0.20    0.24
  14 -25  -6    1.77    0.33
 -25  11  -6    1.55    0.30
 -25  11  -6    2.01    0.33
  11  14  -6    1.45    0.46
 -25  11  -6    2.31    0.43
 -14  25   6    1.82    0.36
 -11 -14   6    1.88    0.43
  11 -25  -6   -0.25    0.24
 -25  14  -6   -0.02    0.28
  14  11  -6   -0.35    0.38
 -25  14  -6   -0.10    0.24
 -25  14  -6   -0.38    0.29
 -14 -11   6    0.30    0.36
 -25  17  -6    2.31    0.38
   8 -25  -6    3.32    0.38
 -25  17  -6    1.98    0.38
  17   8  -6    2.08    0.40
 -25  17  -6    2.45    0.32
   8 -25  -6    2.49    0.37
 -17  -8   6    2.69    0.34
 -25  20  -6    2.15    0.30
   5 -25  -6    1.72    0.27
 -25  20  -6    1.19    0.31
   5 -25  -6    2.01    0.32
 -25  20  -6    1.45    0.35
   5 -25  -6    2.19    0.35
 -20  -5   6    1.76    0.31
   2 -25  -6    3.69    0.30
 -25  23  -6    4.02    0.37
 -25  23  -6    4.21    0.42
 -25  23  -6    3.85    0.43
 -23  -2   6    4.34    0.38
  25 -23   6    4.71    0.42
 -25  26  -6   10.67    0.50
 -25  26  -6    9.36    0.54
 -25  26  -6    8.39    0.55
 -26   1   6    9.24    0.47
  25 -26   6    8.97    0.51
   1  25  -6    2.02    0.16
  25 -26  -6    2.05    0.29
 -26   1  -6    2.55    0.28
 -25  26   6    2.16    0.31
 -25  26   6    2.44    0.33
 -25  26   6    2.85    0.26
  -1 -25   6    2.33    0.29
 -26   4  -6    7.24    0.51
   4  22  -6    7.45    0.51
  22 -26  -6    8.03    0.55
 -22  26   6    7.29    0.59
  -4 -22   6    7.38    0.51
 -22  26   6    7.93    0.52
 -22  26   6    7.69    0.60
 -26   7  -6    0.02    0.21
   7  19  -6    0.03    0.33
  19 -26  -6    0.15    0.26
 -26   7  -6   -0.07    0.24
 -19  26   6    0.39    0.25
 -19  26   6   -0.07    0.28
  -7 -19   6    0.26    0.26
  10  16  -6    0.45    0.39
 -26  10  -6    0.30    0.23
  16 -26  -6    0.40    0.27
 -26  10  -6    0.61    0.26
 -16  26   6    0.46    0.30
 -16  26   6    0.28    0.25
 -10 -16   6   -0.08    0.34
 -26  13  -6    1.48    0.29
 -26  13  -6    1.78    0.37
  13  13  -6    1.24    0.44
 -26  13  -6    1.60    0.35
  13 -26  -6    1.47    0.30
 -13 -13   6    0.91    0.40
  16  10  -6    0.04    0.35
 -26  16  -6    0.37    0.28
  10 -26  -6   -0.14    0.24
 -26  16  -6    0.05    0.29
 -26  16  -6   -0.02    0.23
   7 -26  -6    7.19    0.48
 -26  19  -6    6.31    0.52
   7 -26  -6    6.31    0.49
   7 -26  -6    7.15    0.55
  19   7  -6    5.46    0.52
 -26  19  -6    7.33    0.50
 -26  19  -6    5.77    0.49
 -19  -7   6    7.61    0.52
   4 -26  -6    0.25    0.20
 -26  22  -6   -0.18    0.26
 -26  22  -6    0.43    0.24
   4 -26  -6    0.65    0.25
 -26  22  -6    0.27    0.26
 -22  -4   6    0.27    0.22
 -26  25  -6    9.49    0.58
 -26  25  -6   10.29    0.51
 -26  25  -6    9.07    0.54
   1 -26  -6    9.64    0.37
 -25  -1   6    9.37    0.49
  26 -25   6    8.56    0.49
  21 -27  -6    7.24    0.51
 -27   6  -6    7.09    0.48
   6  21  -6    6.87    0.51
 -21  27   6    6.78    0.48
 -21  27   6    6.90    0.54
  18 -27  -6   -0.18    0.24
 -27   9  -6    0.06    0.22
   9  18  -6    0.15    0.27
   9  18  -6   -0.21    0.36
 -18  27   6    0.16    0.28
 -18  27   6   -0.32    0.22
  12  15  -6    2.44    0.50
  15 -27  -6    2.65    0.34
 -27  12  -6    2.71    0.32
  12 -27  -6    5.00    0.43
 -27  15  -6    3.90    0.44
 -27  15  -6    5.18    0.39
 -27  15  -6    4.55    0.44
  15  12  -6    4.45    0.53
 -27  18  -6    0.20    0.23
 -27  18  -6    0.35    0.27
 -27  18  -6    0.35    0.31
   9 -27  -6   -0.12    0.20
   9 -27  -6    0.20    0.25
  18   9  -6    0.27    0.34
 -18  -9   6    0.03    0.22
   6 -27  -6    4.27    0.38
 -27  21  -6    4.44    0.40
 -27  21  -6    4.48    0.35
   6 -27  -6    5.22    0.38
 -27  21  -6    4.00    0.41
 -21  -6   6    4.32    0.36
 -28   8  -6    1.56    0.25
  20 -28  -6    1.51    0.28
   8  20  -6    1.16    0.27
   8  20  -6    0.99    0.36
 -20  28   6    1.25    0.27
 -20  28   6    1.68    0.31
 -28  11  -6    0.84    0.23
  11  17  -6   -0.26    0.37
  11  17  -6    0.36    0.27
  17 -28  -6    0.46    0.25
 -17  28   6    0.29    0.26
  14 -28  -6    6.88    0.50
 -28  14  -6    6.37    0.44
  14  14  -6    6.71    0.61
 -28  14  -6    5.93    0.49
 -28  17  -6    0.58    0.26
 -28  17  -6   -0.01    0.27
  11 -28  -6   -0.19    0.20
 -28  17  -6    0.07    0.20
  17  11  -6    0.27    0.36
  11 -28  -6    0.03    0.23
 -17 -11   6    0.09    0.22
 -28  20  -6    0.25    0.21
   8 -28  -6   -0.02    0.21
  20   8  -6    0.46    0.30
   8 -28  -6    0.20    0.18
 -28  20  -6   -0.11    0.20
 -28  20  -6   -0.30    0.24
 -20  -8   6   -0.19    0.21
  10  19  -6    0.28    0.24
 -29  10  -6    0.55    0.20
  19 -29  -6    0.45    0.22
  10  19  -6    0.39    0.34
 -19  29   6    0.21    0.22
  13  16  -6    1.03    0.39
 -29  13  -6    1.18    0.22
  13  16  -6    0.66    0.27
  16 -29  -6    0.80    0.24
 -16  29   6    1.02    0.27
  13 -29  -6    3.19    0.28
 -29  16  -6    2.69    0.26
  13 -29  -6    2.91    0.31
  16  13  -6    2.63    0.43
 -29  16  -6    2.86    0.35
 -29  19  -6    2.09    0.28
 -29  19  -6    3.34    0.27
 -29  19  -6    2.36    0.33
  19  10  -6    2.12    0.35
  10 -29  -6    2.26    0.23
  10 -29  -6    2.83    0.29
 -19 -10   6    3.08    0.30
   1  -1  -7   -0.01    0.02
  -1   0  -7   -0.03    0.04
   1   0   7   -0.01    0.03
   0  -1   7    0.03    0.04
  -2  -1  -7    6.25    0.27
   3  -2  -7    6.15    0.22
  -1   3  -7    6.43    0.25
   2   1   7    6.33    0.26
   1  -3   7    6.49    0.24
  -3   2   7    5.80    0.21
   0  -2  -7   -0.03    0.05
  -2   2  -7   -0.01    0.03
   2   0  -7    0.02    0.05
  -2   0   7    0.05    0.05
   0   2   7    0.00    0.05
  -3  -2  -7    0.68    0.19
  -2   5  -7    0.43    0.17
   5  -3  -7    0.68    0.08
  -2   5  -7    0.60    0.13
  -5   3   7    0.73    0.14
  -5   3   7    0.54    0.08
   2  -5   7    0.68    0.11
  -3   1  -7    6.17    0.24
   2  -3  -7    5.72    0.22
  -1  -2   7    6.27    0.26
   3  -1   7    6.00    0.23
  -2   3   7    6.14    0.22
  -3   4  -7    9.24    0.47
   4  -1  -7    8.75    0.33
  -1  -3  -7    9.05    0.37
  -3   4  -7    8.64    0.31
   3  -4   7    8.33    0.30
  -4   1   7    8.78    0.34
  -4   1   7    9.18    0.39
   7  -4  -7   19.36    0.64
  -4  -3  -7   19.54    0.74
  -4  -3  -7   19.74    0.77
  -3   7  -7   18.17    0.81
   3  -7   7   20.28    0.67
  -7   4   7   18.76    0.80
  -7   4   7   19.60    0.64
  -4   0  -7    0.18    0.13
   4  -4  -7   -0.03    0.04
   4  -4  -7    0.04    0.05
  -4   0  -7    0.02    0.09
   0   4  -7   -0.14    0.08
  -4   4   7    0.02    0.12
   0  -4   7    0.06    0.10
   1  -4  -7    9.30    0.35
  -4   3  -7    8.63    0.42
  -4   3  -7    8.10    0.30
  -3  -1   7    8.75    0.38
  -3  -1   7    9.32    0.37
  -1   4   7    8.01    0.35
  -4   6  -7    0.41    0.26
  -2  -4  -7    0.01    0.15
  -4   6  -7    0.08    0.10
   4  -6   7    0.10    0.07
[truncated: 5,142,504 more chars]
