# Supplementary material for: M 4Au12Ag32(p-MBA)30 (M = Na, Cs) bimetallic monolayer-protected clusters: synthesis and structure
Source: Acta Crystallogr E Crystallogr Commun. 2018 Jun 19;74(Pt 7):987–93. doi: 10.1107/S2056989018008393 (PMC6038627; doi:10.1107/S2056989018008393)
Supplement: Supplementary file 2 [file e-74-00987-Isup2.hkl]

data_I                                                                          
_shelx_title ' AuAg in R-3c'                                                    
_shelx_refln_list_code          4                                               
_shelx_F_calc_maximum    12448.51                                               
_exptl_crystal_F_000     28932.00                                               
_reflns_d_resolution_high  0.8697                                               
                                                                                
loop_                                                                           
 _space_group_symop_operation_xyz                                               
 'x, y, z'                                                                      
 '-y, x-y, z'                                                                   
 '-x+y, -x, z'                                                                  
 'y, x, -z+1/2'                                                                 
 'x-y, -y, -z+1/2'                                                              
 '-x, -x+y, -z+1/2'                                                             
 'x+2/3, y+1/3, z+1/3'                                                          
 '-y+2/3, x-y+1/3, z+1/3'                                                       
 '-x+y+2/3, -x+1/3, z+1/3'                                                      
 'y+2/3, x+1/3, -z+5/6'                                                         
 'x-y+2/3, -y+1/3, -z+5/6'                                                      
 '-x+2/3, -x+y+1/3, -z+5/6'                                                     
 'x+1/3, y+2/3, z+2/3'                                                          
 '-y+1/3, x-y+2/3, z+2/3'                                                       
 '-x+y+1/3, -x+2/3, z+2/3'                                                      
 'y+1/3, x+2/3, -z+7/6'                                                         
 'x-y+1/3, -y+2/3, -z+7/6'                                                      
 '-x+1/3, -x+y+2/3, -z+7/6'                                                     
 '-x, -y, -z'                                                                   
 'y, -x+y, -z'                                                                  
 'x-y, x, -z'                                                                   
 '-y, -x, z-1/2'                                                                
 '-x+y, y, z-1/2'                                                               
 'x, x-y, z-1/2'                                                                
 '-x+2/3, -y+1/3, -z+1/3'                                                       
 'y+2/3, -x+y+1/3, -z+1/3'                                                      
 'x-y+2/3, x+1/3, -z+1/3'                                                       
 '-y+2/3, -x+1/3, z-1/6'                                                        
 '-x+y+2/3, y+1/3, z-1/6'                                                       
 'x+2/3, x-y+1/3, z-1/6'                                                        
 '-x+1/3, -y+2/3, -z+2/3'                                                       
 'y+1/3, -x+y+2/3, -z+2/3'                                                      
 'x-y+1/3, x+2/3, -z+2/3'                                                       
 '-y+1/3, -x+2/3, z+1/6'                                                        
 '-x+y+1/3, y+2/3, z+1/6'                                                       
 'x+1/3, x-y+2/3, z+1/6'                                                        
                                                                                
_cell_length_a    25.7341                                                       
_cell_length_b    25.7341                                                       
_cell_length_c   124.0792                                                       
_cell_angle_alpha  90.000                                                       
_cell_angle_beta   90.000                                                       
_cell_angle_gamma 120.000                                                       
                                                                                
_shelx_F_squared_multiplier     1.000                                           
                                                                                
loop_                                                                           
 _refln_index_h                                                                 
 _refln_index_k                                                                 
 _refln_index_l                                                                 
 _refln_F_squared_calc                                                          
 _refln_F_squared_meas                                                          
 _refln_F_squared_sigma                                                         
 _refln_observed_status                                                         
  -1   2   0   11287767.00   23458904.00    322748.56 o                         
   0   3   0      66679.10      22916.82      3850.76 o                         
  -2   4   0      63071.11       -910.53      2745.75 o                         
  -1   5   0      63376.39      60420.80      3892.98 o                         
  -3   6   0    1535090.88    1945584.62     25114.54 o                         
   0   6   0      46048.76      22923.78      5968.07 o                         
  -2   7   0     209507.17     188409.97      5233.30 o                         
  -4   8   0    2369713.75    2517639.25     31954.37 o                         
  -1   8   0       6375.43       6575.18      3450.47 o                         
  -3   9   0     272453.84     139600.22      4483.07 o                         
   0   9   0    1521533.00    1126003.88     21177.41 o                         
  -5  10   0    5345427.00    4649612.00     56985.62 o                         
  -2  10   0     909299.62     885149.62     12514.88 o                         
  -4  11   0    1825776.00    2201552.75     22194.06 o                         
  -1  11   0      92634.09     107741.85      4861.22 o                         
  -6  12   0    1623547.62    1569823.50     24522.23 o                         
  -3  12   0    1366067.00    1159709.12     13826.07 o                         
   0  12   0      17210.76       5747.94      5488.49 o                         
  -5  13   0      86371.88     139290.23      5267.33 o                         
  -2  13   0      88585.18     135392.92      5465.63 o                         
  -7  14   0     240176.30     295388.03     11285.43 o                         
  -4  14   0      12413.82       9840.75      4151.18 o                         
  -1  14   0    1061529.50     905040.31     13556.30 o                         
  -6  15   0      69128.22      98747.92      5345.60 o                         
  -3  15   0     217180.02     250385.39      7389.87 o                         
   0  15   0     370550.62     283788.59     11397.26 o                         
  -8  16   0      54999.44      41334.35      8307.69 o                         
  -5  16   0     105824.84     103187.43      6708.75 o                         
  -2  16   0      68362.09      55877.86      5162.13 o                         
  -7  17   0       1754.87        701.91      7413.87 o                         
  -4  17   0    3645848.00    3641740.50     35966.38 o                         
  -1  17   0      56103.56      53109.36      6058.71 o                         
  -9  18   0     339590.84     415887.34     20266.14 o                         
  -6  18   0    5537441.50    5761075.50     63819.43 o                         
  -3  18   0     773354.94     857019.81     16209.70 o                         
   0  18   0     319522.38     260160.17     12453.32 o                         
  -8  19   0     749642.56     673985.69     17565.91 o                         
  -5  19   0    3939400.50    3961489.25     44713.21 o                         
  -2  19   0      28182.11      30287.30      6982.61 o                         
 -10  20   0      63292.43      98515.14     19971.19 o                         
  -7  20   0    3160146.50    3129784.75     44138.37 o                         
  -4  20   0     358851.22     369720.31     10727.57 o                         
  -1  20   0     638308.25     661151.00     11421.37 o                         
  -9  21   0     102482.16     109554.68      7233.34 o                         
  -6  21   0    1330176.38    1284588.38     15400.91 o                         
  -3  21   0      42206.81      56312.91      7021.85 o                         
   0  21   0    2525088.00    2363555.75     31076.79 o                         
 -11  22   0    1081524.75    1097677.25     19405.67 o                         
  -8  22   0    1311087.88    1293225.25     15875.79 o                         
  -5  22   0       5432.57       4435.19      5386.65 o                         
  -2  22   0     319360.22     329741.06      8441.49 o                         
 -10  23   0     144865.27     131445.42      7126.27 o                         
  -7  23   0     376069.47     346672.00      8931.33 o                         
  -4  23   0      11018.41      14651.88      5103.06 o                         
  -1  23   0       8276.87      22196.57      5602.62 o                         
 -12  24   0     448583.78     485354.44     15627.88 o                         
  -9  24   0     140878.95     117488.91      6918.10 o                         
  -6  24   0     134182.55     135326.83      7082.33 o                         
  -3  24   0      86391.59      80341.70      6447.45 o                         
   0  24   0     214666.70     226517.45     10284.00 o                         
 -11  25   0      46326.98      49506.60      7422.95 o                         
  -8  25   0       2534.59      -4362.12      6847.66 o                         
  -5  25   0      10645.35        830.86      5708.16 o                         
  -2  25   0      40778.79      47659.82      6321.80 o                         
 -13  26   0      52948.34      39811.17     11244.13 o                         
 -10  26   0      11294.96      14668.48      7261.78 o                         
  -7  26   0     175898.41     161054.62      7960.53 o                         
  -4  26   0     307346.41     292676.47      9487.82 o                         
  -1  26   0     741870.88     704282.38     14343.71 o                         
 -12  27   0     319216.19     361143.59     12485.38 o                         
  -9  27   0      74658.43      74284.12      7882.06 o                         
  -6  27   0     637230.75     634125.06     13763.52 o                         
 -14  28   0     544953.31     588317.06     23468.09 o                         
 -11  28   0       5717.37        467.37      7286.47 o                         
  -8  28   0       8067.41      -4592.79      6108.98 o                         
 -13  29   0     246144.16     230106.50      8747.04 o                         
 -10  29   0     377355.59     368649.69     10912.75 o                         
  -2   3   1     205754.52       4084.68      1348.11 o                         
  -1   4   1    1397374.88     628639.94      7321.05 o                         
  -3   5   1     688490.12     684781.62      8002.07 o                         
  -5   6   1     626325.50     702682.44     11749.34 o                         
  -2   6   1     293963.75     123313.53      4190.54 o                         
  -4   7   1     138360.94     137534.28      5049.04 o                         
  -1   7   1       9561.16      14766.14      3987.38 o                         
  -6   8   1      52025.91      53723.09      3431.02 o                         
  -3   8   1     100373.98     129641.09      3627.19 o                         
  -8   9   1    2001605.62    2002731.75     22887.09 o                         
  -5   9   1     109330.11      79977.05      3764.34 o                         
  -2   9   1    1451379.50    1471727.50     17813.12 o                         
  -7  10   1   10945063.00   11556110.00    107745.91 o                         
  -4  10   1    3285798.75    3245353.50     33125.68 o                         
  -1  10   1    2119641.50    2148951.75     22504.93 o                         
  -9  11   1    5602192.00    5503751.00     47355.42 o                         
  -6  11   1    2189477.75    2175634.75     21046.56 o                         
  -3  11   1    7885647.00    7875138.00     65711.41 o                         
 -11  12   1      63373.70      92247.72      5013.10 o                         
  -8  12   1    9429217.00   10283539.00     84721.50 o                         
  -5  12   1    5081979.50    5228625.00     44998.71 o                         
  -2  12   1    1408163.38    1486068.00     16876.05 o                         
 -10  13   1    1019862.19     929656.06     13766.04 o                         
  -7  13   1     407552.03     373856.97      7655.61 o                         
  -4  13   1    2283153.00    2280184.50     24071.78 o                         
  -1  13   1     213209.30     156979.28      5832.94 o                         
 -12  14   1     131066.30     136036.31      6102.52 o                         
  -9  14   1     338555.34     300787.69      7610.39 o                         
  -6  14   1     163800.27     130816.39      6928.61 o                         
  -3  14   1      15785.50      11286.94      4262.06 o                         
 -14  15   1     185518.05     185752.80      7288.88 o                         
 -11  15   1      65354.38      73164.71      5104.48 o                         
  -8  15   1       8325.63      17407.21      5541.57 o                         
  -5  15   1       1357.79        583.31      3930.24 o                         
  -2  15   1      23303.15      23526.02      4831.53 o                         
 -13  16   1     261812.39     244021.31      7404.77 o                         
 -10  16   1       9034.82      10170.41      5139.46 o                         
  -7  16   1      50788.02      36092.17      5702.92 o                         
  -4  16   1     438761.72     483721.62     10144.96 o                         
  -1  16   1     315469.25     320705.62      9127.78 o                         
 -15  17   1     722722.19     755395.56     13921.16 o                         
 -12  17   1    1528061.62    1464920.38     20460.35 o                         
  -9  17   1      95938.04      58617.16      7355.81 o                         
  -6  17   1     521588.69     473210.28     11594.84 o                         
  -3  17   1      22309.73      25171.19      5472.00 o                         
 -17  18   1     450905.25     442183.91     12648.65 o                         
 -14  18   1     125057.74     172959.88      8135.01 o                         
 -11  18   1     231652.61     194813.89      9637.43 o                         
  -8  18   1       5985.50       -720.13      6282.79 o                         
  -5  18   1    1716600.75    1738452.38     23176.13 o                         
  -2  18   1     870633.81     925246.50     16481.71 o                         
 -16  19   1     459663.75     472364.31     16260.97 o                         
 -13  19   1    1560037.00    1626465.88     23598.68 o                         
 -10  19   1        855.33      -7285.40      7285.40 o                         
  -7  19   1    1065439.38    1103300.25     19748.16 o                         
  -4  19   1      52491.72      54504.30      7345.19 o                         
  -1  19   1       5021.32       9296.52      5688.38 o                         
 -18  20   1        679.01      -5086.64      5086.64 o                         
 -15  20   1     864203.56     894918.31     20063.37 o                         
 -12  20   1     401128.88     403329.00     24833.61 o                         
  -9  20   1       2173.66       7047.63      9646.99 o                         
  -6  20   1    1669078.25    1688345.75     33047.26 o                         
  -3  20   1      49620.96      55719.85      6285.39 o                         
 -20  21   1        332.32      -1914.28      5242.36 o                         
 -17  21   1     554248.31     531209.81      9770.00 o                         
 -14  21   1    1189270.88    1160846.62     15000.79 o                         
 -11  21   1     138702.53     145495.67      7434.21 o                         
  -8  21   1     772065.19     764521.75     15583.82 o                         
  -5  21   1    1488002.88    1494728.50     16733.77 o                         
  -2  21   1      92647.20     106542.38      6345.51 o                         
 -19  22   1      37395.14      34768.11      5673.27 o                         
 -16  22   1    1356090.62    1366429.75     16241.89 o                         
 -13  22   1    1138710.38    1110464.88     14670.82 o                         
 -10  22   1     271580.19     283804.56      7770.76 o                         
  -7  22   1    1335025.88    1290760.50     15275.53 o                         
  -4  22   1     824553.75     770760.25     12495.31 o                         
  -1  22   1     104908.57     111904.06      6658.78 o                         
 -21  23   1     450664.00     449868.84      9504.79 o                         
 -18  23   1     635676.12     617871.50     12061.97 o                         
 -15  23   1     476318.00     498750.94     11638.73 o                         
 -12  23   1     231666.66     240633.33      8645.09 o                         
  -9  23   1    1064386.38    1023563.56     14014.53 o                         
  -6  23   1    1131221.50    1133881.12     15089.72 o                         
  -3  23   1       9018.85       9088.79      5386.00 o                         
 -23  24   1     362594.66     342313.88      8773.66 o                         
 -20  24   1       2248.05       3728.50      5422.30 o                         
 -17  24   1     127327.34     135022.94      6776.71 o                         
 -14  24   1    1031099.06     947785.81     15716.43 o                         
 -11  24   1     921492.19     893094.88     14865.45 o                         
  -8  24   1      88649.63      86221.22      6586.61 o                         
  -5  24   1     298302.88     291149.69      8219.74 o                         
  -2  24   1     576143.81     580976.69     13133.60 o                         
 -22  25   1     666187.81     711866.38     12285.46 o                         
 -19  25   1      54537.57      51228.01      6568.46 o                         
 -16  25   1      37066.66      19480.29      7397.99 o                         
 -13  25   1     205653.27     193541.41      9432.51 o                         
 -10  25   1      96794.80     118100.08     10825.37 o                         
  -7  25   1      27691.91      28590.97      6255.66 o                         
  -4  25   1     196962.69     208102.80      7637.37 o                         
  -1  25   1      89518.66      82442.63      6117.46 o                         
 -24  26   1     291106.41     297650.38      8309.40 o                         
 -21  26   1     240632.73     234854.02     10623.36 o                         
 -18  26   1     160369.02     160927.88      8321.47 o                         
 -15  26   1      53404.58      50098.18      8365.99 o                         
 -12  26   1     223343.72     190879.89     10062.66 o                         
  -9  26   1     529791.50     519223.28     12193.97 o                         
  -6  26   1      34088.91      34742.80      6972.20 o                         
  -3  26   1     511568.41     484918.75     12855.20 o                         
 -23  27   1     858326.38     838369.25     13185.97 o                         
 -20  27   1      94075.41     104313.15      7450.81 o                         
 -17  27   1     934415.12     952317.12     21042.81 o                         
 -14  27   1      11205.30       9835.45      8316.66 o                         
 -11  27   1     592131.94     581575.81     18372.89 o                         
  -8  27   1     250569.94     248966.86      9237.38 o                         
  -5  27   1     532327.12     553151.75     16490.13 o                         
 -22  28   1     224907.14     211979.84      8339.70 o                         
 -19  28   1     355181.53     367970.34     11088.44 o                         
 -16  28   1     756065.50     777004.06     16733.52 o                         
 -13  28   1     201484.42     218590.98      9560.61 o                         
 -10  28   1    1067173.12    1066930.50     17828.53 o                         
  -7  28   1      70871.28      42649.80      7084.90 o                         
 -18  29   1    1011931.50    1000431.88     23882.93 o                         
 -15  29   1      21630.38      21350.29      6669.35 o                         
 -12  29   1    1406224.75    1322441.62     19537.46 o                         
   0   1   2  154965456.00   90915624.00   1971263.62 o                         
  -2   2   2   20183132.00   18454850.00    283980.47 o                         
  -1   3   2       3765.68      36965.14      1797.12 o                         
  -3   4   2      71571.70      19747.39      2063.70 o                         
   0   4   2    1066118.50     262392.00     10439.80 o                         
  -5   5   2    1023408.00    1167335.88     41330.20 o                         
  -2   5   2     372338.47     258725.36      5358.52 o                         
  -4   6   2     197566.91     391435.06      7399.51 o                         
  -1   6   2      65779.45     167152.06      6368.05 o                         
  -6   7   2    1250329.75    1176070.38     16305.99 o                         
  -3   7   2    2338702.25    2515587.50     23234.32 o                         
   0   7   2     220096.08      70690.98      5879.34 o                         
  -8   8   2     630973.81     200446.06      8207.64 o                         
  -5   8   2    2654859.75    2576484.75     23033.13 o                         
  -2   8   2     879212.31     806806.38     10224.08 o                         
  -7   9   2    2477558.00    2247731.50     24980.66 o                         
  -4   9   2     295722.12     274252.50      5879.09 o                         
  -1   9   2     125059.41     312916.06      7558.44 o                         
  -9  10   2     886546.12    1045685.38     13476.69 o                         
  -6  10   2     676196.06     631731.12     12232.83 o                         
  -3  10   2     153854.30     182958.97      5625.67 o                         
   0  10   2     224516.36     128301.82      9004.21 o                         
 -11  11   2      21742.77      63767.71      6447.09 o                         
  -8  11   2      96400.93     100159.15      4842.20 o                         
  -5  11   2    6210186.50    6671987.00     54143.93 o                         
  -2  11   2     785230.44     857949.44     11138.53 o                         
 -10  12   2     117940.45     118900.72      5241.75 o                         
  -7  12   2    1163919.75    1107748.50     12945.42 o                         
  -4  12   2     924679.75     912896.06     12135.49 o                         
  -1  12   2     356822.50     496892.56      9880.10 o                         
 -12  13   2     321030.50     204073.12      6335.75 o                         
  -9  13   2     386834.00     528995.31      9370.56 o                         
  -6  13   2      13181.06      36529.86      3909.36 o                         
  -3  13   2    2893512.25    2497463.00     27149.52 o                         
   0  13   2     792230.81     927365.44     19124.03 o                         
 -14  14   2      38964.88       8773.14      6447.28 o                         
 -11  14   2     146321.92     167592.98      5979.19 o                         
  -8  14   2     343708.25     312871.94      7418.37 o                         
  -5  14   2     151297.53     113949.23      5919.07 o                         
  -2  14   2     526664.38     525795.12     10181.12 o                         
 -13  15   2     150714.42     157684.52      6800.46 o                         
 -10  15   2     346291.69     386832.66      9461.31 o                         
  -7  15   2      87894.06      81338.88      5671.36 o                         
  -4  15   2      42723.21      30019.67      4521.90 o                         
  -1  15   2     559467.94     465755.41     10489.05 o                         
 -15  16   2     451662.28     495284.50     10795.56 o                         
 -12  16   2     167781.83     212745.16      8476.02 o                         
  -9  16   2        800.08        285.82      4938.35 o                         
  -6  16   2       9148.84       9332.04      4755.68 o                         
  -3  16   2      60011.19      51695.21      5137.54 o                         
   0  16   2      90839.09      67466.16      8272.96 o                         
 -17  17   2       9856.33       7070.88      8580.17 o                         
 -14  17   2    1276831.12    1315198.12     18056.63 o                         
 -11  17   2    1060403.25    1112808.88     17237.98 o                         
  -8  17   2     366862.75     393754.72     12006.53 o                         
  -5  17   2    3477445.50    3385224.75     35116.21 o                         
  -2  17   2     443065.78     466724.88     10467.67 o                         
 -16  18   2      61619.77      58390.92      7659.43 o                         
 -13  18   2    7836507.00    7682004.00     74471.80 o                         
 -10  18   2      22674.06      19935.14      6656.58 o                         
  -7  18   2    1134813.50    1122725.50     20027.53 o                         
  -4  18   2    2883162.25    2911727.75     33356.86 o                         
  -1  18   2      43129.45      23932.89      7111.01 o                         
 -18  19   2      90351.81     116559.33      6328.53 o                         
 -15  19   2    1522572.25    1544967.75     22947.57 o                         
 -12  19   2    2846485.50    2815762.00     39111.62 o                         
  -9  19   2      39299.04      35762.55      8693.09 o                         
  -6  19   2    5175801.00    5202830.00     58942.59 o                         
  -3  19   2     102495.67     106333.61      9141.00 o                         
   0  19   2     685559.00     663384.12     16310.33 o                         
 -20  20   2    3249630.50    3122751.25     40198.91 o                         
 -17  20   2     270502.28     306339.66      8278.49 o                         
 -14  20   2    4054880.50    4092609.50     47775.70 o                         
 -11  20   2      83048.82      69833.47     12309.46 o                         
  -8  20   2    1881357.50    1882643.25     33854.20 o                         
  -5  20   2     351524.72     408621.19     12285.76 o                         
  -2  20   2        487.10       6437.01      5519.38 o                         
 -19  21   2     201728.41     190430.81      7240.13 o                         
 -16  21   2     749299.81     703241.62     12148.11 o                         
 -13  21   2     796701.12     754653.19     15342.48 o                         
 -10  21   2      23665.00      41519.53      5722.62 o                         
  -7  21   2    1840904.38    1694392.50     18439.37 o                         
  -4  21   2      49761.30      32712.90      5807.19 o                         
  -1  21   2    1175742.50    1158318.38     15979.62 o                         
 -21  22   2    1107241.62    1188939.62     15582.79 o                         
 -18  22   2       9893.23       8555.61      5145.33 o                         
 -15  22   2    1515466.88    1438065.75     16968.73 o                         
 -12  22   2     448788.66     445662.19      9846.73 o                         
  -9  22   2     106687.74     114733.34      6985.26 o                         
  -6  22   2     184128.81     190769.42      7229.07 o                         
  -3  22   2       9361.77      15145.71      5586.72 o                         
   0  22   2     291549.62     304186.91     11991.75 o                         
 -23  23   2        499.98      -7244.97      7244.97 o                         
 -20  23   2      34783.02      37199.04      5638.89 o                         
 -17  23   2        168.33      -4920.72      4920.72 o                         
 -14  23   2     162157.20     162353.78      7085.27 o                         
 -11  23   2    1150431.00    1171649.50     15230.30 o                         
  -8  23   2     889746.44     863944.50     13108.52 o                         
  -5  23   2      69873.13      67033.27      5779.45 o                         
  -2  23   2      24713.90      20595.29      5529.10 o                         
 -22  24   2       7862.90       2474.67      5273.49 o                         
 -19  24   2         66.40      -1374.09      5341.59 o                         
 -16  24   2     133204.28     133085.72      7000.39 o                         
 -13  24   2     237027.48     237750.16      9116.93 o                         
 -10  24   2         48.06       -233.06      5505.73 o                         
  -7  24   2      29892.83      30893.82      5805.12 o                         
  -4  24   2      23385.79      20573.38      6630.61 o                         
  -1  24   2     189302.77     182222.53      7245.71 o                         
 -24  25   2     115433.27     122026.58      5802.31 o                         
 -21  25   2        140.97      11761.91      5718.17 o                         
 -18  25   2      23049.01      10742.23      6507.27 o                         
 -15  25   2      16707.02      18145.16      7565.73 o                         
 -12  25   2      43254.98      34919.52      7721.23 o                         
  -9  25   2        631.78      -3343.30      7128.91 o                         
  -6  25   2     293411.00     273549.25      8719.42 o                         
  -3  25   2      21584.25      19753.05      6123.59 o                         
   0  25   2     558508.94     526713.19     15047.91 o                         
 -23  26   2     149862.56     149675.75      7711.21 o                         
 -20  26   2     214544.05     207278.36      8905.04 o                         
 -17  26   2       6602.95      -1157.16      6490.55 o                         
 -14  26   2     112184.24     109700.83      9663.17 o                         
 -11  26   2      71612.18      71995.29      8772.00 o                         
  -8  26   2      64277.69      63749.60      7495.81 o                         
  -5  26   2     306843.25     322026.50     14827.89 o                         
  -2  26   2     403815.91     399335.53      9649.35 o                         
 -22  27   2     953277.38     989776.50     19660.92 o                         
 -19  27   2      10071.22       7441.42      6926.84 o                         
 -16  27   2      88204.94      93859.65      8566.62 o                         
 -13  27   2     376752.78     381677.16     12009.22 o                         
 -10  27   2      59386.95      34668.27      7697.32 o                         
  -7  27   2     234648.67     221784.66      8649.85 o                         
  -4  27   2     141695.88     145452.03      7042.75 o                         
 -21  28   2     159013.19     163080.83      7358.59 o                         
 -18  28   2     122823.43     131742.39      8274.72 o                         
 -15  28   2     419532.81     440123.59     12739.34 o                         
 -12  28   2     290688.75     275396.97      9665.62 o                         
  -9  28   2     251134.28     247004.53      8776.41 o                         
  -6  28   2     307511.53     308854.69     10165.40 o                         
 -17  29   2      38178.55      36030.94      6461.36 o                         
 -14  29   2     285658.50     294360.34      9003.04 o                         
 -11  29   2     146744.84     138202.44      7254.77 o                         
  -1   2   3    1612922.38      20446.74      1261.56 o                         
  -2   4   3       6591.19      61674.58      2351.59 o                         
  -4   5   3     670150.50     785246.31     14415.53 o                         
  -1   5   3     512688.09     673766.56      9669.14 o                         
  -3   6   3       1641.99      18581.81      2798.80 o                         
  -5   7   3    1190795.50    1284860.62     14959.67 o                         
  -2   7   3      99185.49     162347.41      3648.94 o                         
  -7   8   3    1295612.50    1225974.50     15265.39 o                         
  -4   8   3     133375.88     161678.67      4024.14 o                         
  -1   8   3     147136.17      97334.58      4511.18 o                         
  -6   9   3    2121959.00    2244121.50     22589.24 o                         
  -3   9   3     148996.27     119590.69      4436.72 o                         
  -8  10   3   12909496.00   13711720.00    121347.16 o                         
  -5  10   3     266179.78     199365.16      5207.77 o                         
  -2  10   3    2244520.25    2506066.75     26648.71 o                         
 -10  11   3    1190143.38    1275987.00     14513.37 o                         
  -7  11   3   12212012.00   12196217.00     99677.71 o                         
  -4  11   3    5196885.00    4597025.00     38520.35 o                         
  -1  11   3     368546.97     405664.59      7989.88 o                         
  -9  12   3    8671485.00    9191364.00     76475.92 o                         
  -6  12   3      36958.12      56167.89      5043.79 o                         
  -3  12   3    4037981.50    4179994.50     38051.75 o                         
 -11  13   3       6736.24       7289.48      3707.43 o                         
  -8  13   3    2397313.25    2308504.25     21987.24 o                         
  -5  13   3    2721737.50    2660627.50     27261.75 o                         
  -2  13   3      83959.69      75601.70      4809.74 o                         
 -13  14   3     330059.09     296688.84      8707.62 o                         
 -10  14   3     410224.44     344972.72      9035.36 o                         
  -7  14   3      14394.62       9822.89      4537.15 o                         
  -4  14   3     112364.84      98615.66      5448.16 o                         
  -1  14   3     148212.08     130825.40      6218.55 o                         
 -12  15   3     148271.88     123962.44      5910.07 o                         
  -9  15   3       5321.96       8233.25      4392.64 o                         
  -6  15   3      38909.25      34559.35      4329.76 o                         
  -3  15   3      24282.00      33552.10      4939.33 o                         
 -14  16   3      22237.70      23055.06      5315.02 o                         
 -11  16   3     169557.91     168380.53      7888.04 o                         
  -8  16   3      66063.02      69052.82      6700.03 o                         
  -5  16   3      87259.39      92823.38      5646.96 o                         
  -2  16   3     253127.72     310200.47      8008.38 o                         
 -16  17   3     758031.44     795575.62     15143.92 o                         
 -13  17   3    1079601.62    1127700.38     17008.03 o                         
 -10  17   3      75891.74      69113.59      6746.24 o                         
  -7  17   3     156979.78     161841.59      7773.71 o                         
  -4  17   3     358662.12     475503.84     10423.66 o                         
  -1  17   3     304635.78     309328.19      8872.94 o                         
 -15  18   3     568595.12     562069.62     13703.17 o                         
 -12  18   3     954246.94     885271.94     16586.06 o                         
  -9  18   3      86403.62      93493.07      8181.28 o                         
  -6  18   3    2035854.12    1877508.50     25247.24 o                         
  -3  18   3     200671.64     210589.67      8877.92 o                         
 -17  19   3     979117.62     930908.56     16673.95 o                         
 -14  19   3     503183.41     505606.84     12728.20 o                         
 -11  19   3      16988.39      17792.14      7701.09 o                         
  -8  19   3     126373.84     144528.58     10877.50 o                         
  -5  19   3    1351970.12    1339817.50     24595.61 o                         
  -2  19   3        458.75       3353.15      6646.97 o                         
 -19  20   3       9354.19      17356.49      5527.32 o                         
 -16  20   3      28715.88      33080.31      6267.84 o                         
 -13  20   3     677422.81     663268.25     16105.34 o                         
 -10  20   3     132105.77     143924.92     16170.64 o                         
  -7  20   3     962588.75     946415.00     21476.93 o                         
  -4  20   3     393496.31     411301.88     10866.31 o                         
  -1  20   3     158802.80     135927.64      6739.06 o                         
 -18  21   3        603.02      -5196.34      5196.34 o                         
 -15  21   3    1057940.50    1034089.12     14321.93 o                         
 -12  21   3     673121.81     639993.25     12659.77 o                         
  -9  21   3      14970.84      20039.88      6148.48 o                         
  -6  21   3    1775399.88    1825644.00     18045.30 o                         
  -3  21   3     500638.03     499394.69     10854.43 o                         
 -20  22   3      80634.75      66877.30      5942.72 o                         
 -17  22   3     670563.19     678782.62     11155.96 o                         
 -14  22   3     860416.25     837869.12     13728.32 o                         
 -11  22   3     217659.56     209038.11      7294.15 o                         
  -8  22   3    1105583.75    1032659.50     14269.45 o                         
  -5  22   3    1872041.25    1826954.25     18201.18 o                         
  -2  22   3       2196.31      -5160.38      5160.38 o                         
 -22  23   3     393998.69     367744.91      8833.45 o                         
 -19  23   3     127905.74     121211.57      6247.69 o                         
 -16  23   3     292008.84     342816.94      9092.76 o                         
 -13  23   3    1233699.75    1208841.50     16047.85 o                         
 -10  23   3    1040499.88     984184.31     18318.47 o                         
  -7  23   3    1155435.12    1147851.38     15391.67 o                         
  -4  23   3     508903.88     497171.03     10746.57 o                         
  -1  23   3     194545.14     206364.31      7754.15 o                         
 -21  24   3     322028.25     295109.03      7930.34 o                         
 -18  24   3     224183.28     222084.47      7278.36 o                         
 -15  24   3     253759.33     256957.94      8719.41 o                         
 -12  24   3      22781.88      27851.69      6854.35 o                         
  -9  24   3     312485.94     306587.75      9600.46 o                         
  -6  24   3     643495.25     627597.56     12168.38 o                         
  -3  24   3     134857.86     160096.47      8158.29 o                         
 -23  25   3     829579.12     844041.56     13341.36 o                         
 -20  25   3        713.86       4938.52      5418.14 o                         
 -17  25   3      39228.20      28328.57      6681.43 o                         
 -14  25   3     790954.19     780878.56     15537.81 o                         
 -11  25   3     769057.31     742446.00     16301.15 o                         
  -8  25   3       6716.59       4940.43      6235.74 o                         
  -5  25   3        924.62      -4326.57      5713.69 o                         
  -2  25   3     264034.78     260551.31      8278.39 o                         
 -25  26   3      92574.83      87927.82      6963.00 o                         
 -22  26   3     682982.12     692329.00     15094.91 o                         
 -19  26   3      26569.80      27891.04      6499.64 o                         
 -16  26   3      55164.80      52423.55      7617.25 o                         
 -13  26   3       3661.35      23959.85      7987.49 o                         
 -10  26   3     381417.31     360908.28     11162.63 o                         
  -7  26   3      14653.44      15865.12      6366.02 o                         
  -4  26   3     498261.25     462617.97     11066.66 o                         
  -1  26   3       7278.51       1685.87      5531.59 o                         
 -21  27   3     176193.00     162832.58      8222.02 o                         
 -18  27   3     498187.06     490824.44     15109.82 o                         
 -15  27   3         24.08      -7591.90      7591.90 o                         
 -12  27   3      74569.05      94210.94      8717.38 o                         
  -9  27   3     746320.00     738512.56     14446.21 o                         
  -6  27   3     187362.39     161863.05      8251.88 o                         
 -20  28   3      65138.70      44700.84      6588.88 o                         
 -17  28   3    1174454.88    1186890.50     17902.20 o                         
 -14  28   3      46791.87      50387.41      7705.36 o                         
 -11  28   3    1506784.88    1480505.88     24375.78 o                         
  -8  28   3     164680.83     166225.48      7859.94 o                         
 -19  29   3     257799.84     260379.11      9081.74 o                         
 -16  29   3     314003.72     300762.50      9022.03 o                         
 -13  29   3    1124102.88    1076034.12     18024.89 o                         
 -10  29   3     352046.56     347520.12      8995.86 o                         
  -1   1   4  112759328.00   82396624.00   1266464.75 o                         
   0   2   4    4578658.00    5842329.50     81295.13 o                         
  -2   3   4    2226115.75    1836427.75     17977.07 o                         
  -4   4   4    1145251.00     174958.14     10773.81 o                         
  -1   4   4    1171465.25    1382907.62     13846.58 o                         
  -3   5   4    1158893.88    1521469.88     14013.34 o                         
   0   5   4     711680.75     385795.25     12953.61 o                         
  -5   6   4     522760.62     374363.25      7120.65 o                         
  -2   6   4    1488725.62    2754853.50     26130.88 o                         
  -7   7   4      21841.64     137928.53      8102.05 o                         
  -4   7   4     986105.56     795054.44      9570.01 o                         
  -1   7   4      31516.95      42177.80      3614.36 o                         
  -6   8   4     600454.31     569012.50      8904.03 o                         
  -3   8   4    1719112.75    2108799.50     20290.98 o                         
   0   8   4     744289.44     351988.28     10772.51 o                         
  -8   9   4    1038982.56    1303119.25     16441.56 o                         
  -5   9   4      17368.57       7529.74      3322.26 o                         
  -2   9   4       4285.11        722.56      3394.89 o                         
 -10  10   4     360640.28     361367.22     10518.92 o                         
  -7  10   4    4375524.50    4581843.00     43063.76 o                         
  -4  10   4    2981450.50    2857122.50     31187.63 o                         
  -1  10   4       9895.57      26520.37      3986.63 o                         
  -9  11   4    2345406.25    2136890.50     20338.30 o                         
  -6  11   4    3134701.75    3513851.75     30347.66 o                         
  -3  11   4    3008626.25    2640999.00     25743.18 o                         
   0  11   4      12924.25      24982.39      6229.39 o                         
 -11  12   4     493172.03     393249.56      8442.92 o                         
  -8  12   4     174943.38     165460.02      5664.61 o                         
  -5  12   4     202029.42     207576.56      5561.86 o                         
  -2  12   4    4879665.50    5028684.50     46836.69 o                         
 -13  13   4       7408.34      18512.87      6198.28 o                         
 -10  13   4      44291.59       9634.39      3976.12 o                         
  -7  13   4     641336.25     623279.06      9712.11 o                         
  -4  13   4     478862.19     669366.62     11153.88 o                         
  -1  13   4     180195.66     146072.58      5768.19 o                         
 -12  14   4     541549.31     553724.56     10482.56 o                         
  -9  14   4     137972.86     217586.09      6416.35 o                         
  -6  14   4     167863.55     152893.09      6474.37 o                         
  -3  14   4     134578.11     113805.48      6265.41 o                         
   0  14   4    2199647.25    2390991.25     36586.64 o                         
 -14  15   4     348004.25     405660.22     11954.34 o                         
 -11  15   4    1003261.19     946626.38     14857.49 o                         
  -8  15   4     338476.59     277557.03      8206.94 o                         
  -5  15   4       4419.80       8741.99      4071.38 o                         
  -2  15   4    1508536.38    1502702.88     18762.58 o                         
 -16  16   4     527164.88     477163.34     17320.02 o                         
 -13  16   4     126316.70     162368.80      7450.55 o                         
 -10  16   4      87492.60     109505.15      6948.96 o                         
  -7  16   4     207446.58     195730.42      8880.46 o                         
  -4  16   4     173628.94     148636.39      6526.75 o                         
  -1  16   4      18972.62       7383.62      4847.76 o                         
 -15  17   4     155744.09     146947.20      7905.74 o                         
 -12  17   4    2683800.50    2669310.25     30710.94 o                         
  -9  17   4     365624.81     323767.44     10186.09 o                         
  -6  17   4     702522.44     690708.94     14183.91 o                         
  -3  17   4     858429.75     831958.31     13661.29 o                         
   0  17   4      35202.28      42953.75      8914.86 o                         
 -17  18   4       3503.47       5308.44      6855.17 o                         
 -14  18   4    3590581.75    3411137.00     36049.48 o                         
 -11  18   4    1077215.88    1039557.88     19010.29 o                         
  -8  18   4      82973.37      66952.45      7287.93 o                         
  -5  18   4    4108077.00    4145899.00     45848.70 o                         
  -2  18   4     112789.22      91806.89      7180.11 o                         
 -19  19   4    1044403.88     985265.94     17799.79 o                         
 -16  19   4     291206.31     357830.75     11077.73 o                         
 -13  19   4    5762138.00    5734834.00     59276.18 o                         
 -10  19   4        398.17      -4136.35      6470.73 o                         
  -7  19   4    3769470.00    3734610.75     51454.30 o                         
  -4  19   4     194687.72     209863.86     13401.45 o                         
  -1  19   4     181954.86     203217.03      7661.09 o                         
 -18  20   4       4807.67       6457.53      5250.38 o                         
 -15  20   4    3373860.75    3420056.25     35671.72 o                         
 -12  20   4     262219.62     359175.03     14272.19 o                         
  -9  20   4     764015.81     658113.62     24887.04 o                         
  -6  20   4    1037587.25    1074915.38     28398.55 o                         
  -3  20   4        397.85        477.32      5635.21 o                         
   0  20   4     854177.12     814283.62     18272.51 o                         
 -20  21   4    2708741.50    2803055.50     25473.71 o                         
 -17  21   4     363027.69     362797.94      9040.99 o                         
 -14  21   4    2189493.50    2055039.00     21940.24 o                         
 -11  21   4     210562.70     235272.41      8468.76 o                         
  -8  21   4    1218664.75    1198153.12     18833.56 o                         
  -5  21   4       4427.54      -3299.56      5285.45 o                         
  -2  21   4     149535.78     144814.28      6920.71 o                         
 -22  22   4     914965.25     950591.19     19782.42 o                         
 -19  22   4       1106.21       3556.70      5236.49 o                         
 -16  22   4     614677.25     590228.62     10447.39 o                         
 -13  22   4        957.39      -1823.63      5211.00 o                         
 -10  22   4     490530.78     475658.81     13760.43 o                         
  -7  22   4     707793.25     683844.06     12085.59 o                         
  -4  22   4         38.75      14016.74      5318.31 o                         
  -1  22   4     497103.75     498068.75     10737.58 o                         
 -21  23   4      21329.72      20171.50      5616.77 o                         
 -18  23   4       8572.46       7724.49      4923.94 o                         
 -15  23   4     369211.84     363969.59     11974.29 o                         
 -12  23   4     839348.56     860333.62     13502.77 o                         
  -9  23   4     186595.39     188853.86      7956.92 o                         
  -6  23   4      35455.64      41316.38      5937.78 o                         
  -3  23   4      39880.19      50166.88      6018.63 o                         
   0  23   4      55077.52      52874.95      9595.33 o                         
 -23  24   4       5135.69       8098.57      5879.21 o                         
 -20  24   4     110495.50     108239.70      6046.69 o                         
 -17  24   4      10367.02      17064.38      5276.22 o                         
 -14  24   4      40675.49      36567.66      8244.40 o                         
 -11  24   4     204331.94     216473.84      9171.70 o                         
  -8  24   4      58791.09      46371.16      6595.82 o                         
  -5  24   4     119127.85      90717.57      6731.52 o                         
  -2  24   4      83578.97      82431.76      6181.93 o                         
 -25  25   4     290907.75     257457.50     10368.77 o                         
 -22  25   4     103700.98     110640.27      6824.42 o                         
 -19  25   4       6581.03       8134.20      6139.98 o                         
 -16  25   4       6591.14      -6047.20      6642.21 o                         
 -13  25   4      58134.27      67896.38      9453.89 o                         
 -10  25   4       2099.52      19955.62      7344.39 o                         
  -7  25   4     547191.44     561768.25     11685.34 o                         
  -4  25   4        778.78      -5549.84      5591.81 o                         
  -1  25   4     450501.50     409506.19      9393.80 o                         
 -24  26   4        821.02      -2292.94      5457.52 o                         
 -21  26   4     362916.22     363522.34     10539.12 o                         
 -18  26   4        582.89      -6265.94      6465.39 o                         
 -15  26   4     171139.97     170311.47     10225.79 o                         
 -12  26   4      93152.16      79692.22      9243.58 o                         
  -9  26   4       5564.65      -6420.64      6420.64 o                         
  -6  26   4     444113.72     427697.44     11015.78 o                         
  -3  26   4      77971.66      85216.34      6635.80 o                         
 -23  27   4     633993.06     617701.44     12221.73 o                         
 -20  27   4     292600.62     314938.84     11666.18 o                         
 -17  27   4         69.96      -7011.79      7011.79 o                         
 -14  27   4     344683.31     359644.06     12295.28 o                         
 -11  27   4      51848.55      61076.50      8942.62 o                         
  -8  27   4      20567.54      18081.19      6765.76 o                         
  -5  27   4     524662.00     503488.22     14372.33 o                         
 -22  28   4     458837.28     489219.09     18274.72 o                         
 -19  28   4      10904.27       4967.84      6274.82 o                         
 -16  28   4     162758.69     168911.86      8822.85 o                         
 -13  28   4     750049.88     776045.75     15909.47 o                         
 -10  28   4     347610.53     326569.50      9752.17 o                         
  -7  28   4      50645.14      37756.54      6409.90 o                         
 -18  29   4       8620.71        157.53      5620.95 o                         
 -15  29   4     183709.66     175607.80      8189.18 o                         
 -12  29   4      21464.37      31946.54      6184.39 o                         
  -1   3   5     297275.69     445151.06      5509.74 o                         
  -3   4   5      36114.76       2277.00      1595.24 o                         
  -2   5   5      50862.95      99878.65      3190.36 o                         
  -4   6   5    1482065.12    1190832.62     12520.40 o                         
  -1   6   5     148290.36     224882.42      4336.14 o                         
  -6   7   5     151314.66     129314.37      5257.26 o                         
  -3   7   5      15516.87      19588.85      2921.48 o                         
  -5   8   5     195199.88     202929.97      4266.96 o                         
  -2   8   5      89552.56      92908.70      3733.86 o                         
  -7   9   5    8091956.50    7801543.50     73464.46 o                         
  -4   9   5      72963.93      71396.45      3623.20 o                         
  -1   9   5      29205.80       5388.08      3663.46 o                         
  -9  10   5    5873823.50    5999660.00     53223.49 o                         
  -6  10   5    6083941.00    6372854.00     58097.44 o                         
  -3  10   5     461504.72     533996.56      9476.06 o                         
  -8  11   5   18672074.00   18701376.00    156966.98 o                         
  -5  11   5     175939.22     170403.16      5158.76 o                         
  -2  11   5    1636955.12    1617274.62     17006.87 o                         
 -10  12   5    3615405.00    3789305.75     35381.58 o                         
  -7  12   5    2561946.75    2818592.00     26270.34 o                         
  -4  12   5    4568319.00    4384457.50     39469.84 o                         
  -1  12   5      57995.82     103963.04      5613.92 o                         
 -12  13   5     112717.77      80160.80      4663.35 o                         
  -9  13   5    3931578.50    3979210.50     35804.86 o                         
  -6  13   5     951243.00    1075013.62     13215.25 o                         
  -3  13   5    1509046.50    1300461.25     17413.31 o                         
 -11  14   5      15940.09      10507.63      3968.79 o                         
  -8  14   5     159664.75     133722.83      6046.14 o                         
  -5  14   5      33292.39      36167.76      4746.45 o                         
  -2  14   5        291.01      -2158.63      4248.71 o                         
 -13  15   5       2215.84       6934.44      4558.81 o                         
 -10  15   5     214509.86     182670.66      9659.28 o                         
  -7  15   5       7742.63       7893.29      4385.38 o                         
  -4  15   5       5285.43       1021.33      4077.01 o                         
  -1  15   5     247177.89     225497.02      7485.92 o                         
 -15  16   5     172738.72     171263.61      7925.72 o                         
 -12  16   5     669023.62     620125.25     13527.16 o                         
  -9  16   5     247389.30     184744.05      8730.09 o                         
  -6  16   5      33791.62      24417.57      4808.36 o                         
  -3  16   5      36111.71      51511.16      5219.12 o                         
 -14  17   5      42739.84      77315.75      6605.27 o                         
 -11  17   5      38850.23      69189.64      6500.69 o                         
  -8  17   5     343776.41     361627.81      9941.05 o                         
  -5  17   5     826860.38     849745.00     13309.53 o                         
  -2  17   5     375596.22     409486.16      9647.05 o                         
 -16  18   5    1743741.38    1729363.38     24874.19 o                         
 -13  18   5     775480.69     720437.44     14163.04 o                         
 -10  18   5     206755.30     211253.62      9698.19 o                         
  -7  18   5     926232.12     854540.12     18167.92 o                         
  -4  18   5     176857.31     168542.59      7391.12 o                         
  -1  18   5        417.05      -5658.10      6821.75 o                         
 -18  19   5     444659.47     456210.16      8744.91 o                         
 -15  19   5      33879.47      39052.25      7459.25 o                         
 -12  19   5     135510.84     137433.31      8940.15 o                         
  -9  19   5        549.72       2824.86      7688.59 o                         
  -6  19   5    1704583.88    1688718.88     27768.23 o                         
  -3  19   5        789.56       8556.34      6950.86 o                         
 -17  20   5     505188.94     488717.69      9552.34 o                         
 -14  20   5     371169.81     389206.34     12122.31 o                         
 -11  20   5     185339.42     195329.64     13746.93 o                         
  -8  20   5      30402.16      30124.48      8896.60 o                         
  -5  20   5    1195028.75    1209081.88     19841.64 o                         
  -2  20   5     345781.94     346079.69      9209.19 o                         
 -19  21   5     133433.58     126236.98      6476.16 o                         
 -16  21   5     333918.22     315275.41      8888.55 o                         
 -13  21   5     397039.31     394443.44     10875.58 o                         
 -10  21   5     430669.62     469167.22     11624.09 o                         
  -7  21   5    1046434.69    1065837.50     14690.80 o                         
  -4  21   5    1074457.88    1011292.12     13791.99 o                         
  -1  21   5      22838.08      16911.55      5576.28 o                         
 -21  22   5      97106.67     111910.95      6676.24 o                         
 -18  22   5      43534.85      35709.55      5354.72 o                         
 -15  22   5     432887.25     457091.94     10412.38 o                         
 -12  22   5    1256067.12    1241385.00     14113.47 o                         
  -9  22   5     293403.22     297692.22      8439.66 o                         
  -6  22   5    2027594.00    2073633.38     19535.04 o                         
  -3  22   5     420614.03     448361.47      9229.34 o                         
 -20  23   5      16141.28       6496.79      5150.52 o                         
 -17  23   5     269290.72     289515.09      7779.32 o                         
 -14  23   5     897225.94     925738.62     13962.68 o                         
 -11  23   5      58738.34      87992.70      6906.20 o                         
  -8  23   5    1139490.00    1118222.38     14994.84 o                         
  -5  23   5    1546450.12    1526296.88     16564.76 o                         
  -2  23   5      92393.84      88079.80      6842.79 o                         
 -22  24   5     866361.00     821638.38     12425.24 o                         
 -19  24   5     198566.64     196865.62      6712.09 o                         
 -16  24   5      24316.89      24327.38      6037.16 o                         
 -13  24   5     630933.62     602309.38     12982.08 o                         
 -10  24   5    1104777.00    1037174.50     15277.33 o                         
  -7  24   5     596256.31     605041.69     12307.11 o                         
  -4  24   5      84629.30      65535.37      6276.05 o                         
  -1  24   5      67528.32      70499.98      6177.97 o                         
 -24  25   5     378064.19     340394.59      8438.37 o                         
 -21  25   5     154697.95     154210.83      7489.24 o                         
 -18  25   5        715.25       2142.35      5501.46 o                         
 -15  25   5     427195.41     427433.03     12611.27 o                         
 -12  25   5     302006.66     279584.28     11232.46 o                         
  -9  25   5       7649.89       4475.78      5913.38 o                         
  -6  25   5     149668.42     146624.94      7097.85 o                         
  -3  25   5     232607.72     238774.39      9916.30 o                         
 -23  26   5    1086543.50    1094391.75     15774.36 o                         
 -20  26   5      43658.66      55461.78      7400.57 o                         
 -17  26   5     158904.61     152868.14      8142.65 o                         
 -14  26   5     333965.41     344215.84     12230.26 o                         
 -11  26   5         28.14      -6178.82      7688.46 o                         
  -8  26   5     127987.99     132948.84      7525.51 o                         
  -5  26   5     140670.48     125051.55      7338.95 o                         
  -2  26   5      80465.37      68457.11      6844.76 o                         
 -22  27   5     568597.06     550104.38     11778.39 o                         
 -19  27   5     164520.91     158287.50      8190.88 o                         
 -16  27   5     106532.17     113839.48      8803.39 o                         
 -13  27   5      34551.89      31942.04      8155.80 o                         
 -10  27   5    1137943.50    1083213.38     18333.45 o                         
  -7  27   5     115770.31     107818.17      7516.37 o                         
  -4  27   5     439259.97     401638.69     12442.50 o                         
 -21  28   5      55142.40      43191.23      6657.96 o                         
 -18  28   5     733517.19     733403.00     14136.07 o                         
 -15  28   5        206.78      -2251.57      6827.65 o                         
 -12  28   5    1056251.25    1054331.75     17213.91 o                         
  -9  28   5     475027.22     492411.03     10865.95 o                         
  -6  28   5      96095.30     103859.11      6363.65 o                         
 -17  29   5     868626.19     853956.56     13813.23 o                         
 -14  29   5     750211.75     758550.19     13197.39 o                         
 -11  29   5     916122.94     849126.12     13848.29 o                         
  -1   2   6   11504693.00   16157693.00    168831.62 o                         
  -3   3   6    2197081.25    2009054.12     25411.10 o                         
   0   3   6     766978.25    2703569.50     34415.50 o                         
  -2   4   6      75962.31       1919.24      1950.55 o                         
  -4   5   6      28445.88      -2668.78      2668.78 o                         
  -1   5   6    1140642.75    1646454.25     21613.90 o                         
  -6   6   6     543246.88     357405.28     15794.87 o                         
  -3   6   6       2584.99      54549.15      2989.30 o                         
   0   6   6    1995816.88    2243507.75     35913.11 o                         
  -5   7   6      28033.05      50785.92      3387.21 o                         
  -2   7   6    2259874.75    2371379.50     22929.29 o                         
  -7   8   6       7946.48      19331.37      3894.75 o                         
  -4   8   6    1075064.25    1250989.38     13236.22 o                         
  -1   8   6       1651.07       7840.56      3405.39 o                         
  -9   9   6    1050198.75     907849.50     20549.45 o                         
  -6   9   6    3284477.00    2879014.25     29269.56 o                         
  -3   9   6      95883.33     128009.88      5430.87 o                         
   0   9   6    1491355.25    1218819.50     22932.24 o                         
  -8  10   6    9177208.00    9385420.00     84352.96 o                         
  -5  10   6     931818.94     803133.12     10796.78 o                         
  -2  10   6    1324351.75    1321601.50     15576.89 o                         
 -10  11   6    1630229.12    1484956.62     16079.31 o                         
  -7  11   6     578277.81     445641.97      7788.81 o                         
  -4  11   6    2659238.25    2863003.50     25493.18 o                         
  -1  11   6     562769.88     460020.75      9031.03 o                         
 -12  12   6     177431.50     233319.75     11614.97 o                         
  -9  12   6     756727.25     949101.31     11733.86 o                         
  -6  12   6     494324.75     389599.09      7268.72 o                         
  -3  12   6    5051165.50    5108213.00     45430.66 o                         
   0  12   6      43869.57      28285.38      6238.47 o                         
 -11  13   6    1016399.19    1032909.31     13049.99 o                         
  -8  13   6    1936644.12    1929415.25     19795.84 o                         
  -5  13   6     237646.44     225956.36      6707.49 o                         
  -2  13   6    1133631.50    1198288.75     15701.31 o                         
 -13  14   6       4862.07       2923.00      4435.78 o                         
 -10  14   6     187141.42     153131.12      6299.89 o                         
  -7  14   6     171596.34     142882.06      6432.94 o                         
  -4  14   6     416841.12     366810.72      8468.64 o                         
  -1  14   6    3520938.75    3210608.00     32277.08 o                         
 -15  15   6    1873752.88    1616347.38     28504.09 o                         
 -12  15   6     437625.75     511129.34     11779.47 o                         
  -9  15   6      14804.83      14347.02      4477.60 o                         
  -6  15   6     234424.67     223960.55      7979.20 o                         
  -3  15   6     427004.00     458477.97     10031.78 o                         
   0  15   6     984321.56    1108580.12     20994.06 o                         
 -14  16   6     239719.55     259115.22      8942.09 o                         
 -11  16   6     355053.75     329339.47      9987.12 o                         
  -8  16   6     263976.44     254567.84      9561.45 o                         
  -5  16   6     202289.42     204416.23      7380.85 o                         
  -2  16   6     201313.47     256174.03      8061.43 o                         
 -16  17   6      31447.89      30288.18      6806.70 o                         
 -13  17   6    1579977.62    1520522.25     21065.64 o                         
 -10  17   6       7145.24      -6112.78      6112.78 o                         
  -7  17   6     398214.22     359091.44     10588.71 o                         
  -4  17   6     664373.00     724541.56     12858.43 o                         
  -1  17   6        688.65       1959.60      5258.18 o                         
 -18  18   6      46140.89      33476.07      9166.24 o                         
 -15  18   6     175770.86     214931.77      9489.35 o                         
 -12  18   6    3582184.50    3526553.75     43127.99 o                         
  -9  18   6     387829.91     455479.62     12292.06 o                         
  -6  18   6    2616785.50    2602332.75     34185.07 o                         
  -3  18   6     358718.81     349327.59     11060.24 o                         
   0  18   6     248563.28     218664.11     11651.98 o                         
 -17  19   6      69038.66      49922.71      6361.45 o                         
 -14  19   6    5656609.50    5544318.50     57963.87 o                         
 -11  19   6     125965.46      99686.03     11168.46 o                         
  -8  19   6    1116489.25    1071790.25     22774.95 o                         
  -5  19   6     637269.19     656811.38     25059.31 o                         
  -2  19   6      24974.00      41651.46      6784.27 o                         
 -19  20   6    1373162.38    1428526.88     16107.61 o                         
 -16  20   6    1737416.38    1770264.38     19342.99 o                         
 -13  20   6    1696321.38    1834589.75     28054.97 o                         
 -10  20   6       1312.33       1861.17      9508.82 o                         
  -7  20   6    2179500.50    2159034.50     34135.30 o                         
  -4  20   6     140743.58     154090.41      7659.86 o                         
  -1  20   6     165764.95     167337.25      6715.23 o                         
 -21  21   6    4074789.25    3876032.50     44049.11 o                         
 -18  21   6      26990.75      31279.99      5597.94 o                         
 -15  21   6    2837170.50    2668129.75     23689.65 o                         
 -12  21   6     130431.15     116747.72      7291.45 o                         
  -9  21   6     193683.39     186608.89      8446.39 o                         
  -6  21   6         64.70      13606.61      5454.12 o                         
  -3  21   6      29518.52      24478.48      5817.60 o                         
   0  21   6     578365.06     500228.16     14080.40 o                         
 -20  22   6     449423.19     468625.88      9425.83 o                         
 -17  22   6     159069.67     158545.58      6702.73 o                         
 -14  22   6     242806.41     246143.42      8274.32 o                         
 -11  22   6     836649.19     910626.88     13147.09 o                         
  -8  22   6     393188.19     382432.69      9247.24 o                         
  -5  22   6      28837.20      37061.14      5538.46 o                         
  -2  22   6     420719.91     400948.81      9095.39 o                         
 -22  23   6     212193.53     241821.67      7665.00 o                         
 -19  23   6      15773.69       8615.11      5059.97 o                         
 -16  23   6     133849.47     132997.41      6789.55 o                         
 -13  23   6     203767.94     203690.45      8100.41 o                         
 -10  23   6     324974.00     294970.47      8865.50 o                         
  -7  23   6      75790.16      81251.59      6881.56 o                         
  -4  23   6      60216.16      71930.48      5814.53 o                         
  -1  23   6      19599.02      16694.84      5919.67 o                         
 -24  24   6       5967.72       8720.51      8083.84 o                         
 -21  24   6      16286.65      12343.18      5081.37 o                         
 -18  24   6         47.25      -4966.10      4985.48 o                         
 -15  24   6        215.45        553.35      6016.64 o                         
 -12  24   6     246261.55     257226.45     10088.28 o                         
  -9  24   6     112987.39     117713.25      7208.68 o                         
  -6  24   6     426616.62     415453.88     10001.15 o                         
  -3  24   6        418.35      -2365.54      5365.45 o                         
   0  24   6     272855.59     243513.92     10715.51 o                         
 -23  25   6     292669.28     267147.66      8737.01 o                         
 -20  25   6        730.38      -3854.18      5473.46 o                         
 -17  25   6      31044.25      22755.28      5699.31 o                         
 -14  25   6     158993.12     178135.27      9521.23 o                         
 -11  25   6       2662.09      -7697.58      7697.58 o                         
  -8  25   6     258094.95     251299.97      8612.31 o                         
  -5  25   6     164824.42     160975.92      7131.27 o                         
  -2  25   6     390624.03     399126.53      9766.34 o                         
 -25  26   6     238417.31     223394.55      7207.67 o                         
 -22  26   6     727634.88     732991.38     13974.49 o                         
 -19  26   6      35047.95      12123.63      6198.78 o                         
 -16  26   6      27815.67      40135.01      7139.42 o                         
 -13  26   6     138622.58     138126.95      9323.59 o                         
 -10  26   6        456.19       5165.47      7141.81 o                         
  -7  26   6     619099.94     652443.88     17708.93 o                         
  -4  26   6      21600.44      18389.23      6492.57 o                         
  -1  26   6     897746.06     919588.56     15258.30 o                         
 -21  27   6     662605.12     682966.31     13533.31 o                         
 -18  27   6       5172.96      -6284.16      6595.14 o                         
 -15  27   6     243072.27     252788.61     10733.83 o                         
 -12  27   6     427615.12     459397.41     12665.89 o                         
  -9  27   6      14611.07       3492.88      6821.05 o                         
  -6  27   6     487434.47     445897.16     11189.78 o                         
 -20  28   6     119342.74     132732.59      7185.99 o                         
 -17  28   6      44623.08      44520.00      7294.38 o                         
 -14  28   6     613607.25     592171.19     13432.07 o                         
 -11  28   6       6708.73      11157.66      6436.91 o                         
  -8  28   6       6178.04      -2764.95      5858.34 o                         
 -19  29   6      27436.52      30894.32      5788.15 o                         
 -16  29   6      91244.00      95110.39      6745.67 o                         
 -13  29   6     280091.06     290185.75      8660.12 o                         
 -10  29   6     292129.62     257525.91      8610.67 o                         
  -2   3   7     223141.64     598386.69      6930.58 o                         
  -1   4   7     467145.38     851109.50      9628.01 o                         
  -3   5   7     134788.16      62649.00      2967.43 o                         
  -5   6   7    1100776.50    1432130.62     18769.67 o                         
  -2   6   7      14582.16      18587.27      3657.69 o                         
  -4   7   7    1781276.75    1882693.38     18699.96 o                         
  -1   7   7      82054.41      33558.62      2731.10 o                         
  -6   8   7     643941.12     593780.88      9043.12 o                         
  -3   8   7      85355.80     167716.88      4697.59 o                         
  -8   9   7    5411453.00    5158872.00     47627.70 o                         
  -5   9   7     133131.62     129575.03      4765.03 o                         
  -2   9   7     581504.69     510888.03      8928.46 o                         
  -7  10   7   16288665.00   17248614.00    139375.42 o                         
  -4  10   7      67351.79      43932.27      4093.65 o                         
  -1  10   7     378269.75     273938.81      6676.75 o                         
  -9  11   7   14257575.00   14383624.00    117692.03 o                         
  -6  11   7    1353804.00    1290570.88     13704.84 o                         
  -3  11   7     656978.06     472908.16     10532.24 o                         
 -11  12   7     478933.44     444534.47      8918.97 o                         
  -8  12   7    9761284.00   10766941.00     88337.49 o                         
  -5  12   7    1476343.88    1594300.25     16319.47 o                         
  -2  12   7    1494241.38    1569809.75     18679.93 o                         
 -10  13   7    3080467.00    2874023.50     27178.18 o                         
  -7  13   7       2984.66        218.38      3973.13 o                         
  -4  13   7    1436447.25    1395266.38     16726.68 o                         
  -1  13   7       6621.64      18927.41      4203.55 o                         
 -12  14   7      67311.23      55211.66      5031.12 o                         
  -9  14   7     859947.12     728869.62     12794.84 o                         
  -6  14   7     113043.29      98518.34      6002.97 o                         
  -3  14   7     145967.95     129470.22      5974.36 o                         
 -14  15   7       8763.11       5380.19      5165.02 o                         
 -11  15   7      92729.97      86679.29      6483.04 o                         
  -8  15   7       1527.12       4330.64      4377.71 o                         
  -5  15   7      18928.04      13016.75      4359.65 o                         
  -2  15   7     117186.30     154177.34      7353.94 o                         
 -13  16   7     484372.97     443141.47     11266.00 o                         
 -10  16   7       2189.50      -1647.57      4593.26 o                         
  -7  16   7     136055.30     139148.00      6849.56 o                         
  -4  16   7      10646.07      15038.31      4867.66 o                         
  -1  16   7     240320.22     205856.17      7619.03 o                         
 -15  17   7     238882.05     193823.19      8914.69 o                         
 -12  17   7     460225.81     519922.47     12388.36 o                         
  -9  17   7     737548.50     699932.88     14541.10 o                         
  -6  17   7     804299.38     821159.56     14474.64 o                         
  -3  17   7     204668.94     213487.42      7577.80 o                         
 -17  18   7     794942.81     849935.19     16418.21 o                         
 -14  18   7      46425.25      52347.55      6818.99 o                         
 -11  18   7      68764.99      69529.65      8233.56 o                         
  -8  18   7     742471.25     706365.56     14409.96 o                         
  -5  18   7     866475.50     838953.69     16534.95 o                         
  -2  18   7      14227.47      10919.58      6161.34 o                         
 -16  19   7    1158364.38    1145916.38     19092.68 o                         
 -13  19   7      53959.77      50398.89      7490.81 o                         
 -10  19   7      16446.45      19788.43      6888.82 o                         
  -7  19   7     547061.25     542690.19     15256.24 o                         
  -4  19   7     297961.62     284390.97     14498.45 o                         
  -1  19   7     152495.47     172198.75      7247.35 o                         
 -18  20   7    1301583.50    1280404.12     14200.51 o                         
 -15  20   7      13830.48      21090.75      6208.35 o                         
 -12  20   7      11522.58       -995.38      8071.46 o                         
  -9  20   7     179613.66     208241.11     13470.43 o                         
  -6  20   7    1109639.50    1121481.75     20864.04 o                         
  -3  20   7     285312.09     296929.66      8189.42 o                         
 -20  21   7      50995.30      63381.78      5975.31 o                         
 -17  21   7      87883.16     104673.42      6847.56 o                         
 -14  21   7     101684.09      84592.09      5937.53 o                         
 -11  21   7    1099416.38    1041741.19     16868.21 o                         
  -8  21   7      23348.34      15549.37      6326.18 o                         
  -5  21   7    1452666.88    1437973.25     15201.87 o                         
  -2  21   7     283404.06     312302.78      8109.00 o                         
 -19  22   7      48501.59      41645.43      5753.86 o                         
 -16  22   7     154730.78     179410.69      6855.18 o                         
 -13  22   7     676366.56     708636.88     11364.84 o                         
 -10  22   7      70591.48      78528.82      6089.56 o                         
  -7  22   7    1615381.38    1642345.88     18282.98 o                         
  -4  22   7    1413184.50    1365355.88     16415.36 o                         
  -1  22   7      11230.09       2778.79      5624.67 o                         
 -21  23   7     178817.33     159793.86      6733.42 o                         
 -18  23   7     179007.61     174375.11      6416.75 o                         
 -15  23   7     272852.28     296846.56     10726.37 o                         
 -12  23   7     600304.38     574743.31     10872.14 o                         
  -9  23   7    1020066.06    1009143.06     15078.94 o                         
  -6  23   7    1730057.00    1764830.25     18421.83 o                         
  -3  23   7     145338.94     138619.06      6979.19 o                         
 -23  24   7     507140.66     488069.41     10315.20 o                         
 -20  24   7      27029.13      28613.09      5341.61 o                         
 -17  24   7      44844.00      29869.54      6695.35 o                         
 -14  24   7    1170931.25    1160776.62     22657.59 o                         
 -11  24   7     743716.50     723549.75     13473.60 o                         
  -8  24   7     582796.06     544106.38     11453.12 o                         
  -5  24   7     742341.25     750095.25     13702.02 o                         
  -2  24   7      72952.74      75810.73      6246.17 o                         
 -22  25   7     788028.00     831183.00     15274.13 o                         
 -19  25   7      16794.99       6399.65      5598.22 o                         
 -16  25   7      61439.33      60844.82      6925.65 o                         
 -13  25   7     168447.52     170066.03     10405.70 o                         
 -10  25   7     147539.00     165252.69      8030.21 o                         
  -7  25   7     132813.92     147389.53      7175.81 o                         
  -4  25   7       4084.17      10405.47      5807.76 o                         
  -1  25   7      25375.28       8808.90      5992.76 o                         
 -24  26   7     970357.62     997273.94     13699.59 o                         
 -21  26   7     188807.39     200356.73      8372.33 o                         
 -18  26   7     104354.16     109183.33      7296.87 o                         
 -15  26   7     342081.25     305566.88     10401.54 o                         
 -12  26   7      33094.39      28782.07      7819.97 o                         
  -9  26   7     276387.00     265859.38      9304.85 o                         
  -6  26   7       1652.60         36.17      6555.72 o                         
  -3  26   7     235188.12     225659.72      8364.06 o                         
 -23  27   7    1143013.88    1152215.25     15877.15 o                         
 -20  27   7     158577.58     192435.28     11132.16 o                         
 -17  27   7     268808.94     285594.53      9668.63 o                         
 -14  27   7     115866.24     141574.19      9185.32 o                         
 -11  27   7     648782.25     652986.44     14849.82 o                         
  -8  27   7     226614.14     217605.55      8440.97 o                         
  -5  27   7     185325.23     175373.25      8738.47 o                         
 -22  28   7     253040.47     249474.64      7932.72 o                         
 -19  28   7     184096.53     178722.36     11037.27 o                         
 -16  28   7     116192.73     131728.47      7620.61 o                         
 -13  28   7     625494.50     622466.00     13913.15 o                         
 -10  28   7     936265.31     896511.38     15570.32 o                         
  -7  28   7      29696.78      26156.80      6359.58 o                         
 -18  29   7     786874.31     762037.62     12903.70 o                         
 -15  29   7     341683.50     345691.78      9806.47 o                         
 -12  29   7    1481326.00    1421988.88     17387.11 o                         
   0   1   8   19330062.00   24540112.00    338694.34 o                         
  -2   2   8   21232196.00   15623427.00    346804.97 o                         
  -1   3   8    1248178.88      93254.49      4120.72 o                         
  -3   4   8     461994.72      37908.62      3082.09 o                         
   0   4   8     146827.20    1434270.50     25889.62 o                         
  -5   5   8    5117735.50    5496959.00     69935.67 o                         
  -2   5   8       5212.16      10911.42      3683.33 o                         
  -4   6   8      51988.67      67403.85      3435.34 o                         
  -1   6   8    1815487.50    1682391.62     17968.01 o                         
  -6   7   8     581698.62     614292.25     10599.98 o                         
  -3   7   8    1480510.12    1280361.62     14367.55 o                         
   0   7   8    1889103.62    1478451.88     22832.78 o                         
  -8   8   8     773185.06     334094.28     10638.11 o                         
  -5   8   8     816391.19     886029.12      9585.21 o                         
  -2   8   8     562783.00     662831.56      8534.12 o                         
  -7   9   8    5055437.50    5144967.50     49750.71 o                         
  -4   9   8      89233.39      83320.50      3804.49 o                         
  -1   9   8     210666.47      70734.98      5015.04 o                         
  -9  10   8    4250983.00    4480207.50     40843.59 o                         
  -6  10   8    3223741.25    3616063.25     31942.32 o                         
  -3  10   8    3248042.75    3634869.00     35059.57 o                         
   0  10   8     241937.88     158238.45      8121.21 o                         
 -11  11   8     341739.34     541654.38     13061.21 o                         
  -8  11   8    6587824.50    6514435.50     53114.03 o                         
  -5  11   8     910409.06    1076689.88     12321.70 o                         
  -2  11   8    2837926.25    2833975.00     28182.97 o                         
 -10  12   8    2963967.50    2943985.25     28587.54 o                         
  -7  12   8     347320.72     267372.56      8298.86 o                         
  -4  12   8     922741.94     857482.31     12014.59 o                         
  -1  12   8     655270.75     686287.25     11580.14 o                         
 -12  13   8     806916.12     621957.25     10085.60 o                         
  -9  13   8      39233.25      71141.79      5251.49 o                         
  -6  13   8     103109.70     110403.34      5351.76 o                         
  -3  13   8    3737099.50    3498225.00     35231.80 o                         
   0  13   8    1315058.62    1536328.62     26032.52 o                         
 -14  14   8     963120.62     842635.44     20712.45 o                         
 -11  14   8    1546883.25    1548591.75     18218.99 o                         
  -8  14   8    1917029.88    1791492.25     22162.57 o                         
  -5  14   8      31614.87      35521.64      4776.17 o                         
  -2  14   8     847717.69     775159.12     12378.10 o                         
 -13  15   8      31749.40      23209.22      5495.87 o                         
 -10  15   8     642666.69     642688.12     11250.13 o                         
  -7  15   8     306019.25     277418.91      8336.36 o                         
  -4  15   8      43619.35      47320.24      5005.59 o                         
  -1  15   8    3094797.75    2882673.75     28753.85 o                         
 -15  16   8     461030.38     482742.06     11572.14 o                         
 -12  16   8     143881.23     193568.42      8690.56 o                         
  -9  16   8      96548.95     115625.25      7395.39 o                         
  -6  16   8     113715.34     113470.40      6209.48 o                         
  -3  16   8     501807.50     572747.94     10812.93 o                         
   0  16   8     198909.50     241799.52     12885.92 o                         
 -17  17   8      73702.92     102538.25     11389.82 o                         
 -14  17   8      36040.66      54779.81      6715.61 o                         
 -11  17   8     128622.98     120590.13      7759.46 o                         
  -8  17   8    1800744.50    1812465.62     21804.78 o                         
  -5  17   8     305482.75     359600.16      9622.57 o                         
  -2  17   8      40759.36      35704.16      5806.20 o                         
 -16  18   8       2778.91       8713.97      7071.38 o                         
 -13  18   8    3189056.25    3191959.75     37039.96 o                         
 -10  18   8        600.31      -4560.03      7641.85 o                         
  -7  18   8     200543.56     172741.83      9127.55 o                         
  -4  18   8     350528.84     346619.97     10928.88 o                         
  -1  18   8      92261.23      69791.90      7403.06 o                         
 -18  19   8      66137.21      81695.59      5645.62 o                         
 -15  19   8    2121154.00    2016536.62     26679.46 o                         
 -12  19   8    1159756.62    1025953.25     20896.31 o                         
  -9  19   8        233.06      -1648.86      6168.45 o                         
  -6  19   8    1484560.88    1476657.50     24117.38 o                         
  -3  19   8      50783.22      57956.88      7256.99 o                         
   0  19   8      33166.72      32577.73      7646.85 o                         
 -20  20   8    4636560.00    4537626.50     47463.02 o                         
 -17  20   8     417018.69     465433.19      9077.31 o                         
 -14  20   8    4532999.00    4765453.00     46317.50 o                         
 -11  20   8     100070.44     117420.67      9334.34 o                         
  -8  20   8    1770686.00    1675080.62     34688.66 o                         
  -5  20   8     256963.34     266427.12     13266.97 o                         
  -2  20   8     110369.80     120182.23      6463.82 o                         
 -19  21   8     620279.06     676731.94     11343.83 o                         
 -16  21   8    2268458.00    2113247.25     19690.25 o                         
 -13  21   8       7293.85      14671.93      5844.69 o                         
 -10  21   8     133149.94     141288.66      8465.66 o                         
  -7  21   8     161574.16     176716.73      7446.71 o                         
  -4  21   8     210470.20     234264.02      7272.37 o                         
  -1  21   8     195655.45     198715.34      7166.34 o                         
 -21  22   8    1283034.00    1324452.75     17735.01 o                         
 -18  22   8      22257.88      24324.55      5220.25 o                         
 -15  22   8     457397.47     474004.09     10220.72 o                         
 -12  22   8     442191.25     425103.75      9755.68 o                         
  -9  22   8      46739.82      59136.81      6575.36 o                         
  -6  22   8      31345.60      22633.94      5808.70 o                         
  -3  22   8     239697.67     227456.42      7222.25 o                         
   0  22   8     412048.19     377561.12     14755.62 o                         
 -23  23   8     265530.09     292198.41     11160.01 o                         
 -20  23   8       2552.99       1688.76      5332.39 o                         
 -17  23   8      39651.23      39429.20      5457.15 o                         
 -14  23   8      46905.11      44683.86      7570.57 o                         
 -11  23   8     689620.31     726801.00     11594.29 o                         
  -8  23   8     103820.23     115674.20      6776.83 o                         
  -5  23   8      69134.71      75450.51      6446.67 o                         
  -2  23   8     277504.75     272917.16      8831.95 o                         
 -22  24   8     182475.39     160511.12      6361.08 o                         
 -19  24   8      11852.20      12174.60      4967.24 o                         
 -16  24   8       7705.79      14107.77      5972.86 o                         
 -13  24   8     185799.98     189585.17      8056.46 o                         
 -10  24   8       3414.26      16512.45      5851.02 o                         
  -7  24   8     239655.47     243613.03      9226.32 o                         
  -4  24   8      85909.11      78043.07      6407.74 o                         
  -1  24   8     106619.10     119017.82      6998.05 o                         
 -24  25   8      69006.38      55975.23      5728.44 o                         
 -21  25   8      84836.05      76907.90      6143.73 o                         
 -18  25   8      17328.55      11261.61      5672.96 o                         
 -15  25   8      71462.35      71161.91      7635.09 o                         
 -12  25   8      28543.59      15933.81      8357.93 o                         
  -9  25   8        635.70      -1635.22      6115.10 o                         
  -6  25   8     610354.75     613520.94     14788.33 o                         
  -3  25   8     127636.98     126072.52      7515.30 o                         
   0  25   8     580849.81     581879.00     16331.89 o                         
 -23  26   8     857620.62     888082.25     14347.57 o                         
 -20  26   8     164601.50     193666.45      8307.36 o                         
 -17  26   8       1433.12      -3213.95      5992.07 o                         
 -14  26   8     246731.00     258503.36     10474.91 o                         
 -11  26   8       8088.62      13315.17      7765.18 o                         
  -8  26   8     493681.47     519049.66     11075.21 o                         
  -5  26   8     272060.94     280127.72      8650.63 o                         
  -2  26   8     909732.44     909473.94     13974.69 o                         
 -22  27   8     720074.00     716655.38     12401.47 o                         
 -19  27   8     181018.88     185037.38      8417.43 o                         
 -16  27   8     106979.04     121982.23      8706.49 o                         
 -13  27   8     720177.81     771056.62     17436.06 o                         
 -10  27   8       8783.77      17180.21      7335.11 o                         
  -7  27   8     288923.97     285845.00      8596.36 o                         
  -4  27   8      10110.85       -528.25      6155.55 o                         
 -21  28   8     364518.66     389247.28     12426.97 o                         
 -18  28   8      87983.96      96909.04      7357.95 o                         
 -15  28   8     227418.92     208799.77      9650.01 o                         
 -12  28   8     333132.62     341115.47     12063.46 o                         
  -9  28   8      49803.57      47406.59      6504.21 o                         
  -6  28   8     169367.95     162270.86      7394.29 o                         
 -17  29   8      66011.40      61821.32      6283.13 o                         
 -14  29   8     274465.53     286594.72      9164.91 o                         
 -11  29   8     111512.98     109473.39      6441.23 o                         
  -1   2   9    3842725.25     729499.81      8924.03 o                         
  -2   4   9    2018004.00     760158.88      8233.63 o                         
  -4   5   9     119927.12     133941.28      5410.19 o                         
  -1   5   9     181517.45      27481.92      3035.25 o                         
  -3   6   9     112487.33      42388.21      2964.77 o                         
  -5   7   9     907561.38    1039646.56     11996.02 o                         
  -2   7   9       6799.74      40096.60      4682.99 o                         
  -7   8   9    1716181.62    1735029.12     21086.07 o                         
  -4   8   9     794171.44     923839.44     11103.56 o                         
  -1   8   9       9636.91       7982.34      3278.34 o                         
  -6   9   9    2715879.50    2517287.75     24978.75 o                         
  -3   9   9     751903.50     676821.19      9973.92 o                         
  -8  10   9   20021146.00   20956808.00    168767.08 o                         
  -5  10   9     254087.83     278466.22      6681.49 o                         
  -2  10   9     145137.53     111692.16      5030.45 o                         
 -10  11   9    3735100.50    3819872.50     34365.73 o                         
  -7  11   9    7046538.50    7291101.50     58921.41 o                         
  -4  11   9     165166.25     222327.75      6115.19 o                         
  -1  11   9     159919.33     209677.08      6336.51 o                         
  -9  12   9   13641860.00   13974997.00    109990.20 o                         
  -6  12   9     127443.95     198354.47      6201.14 o                         
  -3  12   9    1728168.38    1550516.62     17158.15 o                         
 -11  13   9     593547.94     558256.62      9832.67 o                         
  -8  13   9    2156927.50    2243342.50     26355.07 o                         
  -5  13   9     698546.81     649582.88     12409.70 o                         
  -2  13   9     793628.75     786509.62     12367.26 o                         
 -13  14   9        267.59       1118.22      4357.59 o                         
 -10  14   9     872563.19     770781.75     12875.61 o                         
  -7  14   9      17043.51      31944.13      4876.16 o                         
  -4  14   9      83206.20      94762.76      5382.52 o                         
  -1  14   9      15274.92      16579.26      4649.00 o                         
 -12  15   9       8499.07       2297.10      4904.80 o                         
  -9  15   9     173639.56     211572.86      7178.24 o                         
  -6  15   9        321.27      -2893.48      4333.81 o                         
  -3  15   9      28769.93      42567.18      5362.03 o                         
 -14  16   9      50165.94      46816.36      6199.15 o                         
 -11  16   9      63624.66      74667.27      6099.64 o                         
  -8  16   9     276661.72     253565.05      9481.28 o                         
  -5  16   9       4112.82        210.37      4686.46 o                         
  -2  16   9     544590.25     576555.56     11388.24 o                         
 -16  17   9     179286.22     202277.12      9745.11 o                         
 -13  17   9     396909.22     463351.66     12595.28 o                         
 -10  17   9     175949.34     186836.84      8910.33 o                         
  -7  17   9    1453695.75    1405106.38     19181.17 o                         
  -4  17   9      51454.39      30857.90      5545.08 o                         
  -1  17   9      41403.70      32728.79      6550.52 o                         
 -15  18   9     207349.98     194440.53     10093.58 o                         
 -12  18   9         67.73      -4218.81      5724.14 o                         
  -9  18   9     815952.62     834493.50     17006.33 o                         
  -6  18   9     732449.88     683395.44     14810.86 o                         
  -3  18   9       1690.85       3988.18      5578.23 o                         
 -17  19   9    2015003.50    2029623.62     21350.50 o                         
 -14  19   9      22493.73      18134.15      6824.39 o                         
 -11  19   9     164013.97     141035.50      9435.70 o                         
  -8  19   9     143032.98     143547.14      9817.77 o                         
  -5  19   9     618142.19     605854.88     15700.01 o                         
  -2  19   9     126608.69     159583.94      7895.17 o                         
 -19  20   9     536356.88     571430.75      9691.05 o                         
 -16  20   9     513330.44     520374.59     10350.53 o                         
 -13  20   9     117207.81     150083.33     10861.78 o                         
 -10  20   9     193104.81     174340.45     11974.85 o                         
  -7  20   9     106285.16     113559.46     10072.89 o                         
  -4  20   9     477326.75     493472.78     12090.39 o                         
  -1  20   9      72371.71      59453.33      6669.15 o                         
 -18  21   9    1134129.75    1134744.75     13920.58 o                         
 -15  21   9       2592.41      12490.65      5166.86 o                         
 -12  21   9     209319.22     228404.39      8911.57 o                         
  -9  21   9     442725.59     455421.12     13086.81 o                         
  -6  21   9    1301799.88    1316775.62     14850.22 o                         
  -3  21   9     665882.31     696636.31     11771.51 o                         
 -20  22   9      32293.39      28710.84      5518.06 o                         
 -17  22   9         72.86      -2766.90      5112.03 o                         
 -14  22   9     116939.13     119776.33      6425.68 o                         
 -11  22   9    1039857.62    1022058.31     14024.89 o                         
  -8  22   9     607326.44     599824.12     10860.84 o                         
  -5  22   9    1592858.50    1597909.88     16280.16 o                         
  -2  22   9      76477.16      86203.03      6031.21 o                         
 -22  23   9     154708.83     149940.34      6587.73 o                         
 -19  23   9      66795.45      59035.64      5609.55 o                         
 -16  23   9     103741.01     111079.02      6517.22 o                         
 -13  23   9    1269556.12    1288983.75     16066.53 o                         
 -10  23   9     245045.64     262186.47      8394.00 o                         
  -7  23   9    1616020.00    1621610.62     17792.93 o                         
  -4  23   9    1167258.38    1163051.25     15274.10 o                         
  -1  23   9       3609.66       3224.27      5626.07 o                         
 -21  24   9      77923.26      81032.20      5689.84 o                         
 -18  24   9     141884.69     137617.80      6894.13 o                         
 -15  24   9     583037.44     601851.81     11632.87 o                         
 -12  24   9      33086.75      33820.07      6306.83 o                         
  -9  24   9     855177.00     781242.19     12828.56 o                         
  -6  24   9     944521.12     990804.81     14882.26 o                         
  -3  24   9      34771.66      37874.86      5895.46 o                         
 -23  25   9    1186712.50    1240579.12     18238.19 o                         
 -20  25   9        297.90      -1768.46      5551.27 o                         
 -17  25   9      11837.53       9167.69      5778.96 o                         
 -14  25   9     992314.75    1024617.88     17533.71 o                         
 -11  25   9     341575.00     362723.00     13527.78 o                         
  -8  25   9      92015.08      83480.73      6929.62 o                         
  -5  25   9     189586.98     177426.16      9208.59 o                         
  -2  25   9      96099.60      83762.58      6782.75 o                         
 -25  26   9     282826.28     241138.16      7463.65 o                         
 -22  26   9     671366.00     643490.56     12897.59 o                         
 -19  26   9     120195.64     133450.38      7245.39 o                         
 -16  26   9      75647.10      59927.04      7094.74 o                         
 -13  26   9      54626.71      68666.37      8680.43 o                         
 -10  26   9      97653.97      87340.31      8197.44 o                         
  -7  26   9        387.72      -1166.19      5559.00 o                         
  -4  26   9      72054.86      60377.38      6734.32 o                         
  -1  26   9       2356.80       1311.08      5016.06 o                         
 -21  27   9     309494.50     305572.75      9121.20 o                         
 -18  27   9     235772.09     242174.64      9106.86 o                         
 -15  27   9     123473.71     133574.69      9023.20 o                         
 -12  27   9     263913.66     280236.44     11292.28 o                         
  -9  27   9     447602.34     480228.41     11379.24 o                         
  -6  27   9       9326.32      13040.96      6332.88 o                         
 -20  28   9      62040.74      54270.47      7617.45 o                         
 -17  28   9     344194.41     345152.66      9589.45 o                         
 -14  28   9     492600.84     496489.53     13756.19 o                         
 -11  28   9    1082883.25    1020561.00     16601.86 o                         
  -8  28   9      76830.73      73719.91      6416.45 o                         
 -19  29   9     175565.31     171684.52      6990.75 o                         
 -16  29   9       8709.24       4160.56      6048.35 o                         
 -13  29   9    1805549.12    1766682.38     24130.76 o                         
 -10  29   9     399883.09     376790.81      9125.27 o                         
  -1   1  10    4632469.00   12373707.00    190699.97 o                         
   0   2  10    4998830.00     539847.12     14021.58 o                         
  -2   3  10    1846696.12    2085106.00     21055.73 o                         
  -4   4  10    2989875.75    2190804.75     44683.23 o                         
  -1   4  10    2491597.00    2062222.88     20059.38 o                         
  -3   5  10      18380.74      11307.22      3261.65 o                         
   0   5  10     790181.44     641927.81     15580.00 o                         
  -5   6  10     140098.52      96042.05      3319.87 o                         
  -2   6  10     577350.12     342040.03      6518.77 o                         
  -7   7  10     114998.46      -2378.13      5072.15 o                         
  -4   7  10       3281.00       8655.63      2694.02 o                         
  -1   7  10    1281687.50    1540519.25     14804.77 o                         
  -6   8  10     694181.50     626173.56      9159.65 o                         
  -3   8  10    1377121.50    1271972.75     14074.09 o                         
   0   8  10      60160.48       9939.39      4917.33 o                         
  -8   9  10    2614490.75    2800402.00     27615.66 o                         
  -5   9  10     888076.56     833162.06     10931.21 o                         
  -2   9  10     638945.38     765504.44     11111.70 o                         
 -10  10  10    1610262.50    1884480.38     29309.56 o                         
  -7  10  10   13330386.00   14529749.00    117963.30 o                         
  -4  10  10    1466428.38    1386134.25     15882.15 o                         
  -1  10  10     384235.75     315063.03      7707.70 o                         
  -9  11  10    8153683.50    7759787.50     63015.15 o                         
  -6  11  10     223346.62     209485.30      6191.41 o                         
  -3  11  10    5699689.50    5249483.00     46457.28 o                         
   0  11  10      23359.74      29146.23      6083.54 o                         
 -11  12  10    1550755.38    1263195.62     15914.28 o                         
  -8  12  10     387196.34     471142.06      9563.90 o                         
  -5  12  10      52612.87      52146.65      4312.95 o                         
  -2  12  10    3140534.00    3313157.00     32129.44 o                         
 -13  13  10       1534.84       5720.99      6278.42 o                         
 -10  13  10    1528939.75    1680847.38     19019.54 o                         
  -7  13  10    1405806.38    1368517.12     16180.98 o                         
  -4  13  10     780622.56     803547.38     12909.06 o                         
  -1  13  10      44960.50      48365.08      4602.64 o                         
 -12  14  10     720775.12     767101.00     12529.64 o                         
  -9  14  10     394608.47     505473.34     10917.77 o                         
  -6  14  10     344682.88     345232.62      9554.57 o                         
  -3  14  10      87509.30      92295.94      5791.30 o                         
   0  14  10    3628516.00    3871476.25     53780.47 o                         
 -14  15  10     565705.69     642423.38     14127.11 o                         
 -11  15  10    2193624.25    1996645.38     23864.20 o                         
  -8  15  10       6254.73      21606.90      4520.17 o                         
  -5  15  10      97991.64      81765.21      5588.58 o                         
  -2  15  10    2694992.25    2705149.50     29851.19 o                         
 -16  16  10     483736.12     440970.22     20041.15 o                         
 -13  16  10       7896.63      12132.19      5920.04 o                         
 -10  16  10     154453.89     173531.77      7223.87 o                         
  -7  16  10    1907025.88    1831684.62     22929.29 o                         
  -4  16  10     278418.50     242204.30      8361.30 o                         
  -1  16  10     869807.00     812301.19     16326.69 o                         
 -15  17  10      19740.54      13682.99      6587.46 o                         
 -12  17  10      27331.65      21942.57      6989.58 o                         
  -9  17  10     599167.44     648924.69     13835.22 o                         
  -6  17  10      33980.10      29016.45      4972.82 o                         
  -3  17  10       2351.19        841.63      5076.09 o                         
   0  17  10     145456.33     174671.80     13288.16 o                         
 -17  18  10      58060.20      47930.55      7361.62 o                         
 -14  18  10     466215.72     486920.16     17610.80 o                         
 -11  18  10     541086.94     555245.31     15148.78 o                         
  -8  18  10     581767.06     561990.12     13194.40 o                         
  -5  18  10     146099.05     122536.36      7351.71 o                         
  -2  18  10      14730.30      -2015.98      5949.32 o                         
 -19  19  10    1201403.25    1132031.00     18924.18 o                         
 -16  19  10     295363.25     326484.91     10710.33 o                         
 -13  19  10    2708962.50    2453101.50     32295.35 o                         
 -10  19  10      48997.21      43556.84      8523.20 o                         
  -7  19  10    1403132.88    1472368.25     25028.24 o                         
  -4  19  10      87846.05     105745.28      8258.99 o                         
  -1  19  10      43013.40      52569.59      5535.58 o                         
 -18  20  10      74898.08      84197.05      6367.68 o                         
 -15  20  10    5184238.50    5250083.00     42324.43 o                         
 -12  20  10       2975.69      -3928.95      8281.14 o                         
  -9  20  10     108433.30      72443.48     12414.51 o                         
  -6  20  10       3870.54          0.88      6519.59 o                         
  -3  20  10     424797.84     413915.06      9101.35 o                         
   0  20  10      40428.93      43512.23      8119.31 o                         
 -20  21  10    2905944.00    3001437.50     24640.35 o                         
 -17  21  10     867863.06     817703.88     11815.24 o                         
 -14  21  10     703272.62     664091.19     10585.86 o                         
 -11  21  10     434957.28     414595.47     15791.65 o                         
  -8  21  10     222322.27     248689.19      8555.19 o                         
  -5  21  10     641115.62     613846.44     10223.18 o                         
  -2  21  10     181167.16     185551.56      7119.34 o                         
 -22  22  10     913800.12     963555.25     18702.53 o                         
 -19  22  10      72343.08      75850.14      6042.49 o                         
 -16  22  10     830579.44     877985.88     12640.28 o                         
 -13  22  10     228725.12     229240.19      7946.12 o                         
 -10  22  10     641333.81     663346.25     11211.17 o                         
  -7  22  10      28708.26      26832.48      5370.05 o                         
  -4  22  10     120541.70     132423.14      6383.05 o                         
  -1  22  10     605801.69     585512.44     11429.26 o                         
 -21  23  10      97283.05      84853.38      6143.77 o                         
 -18  23  10      24777.25      27937.70      5179.81 o                         
 -15  23  10      29603.18      20596.92      6145.52 o                         
 -12  23  10     260135.25     264304.03      8305.73 o                         
  -9  23  10      70150.04      57892.40      6336.78 o                         
  -6  23  10      32311.13      39947.52      5922.44 o                         
  -3  23  10     419380.59     418339.91      9405.35 o                         
   0  23  10     118415.80     107409.82      9477.26 o                         
 -23  24  10     427805.94     430536.31      9288.42 o                         
 -20  24  10       1843.65       1968.65      4935.24 o                         
 -17  24  10      23935.28      18988.11      6260.18 o                         
 -14  24  10     128633.84     129144.68      7509.57 o                         
 -11  24  10      97805.10     116623.41      7797.07 o                         
  -8  24  10       7403.01      11075.47      5575.59 o                         
  -5  24  10     126760.42     113360.38      6793.06 o                         
  -2  24  10       1181.57       5445.81      5801.72 o                         
 -25  25  10      11325.85      12462.03      7849.72 o                         
 -22  25  10     601570.81     635466.25     11665.06 o                         
 -19  25  10        117.46      -1672.97      6166.96 o                         
 -16  25  10        157.20       6252.21      5707.13 o                         
 -13  25  10     157322.73     196767.36      9587.29 o                         
 -10  25  10     108328.66     120582.20      7324.49 o                         
  -7  25  10     819658.06     864845.69     14431.75 o                         
  -4  25  10      11050.17      14120.52      5955.41 o                         
  -1  25  10     584446.88     568537.94     11915.78 o                         
 -24  26  10     383879.66     359351.69      9257.81 o                         
 -21  26  10     381893.81     375315.47     10383.30 o                         
 -18  26  10        794.73       3258.12      5771.51 o                         
 -15  26  10     130001.62     126215.16      7795.89 o                         
 -12  26  10     181459.56     182525.47     10097.83 o                         
  -9  26  10      80735.70      91964.38      7334.57 o                         
  -6  26  10     550631.19     608686.19     11481.11 o                         
  -3  26  10     526540.25     530337.69     11235.74 o                         
 -23  27  10     618595.12     593505.81     10768.77 o                         
 -20  27  10     439648.75     462507.41     10670.48 o                         
 -17  27  10      75494.52      68989.23      7229.10 o                         
 -14  27  10     491353.31     553932.62     16910.28 o                         
 -11  27  10      65974.91      63728.21      8329.59 o                         
  -8  27  10     195343.72     207028.39      8356.21 o                         
  -5  27  10     183707.31     169750.47      7515.13 o                         
 -22  28  10     252993.33     252772.30      7558.51 o                         
 -19  28  10     389121.78     388012.38     10090.57 o                         
 -16  28  10      92685.70      98903.23      7314.54 o                         
 -13  28  10     740828.81     776409.38     15494.44 o                         
 -10  28  10      25115.21      27315.37      6637.95 o                         
  -7  28  10     135475.83     111772.95      7160.21 o                         
 -18  29  10      93118.44      82176.84      6200.63 o                         
 -15  29  10      63894.69      69439.34      6353.22 o                         
 -12  29  10        215.20      12216.72      5597.43 o                         
  -1   3  11     599944.75     567506.69      6907.83 o                         
  -3   4  11     135292.11     149480.39      4650.78 o                         
  -2   5  11     525793.06     583391.69      8448.21 o                         
  -4   6  11     194013.22     178631.03      4284.75 o                         
  -1   6  11     173281.25     113618.34      3518.36 o                         
  -6   7  11     137605.89     142887.88      5499.81 o                         
  -3   7  11     473489.22     623208.38      9208.59 o                         
  -5   8  11     100870.38      71735.45      3049.17 o                         
  -2   8  11      71303.09      56884.47      3369.01 o                         
  -7   9  11    7184379.50    6853108.00     68364.38 o                         
  -4   9  11         15.01      -1773.77      2720.04 o                         
  -1   9  11      53460.73     117894.16      6273.90 o                         
  -9  10  11    8941982.00    9084610.00     75524.37 o                         
  -6  10  11    1522693.50    1594575.50     17027.80 o                         
  -3  10  11    1897221.38    1811859.50     19449.89 o                         
  -8  11  11   15370167.00   15647278.00    136643.48 o                         
  -5  11  11     254541.05     265521.47      7627.85 o                         
  -2  11  11       6288.87      10044.39      4098.19 o                         
 -10  12  11    8002197.50    8377590.00     73117.97 o                         
  -7  12  11     892010.50     986634.94     13597.02 o                         
  -4  12  11      51271.58      59842.39      5072.07 o                         
  -1  12  11     360261.75     311715.34      8112.41 o                         
 -12  13  11      43194.76      42559.76      4516.85 o                         
  -9  13  11    5994693.00    6087414.00     60984.45 o                         
  -6  13  11     138415.64     194865.61      6769.98 o                         
  -3  13  11    1091281.00    1093250.25     15054.45 o                         
 -11  14  11      84311.60      55868.70      5154.71 o                         
  -8  14  11     417247.97     398228.06      9662.12 o                         
  -5  14  11      21482.83      17146.76      4426.80 o                         
  -2  14  11     213813.62     184790.05      7721.90 o                         
 -13  15  11      16862.64      22990.36      5731.80 o                         
 -10  15  11     157566.86     158517.61      6486.87 o                         
  -7  15  11      34473.88      25507.20      4712.95 o                         
  -4  15  11      34378.69      24929.68      4714.96 o                         
  -1  15  11     210433.09     196702.27      7458.29 o                         
 -15  16  11       4769.03       5265.93      6202.68 o                         
 -12  16  11      28688.42      14054.52      6197.49 o                         
  -9  16  11      14078.74      14242.76      5006.29 o                         
  -6  16  11     275488.59     250139.19      8037.77 o                         
  -3  16  11     685467.50     681659.25     12689.52 o                         
 -14  17  11      96680.48     103338.59      7394.06 o                         
 -11  17  11        897.24       -310.15      4966.40 o                         
  -8  17  11    1439412.25    1561737.50     22327.18 o                         
  -5  17  11      17894.26      19412.04      4990.94 o                         
  -2  17  11     232748.77     262220.94     10409.01 o                         
 -16  18  11     501285.19     556798.12     15810.78 o                         
 -13  18  11      12178.58      10000.99      6585.08 o                         
 -10  18  11     587567.19     610643.31     15561.68 o                         
  -7  18  11     798143.00     728574.00     13811.15 o                         
  -4  18  11      13015.90       3363.11      5599.95 o                         
  -1  18  11      37508.36      33911.33      7084.57 o                         
 -18  19  11    1088972.38    1160701.00     13734.82 o                         
 -15  19  11     322815.66     312297.81     11529.87 o                         
 -12  19  11     510712.34     417338.78     19567.09 o                         
  -9  19  11     359495.41     363347.50     11800.05 o                         
  -6  19  11     170654.06     177019.08     13866.50 o                         
  -3  19  11     134500.75     148789.28      8327.57 o                         
 -17  20  11    2480157.00    2355106.25     20211.08 o                         
 -14  20  11     418846.50     430865.38     11619.59 o                         
 -11  20  11       3558.02      21506.66      7998.54 o                         
  -8  20  11      85814.05     112058.21     10224.69 o                         
  -5  20  11     672863.94     714704.75     13529.31 o                         
  -2  20  11     104727.88      91689.20      6136.20 o                         
 -19  21  11     765387.75     768763.25     11695.21 o                         
 -16  21  11     419622.03     474292.94      8939.41 o                         
 -13  21  11     125863.36     129659.23      6574.17 o                         
 -10  21  11     749501.00     783708.69     16265.84 o                         
  -7  21  11     306582.88     324087.59      8079.77 o                         
  -4  21  11     784842.38     776691.31     11817.76 o                         
  -1  21  11       9364.11       9099.82      5254.00 o                         
 -21  22  11       7710.44      17957.71      5422.27 o                         
 -18  22  11     186332.17     203383.95      7090.84 o                         
 -15  22  11        232.79      -2653.07      5421.97 o                         
 -12  22  11    1042040.25    1037576.44     14723.06 o                         
  -9  22  11      13652.69       8276.46      5441.55 o                         
  -6  22  11    1535345.00    1535880.62     16326.21 o                         
  -3  22  11     755850.88     794064.25     13306.13 o                         
 -20  23  11      14087.21      12652.29      5453.67 o                         
 -17  23  11      81332.35      95588.61      5944.40 o                         
 -14  23  11     630053.50     717079.50     13086.11 o                         
 -11  23  11     213498.59     219257.83      7823.95 o                         
  -8  23  11    1429661.38    1402036.38     17045.30 o                         
  -5  23  11    1395275.12    1417986.25     16250.19 o                         
  -2  23  11      67395.50      68169.93      5965.53 o                         
 -22  24  11     343679.25     329820.28      7592.59 o                         
 -19  24  11     133853.09     151745.86      7020.25 o                         
 -16  24  11     305858.75     266510.56      8528.10 o                         
 -13  24  11    1201026.50    1240349.00     17427.29 o                         
 -10  24  11     632537.19     636311.06     12575.82 o                         
  -7  24  11     781200.00     760404.94     13023.73 o                         
  -4  24  11     707492.50     676618.44     12239.69 o                         
  -1  24  11      17895.55      18226.19      5788.63 o                         
 -24  25  11     514467.94     488447.31     14711.16 o                         
 -21  25  11     100560.41     108908.48      6568.69 o                         
 -18  25  11       9634.76      14292.12      5719.41 o                         
 -15  25  11     816008.69     865066.50     14144.85 o                         
 -12  25  11         94.81       7522.59      7650.46 o                         
  -9  25  11     256737.70     237186.02      8055.47 o                         
  -6  25  11     293706.66     309013.88      8722.87 o                         
  -3  25  11       4441.52       3734.39      5913.12 o                         
 -23  26  11    1153963.62    1196443.75     14726.75 o                         
 -20  26  11     211014.62     236600.45      8472.14 o                         
 -17  26  11        349.57      -4596.44      5891.56 o                         
 -14  26  11     400773.56     404705.94     11029.53 o                         
 -11  26  11      12964.11      22149.95      9399.47 o                         
  -8  26  11      11116.18      19222.76      5882.28 o                         
  -5  26  11      59794.50      57611.81      6574.14 o                         
  -2  26  11      70072.98      68173.48      6143.37 o                         
 -22  27  11     604406.38     570379.69     10928.71 o                         
 -19  27  11     288227.94     281726.00      8958.34 o                         
 -16  27  11      21899.49      21494.81      6967.68 o                         
 -13  27  11     276445.81     277748.25     10503.26 o                         
 -10  27  11     420745.44     434787.28     11752.36 o                         
  -7  27  11       1985.49       5152.32      6109.40 o                         
  -4  27  11      84851.58      62033.64      6817.42 o                         
 -21  28  11     119438.52     113294.94      6549.09 o                         
 -18  28  11     313460.25     302043.75      9017.42 o                         
 -15  28  11     311067.03     306347.03     10082.84 o                         
 -12  28  11     984702.56     948060.81     19337.46 o                         
  -9  28  11     282483.34     286439.75      8636.62 o                         
  -6  28  11        184.22       7546.60      6735.78 o                         
 -17  29  11     170117.66     155441.22      7456.26 o                         
 -14  29  11    1712482.88    1690410.88     20981.50 o                         
 -11  29  11     953344.38     874194.75     14018.75 o                         
  -1   2  12     868698.19    1204577.75     15330.30 o                         
  -3   3  12     164700.95     999506.12     16412.12 o                         
   0   3  12     658075.44     345194.31      9439.67 o                         
  -2   4  12     561401.38     473776.50      6227.84 o                         
  -4   5  12    1246116.50    1731904.62     18754.13 o                         
  -1   5  12     113432.34      84000.88      4735.24 o                         
  -6   6  12    3809758.75    3139360.00     41490.27 o                         
  -3   6  12     476488.53     474475.25      8262.98 o                         
   0   6  12    2284315.00    2254313.50     30877.74 o                         
  -5   7  12     155256.06     247967.48      5778.80 o                         
  -2   7  12    2642307.25    3120871.75     28489.48 o                         
  -7   8  12     377870.69     608232.31      9785.57 o                         
  -4   8  12     230394.41     252097.66      5736.50 o                         
  -1   8  12       9282.71       3106.12      3305.64 o                         
  -9   9  12    2505954.75    2368299.00     29699.08 o                         
  -6   9  12    3311109.00    3168343.50     30686.40 o                         
  -3   9  12     597148.88     565990.00     11029.29 o                         
   0   9  12      34645.43      10530.01      5425.95 o                         
  -8  10  12   13345029.00   13773417.00    112246.84 o                         
  -5  10  12     858103.62     939115.94     11756.79 o                         
  -2  10  12    5914506.50    7072328.00     65651.75 o                         
 -10  11  12    1979298.88    1769164.88     22529.06 o                         
  -7  11  12    4381517.50    4021255.50     37060.78 o                         
  -4  11  12    1187389.50    1247455.50     14104.29 o                         
  -1  11  12     271415.97     167246.17      6064.65 o                         
 -12  12  12      52419.57     102765.38      7242.72 o                         
  -9  12  12    3804529.00    4080922.75     36565.02 o                         
  -6  12  12      26524.24      10848.53      4020.54 o                         
  -3  12  12    3342704.25    3258042.50     31719.35 o                         
   0  12  12     228566.56     199620.42      9237.06 o                         
 -11  13  12    3083495.00    2923687.50     27878.17 o                         
  -8  13  12    1836841.62    1718048.62     20889.47 o                         
  -5  13  12      20398.71      16743.72      4985.07 o                         
  -2  13  12     303888.62     352070.72      9055.71 o                         
 -13  14  12      16879.58       9923.38      5113.74 o                         
 -10  14  12     689247.38     699384.56     12244.05 o                         
  -7  14  12      78237.66      87787.90      5587.44 o                         
  -4  14  12     473523.59     472392.66      9593.34 o                         
  -1  14  12    2011145.62    2005487.25     23606.84 o                         
 -15  15  12     741805.56     708854.25     22293.27 o                         
 -12  15  12     700457.62     713787.38     13856.02 o                         
  -9  15  12       5881.89       1127.83      4247.70 o                         
  -6  15  12     294931.00     363182.88      8926.10 o                         
  -3  15  12     776036.31     764717.12     13255.08 o                         
   0  15  12    2531916.00    2568373.00     43495.28 o                         
 -14  16  12      13337.47       1613.17      5604.56 o                         
 -11  16  12     846231.38     803957.38     13400.84 o                         
  -8  16  12    2529400.25    2307285.75     27454.51 o                         
  -5  16  12      69651.23      79189.76      5842.55 o                         
  -2  16  12    1045881.31    1111215.38     18006.35 o                         
 -16  17  12     174506.28     161802.42      8956.90 o                         
 -13  17  12     158140.72     177304.88      8963.51 o                         
 -10  17  12      35744.39      15859.91      5877.63 o                         
  -7  17  12    1889523.62    1794866.75     21991.65 o                         
  -4  17  12     364901.81     357752.31     10425.72 o                         
  -1  17  12     340194.88     315660.31     11308.74 o                         
 -18  18  12      30292.21      47754.66      8372.73 o                         
 -15  18  12      20862.28      13607.16      7236.21 o                         
 -12  18  12     389841.16     392009.06     12091.81 o                         
  -9  18  12     455575.59     491709.19     12058.66 o                         
  -6  18  12       1305.96      -3118.18      5839.05 o                         
  -3  18  12       8968.80      -2349.29      5680.87 o                         
   0  18  12      25405.48      22382.82      8312.60 o                         
 -17  19  12      30772.13      22674.39      5607.63 o                         
 -14  19  12    2564273.75    2230571.50     30667.70 o                         
 -11  19  12      34397.65      29007.22      7569.06 o                         
  -8  19  12     139354.80     170145.45      8824.85 o                         
  -5  19  12       6351.27       9065.67      6847.15 o                         
  -2  19  12     308873.47     337314.22      9831.52 o                         
 -19  20  12    1951458.38    2081326.12     18489.34 o                         
 -16  20  12    2905931.00    3075990.50     26173.17 o                         
 -13  20  12     465815.06     534040.38     15734.40 o                         
 -10  20  12     407678.72     408109.97     14962.38 o                         
  -7  20  12     553096.81     493756.38     14956.45 o                         
  -4  20  12     797899.06     771958.38     17212.01 o                         
  -1  20  12      98053.66     104748.28      6078.53 o                         
 -21  21  12    2470972.50    2352961.00     30764.55 o                         
 -18  21  12       6288.62       5351.56      4848.74 o                         
 -15  21  12    2657045.75    2499665.00     20558.45 o                         
 -12  21  12     304792.50     322698.09     11332.51 o                         
  -9  21  12       4724.26       3164.29      6383.58 o                         
  -6  21  12     475265.03     478821.00      9288.80 o                         
  -3  21  12     404478.62     396290.34      9234.38 o                         
   0  21  12     171714.33     171977.25     10547.47 o                         
 -20  22  12     493734.16     507303.50      9657.71 o                         
 -17  22  12     836093.06     919327.31     12932.35 o                         
 -14  22  12      91108.08      88121.04      5947.62 o                         
 -11  22  12     450046.12     456390.66      9943.62 o                         
  -8  22  12     128315.94     122208.45      6357.13 o                         
  -5  22  12     135601.20     122916.02      6292.07 o                         
  -2  22  12     559270.88     555272.44     10779.59 o                         
 -22  23  12     356416.41     352404.12      8559.80 o                         
 -19  23  12       2878.94      -4899.90      4899.90 o                         
 -16  23  12      33162.27      42638.45      6208.09 o                         
 -13  23  12     115685.19     114694.99      6746.82 o                         
 -10  23  12     435192.66     412647.31      9847.59 o                         
  -7  23  12      50604.25      48326.62      6165.76 o                         
  -4  23  12      79186.20      82149.98      6507.14 o                         
  -1  23  12     647940.44     606386.81     10604.25 o                         
 -24  24  12     298916.97     345557.62     14812.56 o                         
 -21  24  12      93891.47      96083.33      6385.44 o                         
 -18  24  12      33323.09      32582.54      5938.55 o                         
 -15  24  12      82207.78      51442.30      6458.30 o                         
 -12  24  12      93228.95     112321.60      6705.93 o                         
  -9  24  12      21287.03      13204.14      5847.81 o                         
  -6  24  12      70306.38      74618.30      6442.70 o                         
  -3  24  12      57278.92      50156.97      6169.94 o                         
   0  24  12      93314.62      76682.21     10168.19 o                         
 -23  25  12     909773.50     908790.19     13854.34 o                         
 -20  25  12      83311.84      84908.45      6413.41 o                         
 -17  25  12      24084.36      16885.83      5900.37 o                         
 -14  25  12     171988.70     180582.39      8630.08 o                         
 -11  25  12       3102.34       2906.22      6700.29 o                         
  -8  25  12     287357.88     266199.91      8314.67 o                         
  -5  25  12     215256.42     248966.09      7997.53 o                         
  -2  25  12     599230.12     611678.06     11726.73 o                         
 -25  26  12        685.49      -7090.44      7090.44 o                         
 -22  26  12     678945.81     701077.44     13907.39 o                         
 -19  26  12      47890.28      40068.57      6351.43 o                         
 -16  26  12       9693.25       4617.29      6356.14 o                         
 -13  26  12     482263.78     495848.50     12299.81 o                         
 -10  26  12      18160.34      27471.80      7384.82 o                         
  -7  26  12     650946.81     717997.94     12537.83 o                         
  -4  26  12      25696.49      21685.41      5925.75 o                         
  -1  26  12    1199162.38    1180196.88     15132.25 o                         
 -21  27  12     314286.12     291347.19      8662.58 o                         
 -18  27  12     217159.59     193954.14      8530.24 o                         
 -15  27  12     110797.77     120611.83      7620.61 o                         
 -12  27  12     511440.16     551954.62     13513.70 o                         
  -9  27  12     129964.64     116499.25      7897.45 o                         
  -6  27  12     474067.53     425980.19     10665.85 o                         
 -20  28  12     600933.69     617372.75     13350.93 o                         
 -17  28  12     196829.94     199095.78      8101.55 o                         
 -14  28  12     362296.16     358721.69     10707.56 o                         
 -11  28  12      15358.45       8301.00      6516.00 o                         
  -8  28  12      88768.31      75471.10      6468.62 o                         
 -19  29  12     176445.25     156609.03      6471.80 o                         
 -16  29  12       9556.47       8756.29      5874.09 o                         
 -13  29  12      60597.62      71372.93      6427.01 o                         
 -10  29  12      25477.41      19950.67      5658.39 o                         
  -2   3  13      25255.95     125030.98      3417.47 o                         
  -1   4  13      98856.45      10969.10      2769.63 o                         
  -3   5  13     424594.31     581964.44      8028.84 o                         
  -5   6  13     400165.06     402617.97      6380.75 o                         
  -2   6  13       8124.01       -990.55      4957.60 o                         
  -4   7  13     421069.44     593831.50      8533.00 o                         
  -1   7  13      64690.61      72741.53      3187.81 o                         
  -6   8  13     463951.91     385832.62      6306.88 o                         
  -3   8  13        557.28      -1478.81      2812.01 o                         
  -8   9  13    3266485.50    3418611.25     28434.04 o                         
  -5   9  13      31928.51      41909.65      3575.62 o                         
  -2   9  13     787955.50     746852.75     11131.62 o                         
  -7  10  13    6691909.00    7131713.50     57547.59 o                         
  -4  10  13     643891.75     785401.38     10651.23 o                         
  -1  10  13       4205.71      14226.78      4184.31 o                         
  -9  11  13   14375040.00   14597889.00    119390.82 o                         
  -6  11  13      38847.87      36995.00      4805.35 o                         
  -3  11  13    2083250.75    2124173.25     22189.89 o                         
 -11  12  13    1562630.50    1429619.25     18313.84 o                         
  -8  12  13    7388604.50    7471982.50     69910.00 o                         
  -5  12  13     257571.19     200183.42      6419.25 o                         
  -2  12  13     247401.28     221314.08      6746.88 o                         
 -10  13  13    5269509.50    5263243.50     53280.49 o                         
  -7  13  13     167583.34     198232.06      8288.02 o                         
  -4  13  13     239640.48     234455.11      7422.61 o                         
  -1  13  13     312129.25     299534.06     10476.03 o                         
 -12  14  13       4955.29       8579.95      4696.98 o                         
  -9  14  13    1296083.00    1360197.50     19595.17 o                         
  -6  14  13        210.17       1380.80      4270.37 o                         
  -3  14  13     178538.94     177354.98      6609.54 o                         
 -14  15  13      45589.82      66978.48      6826.47 o                         
 -11  15  13      88447.86      80960.24      6073.69 o                         
  -8  15  13      29074.23      19503.56      4852.95 o                         
  -5  15  13      22673.93      13578.55      4493.60 o                         
  -2  15  13      56173.41      85809.79      5955.17 o                         
 -13  16  13       2572.51      -5443.97      5443.97 o                         
 -10  16  13      49366.31      42189.09      5228.96 o                         
  -7  16  13     411511.31     399048.28     10314.20 o                         
  -4  16  13     322170.91     287140.16      9047.92 o                         
  -1  16  13     250745.33     213517.44      8876.33 o                         
 -15  17  13      30112.87      27692.32      6873.37 o                         
 -12  17  13       6546.14       7866.32      5818.41 o                         
  -9  17  13     754094.12     785360.75     15037.02 o                         
  -6  17  13     283279.81     309214.56      8568.42 o                         
  -3  17  13     901129.50     895848.88     15713.28 o                         
 -17  18  13     371958.00     447395.41     12334.18 o                         
 -14  18  13      33048.68      24184.79      7057.78 o                         
 -11  18  13     329957.56     360616.28     17308.36 o                         
  -8  18  13    1412664.38    1353559.25     20423.47 o                         
  -5  18  13      51637.44      58027.32      6198.67 o                         
  -2  18  13       1372.25       6415.62      9090.47 o                         
 -16  19  13    1213883.12    1195538.75     18868.74 o                         
 -13  19  13     899298.38     778837.44     17039.67 o                         
 -10  19  13     684361.88     691026.31     18445.23 o                         
  -7  19  13       7846.76       2625.93      6177.53 o                         
  -4  19  13     111719.23     114934.70      7916.22 o                         
  -1  19  13       4764.45       2848.57      4948.27 o                         
 -18  20  13    2562941.50    2611066.50     21767.25 o                         
 -15  20  13     873192.31     885636.56     13435.95 o                         
 -12  20  13     731460.38     818494.69     21397.16 o                         
  -9  20  13       8712.46      -7893.78      7893.78 o                         
  -6  20  13     175164.88     207842.44      9582.38 o                         
  -3  20  13     196957.89     205026.44      6819.92 o                         
 -20  21  13      82617.93      96203.32      5973.10 o                         
 -17  21  13    1741182.00    1883719.62     17232.70 o                         
 -14  21  13     754092.25     810328.69     11520.69 o                         
 -11  21  13     304334.50     333869.94     14269.52 o                         
  -8  21  13      80465.20     101967.84      8256.74 o                         
  -5  21  13     838439.38     877310.62     12160.79 o                         
  -2  21  13      88189.66      98568.02      6233.62 o                         
 -19  22  13     166892.34     140553.06      6661.40 o                         
 -16  22  13     110854.51     113595.04      6020.12 o                         
 -13  22  13     155645.03     180780.23      7674.33 o                         
 -10  22  13     541716.75     549726.94     11555.44 o                         
  -7  22  13    1051087.50    1022977.06     14228.84 o                         
  -4  22  13    1122173.88    1115197.88     15494.43 o                         
  -1  22  13      39136.71      23872.21      5513.16 o                         
 -21  23  13       2169.10       4193.89      5179.61 o                         
 -18  23  13      34246.24      37215.93      5210.42 o                         
 -15  23  13     236038.44     231324.38      8807.96 o                         
 -12  23  13    1396069.25    1347935.62     17428.14 o                         
  -9  23  13     452752.56     472616.94     11817.41 o                         
  -6  23  13     975382.44     973825.25     15005.39 o                         
  -3  23  13     702400.88     711745.75     12206.78 o                         
 -23  24  13     207850.20     201951.89      7295.04 o                         
 -20  24  13      20759.36      21453.19      5663.10 o                         
 -17  24  13     264806.00     224909.17      8080.41 o                         
 -14  24  13    1440109.88    1476514.12     18437.15 o                         
 -11  24  13       3735.61      13210.37      6376.85 o                         
  -8  24  13    1065728.75     979047.00     14043.72 o                         
  -5  24  13    1053665.25    1095938.38     15560.26 o                         
  -2  24  13       4093.50      -3501.75      5548.95 o                         
 -22  25  13     413210.94     462762.25     10207.98 o                         
 -19  25  13        174.03      -1201.04      5450.69 o                         
 -16  25  13     387375.31     378246.44      9383.30 o                         
 -13  25  13     553141.88     553190.12     13892.47 o                         
 -10  25  13     279647.69     295083.69      9539.15 o                         
  -7  25  13     145588.28     166368.05      7369.02 o                         
  -4  25  13     324451.22     336152.44      8955.42 o                         
  -1  25  13      40785.04      43879.66      6418.82 o                         
 -24  26  13     823804.19     862802.81     12459.53 o                         
 -21  26  13     391530.25     383966.50     11187.13 o                         
 -18  26  13      32792.11      34179.76      6193.13 o                         
 -15  26  13     415867.22     413618.88     10339.75 o                         
 -12  26  13      62444.78      64070.94      8176.46 o                         
  -9  26  13       1293.22      10015.40      5556.80 o                         
  -6  26  13     172309.97     171852.38      7960.00 o                         
  -3  26  13      62179.49      64423.61      6351.36 o                         
 -23  27  13     727337.38     665925.38     15907.26 o                         
 -20  27  13     501104.59     494764.84     11338.88 o                         
 -17  27  13      15958.90       7923.19      6478.43 o                         
 -14  27  13     384789.53     377138.06     10302.62 o                         
 -11  27  13     258142.89     275326.81     11443.90 o                         
  -8  27  13      44848.38      40457.15      6854.48 o                         
  -5  27  13      18880.70      19072.23      5699.88 o                         
 -19  28  13     186193.89     180063.77      7272.32 o                         
 -16  28  13      61483.50      61067.56      7646.11 o                         
 -13  28  13    1075085.88    1070072.38     17715.92 o                         
 -10  28  13     568513.75     542230.12     11291.26 o                         
  -7  28  13      18459.84       5403.56      6237.94 o                         
 -18  29  13     310466.66     292024.31      8845.88 o                         
 -15  29  13    1105721.62    1049237.00     15567.88 o                         
 -12  29  13    1392720.75    1378499.50     16745.24 o                         
   0   1  14     211697.92      49186.04      4640.27 o                         
  -2   2  14    1525992.00    1589808.00     22669.11 o                         
  -1   3  14      47852.22       3628.21      2266.56 o                         
  -3   4  14     987795.50     927486.88     11668.96 o                         
   0   4  14    1919750.62    1265366.88     22811.92 o                         
  -5   5  14    9297056.00    8512422.00    107407.40 o                         
  -2   5  14     751391.81     900238.56     12766.03 o                         
  -4   6  14     358017.06     465894.72      6727.83 o                         
  -1   6  14     445772.88     619550.69     11404.49 o                         
  -6   7  14      24539.19      44237.00      2552.32 o                         
  -3   7  14     666840.88     651821.50      9519.08 o                         
   0   7  14    1090912.75    1174917.88     17376.84 o                         
  -8   8  14    1946765.50    2035063.38     29624.45 o                         
  -5   8  14      34957.99      21722.60      2888.62 o                         
  -2   8  14     343779.50     228224.97      5972.55 o                         
  -7   9  14    5103650.50    4671758.50     45421.88 o                         
  -4   9  14     113422.72     124872.02      4148.84 o                         
  -1   9  14    3039711.00    2800425.75     28664.37 o                         
  -9  10  14    5004072.50    4909308.50     41186.37 o                         
  -6  10  14    5167125.50    5628478.00     47818.80 o                         
  -3  10  14    5258339.00    5418511.50     47685.88 o                         
   0  10  14       4192.00      18843.39      7007.91 o                         
 -11  11  14      19007.95      22809.44      6246.84 o                         
  -8  11  14    6873870.00    7212469.50     65624.05 o                         
  -5  11  14     197827.33     163782.52      5736.61 o                         
  -2  11  14    2784735.50    2845576.50     28085.41 o                         
 -10  12  14    3132041.50    3017115.25     28486.96 o                         
  -7  12  14      55506.51      36982.00      4699.03 o                         
  -4  12  14    1206178.75    1220315.88     15924.04 o                         
  -1  12  14     378516.62     359971.84      9032.48 o                         
 -12  13  14     817018.38     637008.88     11164.96 o                         
  -9  13  14     208045.38     206308.56      7362.78 o                         
  -6  13  14     244269.09     195643.36      7572.28 o                         
  -3  13  14     799341.75     776083.00     11991.95 o                         
   0  13  14      43753.53      76449.01      8294.50 o                         
 -14  14  14      15022.94       3000.61      8523.39 o                         
 -11  14  14    2248371.00    2240311.50     26812.51 o                         
  -8  14  14    1002963.12     974679.19     14883.11 o                         
  -5  14  14     158436.84     114839.51      5626.82 o                         
  -2  14  14     258669.45     275122.06      8359.75 o                         
 -13  15  14        945.77      12856.20      5354.64 o                         
 -10  15  14     209286.45     212740.38      7117.45 o                         
  -7  15  14    1809674.25    1599553.12     18383.46 o                         
  -4  15  14      48832.56      36645.29      4613.70 o                         
  -1  15  14    2596666.25    2539339.75     30197.22 o                         
 -15  16  14     159116.78     192407.03      9187.40 o                         
 -12  16  14    1320196.88    1271409.50     18419.16 o                         
  -9  16  14     597398.75     559390.00     12066.12 o                         
  -6  16  14     878303.88     839775.56     13594.84 o                         
  -3  16  14    1083234.25    1098452.50     16065.89 o                         
   0  16  14    1748727.75    1749278.88     34309.97 o                         
 -17  17  14     792111.31     816491.12     23486.94 o                         
 -14  17  14     326006.03     257531.75     10031.19 o                         
 -11  17  14       1748.34       4021.21      5417.57 o                         
  -8  17  14    2830036.00    2932652.25     31680.45 o                         
  -5  17  14     934709.56     947223.75     14682.23 o                         
  -2  17  14     213353.70     203237.44      9091.50 o                         
 -16  18  14      81644.84      65587.20      8404.09 o                         
 -13  18  14       2010.91      11371.79      6722.11 o                         
 -10  18  14      98878.61      94878.75      9839.46 o                         
  -7  18  14     259558.80     325421.22     12311.62 o                         
  -4  18  14      86999.59      80097.27      6938.44 o                         
  -1  18  14     248038.62     243349.38      9985.37 o                         
 -18  19  14     103062.49     126828.30      6103.73 o                         
 -15  19  14    1262497.62    1148775.75     20212.96 o                         
 -12  19  14     206314.12     174154.89     12486.41 o                         
  -9  19  14     381158.97     293672.25     13285.00 o                         
  -6  19  14      34980.30      22982.49      6708.55 o                         
  -3  19  14     478331.62     504879.66     12086.55 o                         
   0  19  14     455175.00     486609.44     15249.33 o                         
 -20  20  14    3535517.25    3603553.50     38025.41 o                         
 -17  20  14     327743.41     393552.19      8240.03 o                         
 -14  20  14    2258934.00    2364053.50     29156.42 o                         
 -11  20  14     326751.47     378355.47     18588.90 o                         
  -8  20  14     242274.69     209115.05     11917.30 o                         
  -5  20  14     534057.50     546059.38     11272.08 o                         
  -2  20  14      86221.91      82441.27      5813.00 o                         
 -19  21  14    1084445.88    1160186.50     13502.15 o                         
 -16  21  14    3956060.25    3804997.00     28749.33 o                         
 -13  21  14      67280.29      68200.10      5564.69 o                         
 -10  21  14     570303.12     443915.91     12242.01 o                         
  -7  21  14      29658.89      29091.74      4994.50 o                         
  -4  21  14     640476.81     661261.19     11659.61 o                         
  -1  21  14         36.70       2639.98      5555.49 o                         
 -21  22  14     490644.47     459502.03      9705.68 o                         
 -18  22  14     200005.02     224454.42      6874.27 o                         
 -15  22  14     147977.09     187998.33      7368.23 o                         
 -12  22  14     150542.41     167141.23      7565.84 o                         
  -9  22  14     202136.45     239664.30      7984.19 o                         
  -6  22  14     226588.77     240805.55      7929.96 o                         
  -3  22  14     236473.08     229833.12      8933.94 o                         
   0  22  14    1466674.88    1365107.75     21921.97 o                         
 -23  23  14     414693.00     422674.12     12038.78 o                         
 -20  23  14      34807.92      42934.01      5610.75 o                         
 -17  23  14     340575.06     328398.78      8731.93 o                         
 -14  23  14     154001.39     161382.80      7070.22 o                         
 -11  23  14     172219.36     162297.52      7485.00 o                         
  -8  23  14     161029.12     145686.34      7031.58 o                         
  -5  23  14      32709.52      36163.43      5704.86 o                         
  -2  23  14     688745.19     640287.44     12549.05 o                         
 -22  24  14     461448.34     455445.06      9583.93 o                         
 -19  24  14        370.71       1631.11      5484.56 o                         
 -16  24  14       2293.83       -969.24      5744.54 o                         
 -13  24  14      69647.93      74403.09      6331.73 o                         
 -10  24  14        531.84       9813.77      6288.17 o                         
  -7  24  14      60804.64      51786.07      6480.89 o                         
  -4  24  14      51229.17      57559.18      8287.67 o                         
  -1  24  14       2223.63       2199.77      5295.93 o                         
 -24  25  14     374397.72     361063.72      9814.80 o                         
 -21  25  14     400735.94     421228.16      9386.67 o                         
 -18  25  14      20646.60      13646.54      5689.15 o                         
 -15  25  14      26253.31      31947.58      6183.93 o                         
 -12  25  14     184689.39     195571.92     11016.58 o                         
  -9  25  14      36374.75      40771.38      6264.69 o                         
  -6  25  14     238210.20     280931.91      8221.09 o                         
  -3  25  14     236781.09     248424.77      7946.47 o                         
   0  25  14    1098972.12    1094060.12     21865.32 o                         
 -23  26  14     838225.69     851930.56     13511.50 o                         
 -20  26  14     167735.94     163006.02      7374.19 o                         
 -17  26  14        325.72      -5826.43      5826.43 o                         
 -14  26  14     268223.66     271660.31      8968.67 o                         
 -11  26  14       6111.50      11196.46      7115.37 o                         
  -8  26  14     422771.28     425738.41      9641.66 o                         
  -5  26  14     208125.33     226458.08      8516.64 o                         
  -2  26  14    1292298.50    1254386.12     16470.42 o                         
 -22  27  14     111674.30      93820.74      6266.42 o                         
 -19  27  14     319215.88     314073.06      9422.96 o                         
 -16  27  14      27232.54      14248.68      6996.06 o                         
 -13  27  14     655476.50     748295.06     14583.95 o                         
 -10  27  14      60977.07      68216.28      7906.33 o                         
  -7  27  14     480638.75     441345.81     10580.37 o                         
  -4  27  14      70601.73      69364.84      7035.25 o                         
 -21  28  14     249947.02     236247.47      7056.93 o                         
 -18  28  14     552816.06     559841.12     11217.47 o                         
 -15  28  14      15591.83      11601.45      7837.06 o                         
 -12  28  14     159204.61     140184.77      7823.91 o                         
  -9  28  14      75810.62      65881.55      6380.32 o                         
 -17  29  14      68913.85      56108.27      6669.77 o                         
 -14  29  14      24816.36      25541.01      5645.70 o                         
 -11  29  14      40981.86      33924.76      6187.04 o                         
  -1   2  15     235519.45     116180.01      3817.23 o                         
  -2   4  15    1062441.12     847864.81     11088.44 o                         
  -4   5  15      45883.29       1405.20      3277.10 o                         
  -1   5  15      45958.41      11232.63      3229.60 o                         
  -3   6  15       6560.84      24563.57      3676.66 o                         
  -5   7  15       7479.97      41860.16      3257.89 o                         
  -2   7  15      68949.82     142372.53      3880.32 o                         
  -7   8  15     581332.25     701086.12     10704.10 o                         
  -4   8  15     153004.25     241539.59      5495.01 o                         
  -1   8  15     282895.09     131894.98      5630.85 o                         
  -6   9  15     219692.69     188851.67      5937.09 o                         
  -3   9  15     309217.09     385918.47      7345.00 o                         
  -8  10  15    8615331.00    9592287.00     73797.83 o                         
  -5  10  15       7111.73       8587.82      3565.62 o                         
  -2  10  15    2164082.50    1679311.75     19180.79 o                         
 -10  11  15    3723313.75    3436833.00     31672.52 o                         
  -7  11  15    1394863.50    1364390.12     16765.96 o                         
  -4  11  15    2181410.25    2736190.75     30653.39 o                         
  -1  11  15     132999.27     168473.62      5837.49 o                         
  -9  12  15   12662760.00   12392417.00    108189.43 o                         
  -6  12  15     207723.80     145727.41      6105.75 o                         
  -3  12  15     145199.19     145994.23      6002.20 o                         
 -11  13  15     833373.00     922694.56     13635.11 o                         
  -8  13  15    2705159.75    2860752.75     30557.67 o                         
  -5  13  15      91353.98      79930.05      5429.19 o                         
  -2  13  15     470436.03     470870.41      9975.95 o                         
 -13  14  15        595.75          4.75      4854.42 o                         
 -10  14  15     844075.69     840307.81     13113.81 o                         
  -7  14  15     121918.27     105457.21      5849.68 o                         
  -4  14  15     172141.75     152175.66      6191.20 o                         
  -1  14  15      61508.38      58221.50      5853.39 o                         
 -12  15  15     245032.86     279854.47      9406.16 o                         
  -9  15  15      84864.23      88321.30      5810.72 o                         
  -6  15  15       2216.52      -1710.39      4132.15 o                         
  -3  15  15       4406.89       3418.58      4722.78 o                         
 -14  16  15      13523.86      12249.40      6391.90 o                         
 -11  16  15      32822.99      21806.55      5221.49 o                         
  -8  16  15     205474.14     216400.58      8953.22 o                         
  -5  16  15      10028.54      15849.84      4832.71 o                         
  -2  16  15     702521.69     732050.25     14533.29 o                         
 -16  17  15       2004.11      12209.04      6506.95 o                         
 -13  17  15       5687.27      -2311.43      6907.15 o                         
 -10  17  15      74296.15      93237.55      6544.73 o                         
  -7  17  15     802214.75     843673.50     14218.82 o                         
  -4  17  15    1037416.62     995849.06     15142.42 o                         
  -1  17  15     108824.63     102336.21      7657.70 o                         
 -15  18  15      68553.23      60247.51      8010.71 o                         
 -12  18  15     428272.56     430159.00     11749.33 o                         
  -9  18  15    1502648.38    1454868.88     24510.94 o                         
  -6  18  15      39415.54      38687.28      5685.22 o                         
  -3  18  15     164628.94     153813.55      8175.85 o                         
 -17  19  15    1598868.50    1674636.38     17872.94 o                         
 -14  19  15     692125.38     626845.19     25401.59 o                         
 -11  19  15    1066524.00    1066664.12     25582.47 o                         
  -8  19  15     243888.34     271872.28     10101.09 o                         
  -5  19  15       9184.91       3320.66      6497.73 o                         
  -2  19  15       7190.61      12840.51      5465.56 o                         
 -19  20  15     619760.56     650622.69     10556.60 o                         
 -16  20  15    2069258.50    2021839.88     18037.35 o                         
 -13  20  15    2074603.75    2015631.88     35486.69 o                         
 -10  20  15     236542.44     257894.86     12284.57 o                         
  -7  20  15      42400.53      48887.05      8267.99 o                         
  -4  20  15     368073.25     353206.84      8500.65 o                         
  -1  20  15       4840.28      19542.31      5046.48 o                         
 -18  21  15    2095740.88    2155469.25     19207.79 o                         
 -15  21  15    1450510.62    1530877.88     15642.02 o                         
 -12  21  15      22361.29      16324.54      6292.66 o                         
  -9  21  15     327349.38     357671.25      9901.23 o                         
  -6  21  15     595070.94     643173.44     10190.83 o                         
  -3  21  15     322258.72     352767.62      8953.51 o                         
 -20  22  15      19205.72      21057.61      5133.99 o                         
 -17  22  15     399524.88     408459.66      8392.69 o                         
 -14  22  15      34832.58      35728.23      5379.08 o                         
 -11  22  15     853112.25     838394.38     13957.96 o                         
  -8  22  15     152673.22     137612.58      6786.41 o                         
  -5  22  15     733721.25     711542.25     12112.53 o                         
  -2  22  15     213748.39     227953.77      7288.62 o                         
 -22  23  15       3699.02      -2290.24      4849.03 o                         
 -19  23  15       4660.54       7220.16      5244.51 o                         
 -16  23  15     113575.99     128396.73      7238.82 o                         
 -13  23  15    1468583.25    1475292.88     17306.05 o                         
 -10  23  15      37496.79      24581.11      6026.35 o                         
  -7  23  15     913266.56     842040.56     13056.87 o                         
  -4  23  15    1350705.50    1369087.12     18495.39 o                         
  -1  23  15      13424.33      21581.03      5381.93 o                         
 -21  24  15      14217.96      19861.34      5573.89 o                         
 -18  24  15     177476.80     157840.86      7208.39 o                         
 -15  24  15     779508.19     770164.31     13408.03 o                         
 -12  24  15    1106018.75    1124626.50     16033.37 o                         
  -9  24  15     880139.56     875524.44     13850.49 o                         
  -6  24  15     415498.34     437287.16      9695.63 o                         
  -3  24  15     431568.44     419270.31      9576.25 o                         
 -23  25  15     454686.31     479465.41     10579.29 o                         
 -20  25  15      52767.13      47702.30      5863.43 o                         
 -17  25  15     261662.38     236513.02      8974.56 o                         
 -14  25  15     957534.00     938191.94     14441.28 o                         
 -11  25  15       1052.04      -3968.38      7789.46 o                         
  -8  25  15     278560.78     264554.38      8265.11 o                         
  -5  25  15     793379.56     805183.38     13673.40 o                         
  -2  25  15      53191.12      61930.94      6372.40 o                         
 -22  26  15     535008.44     526727.06     11218.73 o                         
 -19  26  15     162978.50     146277.08      6771.64 o                         
 -16  26  15     152481.14     167835.83      8059.64 o                         
 -13  26  15     260794.14     267215.25      9906.72 o                         
 -10  26  15      28845.53      29854.21      6914.87 o                         
  -7  26  15      41440.62      48353.01      6105.21 o                         
  -4  26  15      80214.16      83424.59      6371.98 o                         
 -21  27  15     636385.88     656727.31     12819.50 o                         
 -18  27  15     120366.11     145799.09      7719.81 o                         
 -15  27  15     323591.03     318398.78      9441.80 o                         
 -12  27  15     330098.16     374797.28     11039.42 o                         
  -9  27  15      79860.15      80847.04      7790.06 o                         
  -6  27  15     213152.91     193020.02      8152.79 o                         
 -20  28  15     188535.70     172128.67      7128.61 o                         
 -17  28  15       8404.00       5605.80      5940.75 o                         
 -14  28  15    1073582.88    1065782.75     19188.36 o                         
 -11  28  15     572675.19     563784.25     12016.87 o                         
  -8  28  15        410.48      -4070.39      5864.60 o                         
 -16  29  15     290529.94     255366.78      9413.75 o                         
 -13  29  15    1649468.00    1623018.88     20006.44 o                         
  -1   1  16    1013975.19     674274.44     29362.11 o                         
   0   2  16    1120353.25     650509.44     13461.13 o                         
  -2   3  16    1325970.25     318609.41      5996.18 o                         
  -4   4  16    9306214.00    8134378.00    109231.92 o                         
  -1   4  16     958562.50    1231895.12     14738.94 o                         
  -3   5  16    3381940.25    4010097.75     39722.88 o                         
   0   5  16     381615.44     369029.50     20926.00 o                         
  -5   6  16     899789.25    1347314.00     13985.73 o                         
  -2   6  16     441221.41     273726.12      6697.41 o                         
  -7   7  16    1229835.12    1036226.69     18318.88 o                         
  -4   7  16     177632.00     231077.78      5683.99 o                         
  -1   7  16     850873.88    1159954.50     14528.82 o                         
  -6   8  16      31153.35      10226.78      2847.85 o                         
  -3   8  16     495448.72     481123.25      7641.89 o                         
   0   8  16     618685.00     784392.69     16968.03 o                         
  -8   9  16    3876830.75    3791466.25     31061.22 o                         
  -5   9  16     552848.00     528567.06      8838.80 o                         
  -2   9  16    3615473.25    3639718.50     37612.45 o                         
 -10  10  16     706140.69     981896.12     16458.10 o                         
  -7  10  16    6370540.50    7209148.00     60269.03 o                         
  -4  10  16      81074.59      66400.31      4312.39 o                         
  -1  10  16    2900331.25    2931214.50     29096.63 o                         
  -9  11  16    3368445.75    3157047.25     29413.86 o                         
  -6  11  16    1106470.25    1081435.88     16008.48 o                         
  -3  11  16    5265735.00    5019162.00     45901.12 o                         
   0  11  16     161512.88     180451.89      9827.34 o                         
 -11  12  16     378145.66     277167.34      8045.21 o                         
  -8  12  16     284485.94     331844.41      8468.82 o                         
  -5  12  16     428661.47     373279.12     12318.25 o                         
  -2  12  16     646817.44     668282.75     11102.27 o                         
 -13  13  16     131121.17     226235.28     12689.71 o                         
 -10  13  16    2661468.00    2718137.00     30870.02 o                         
  -7  13  16    1486447.62    1451272.75     17455.89 o                         
  -4  13  16     908268.62    1046537.50     16242.35 o                         
  -1  13  16     187676.38     174616.27      6705.24 o                         
 -12  14  16     748582.38     807092.88     14358.84 o                         
  -9  14  16     130700.21     204329.11      7700.28 o                         
  -6  14  16      12246.08       7230.23      4143.17 o                         
  -3  14  16       1560.99      -1817.11      4196.03 o                         
   0  14  16    1308548.50    1482334.25     28985.71 o                         
 -14  15  16       7834.75       4406.65      5792.67 o                         
 -11  15  16     935834.25     927934.62     15060.76 o                         
  -8  15  16     881693.00     908979.44     13352.16 o                         
  -5  15  16      10414.95      16252.05      4432.40 o                         
  -2  15  16     822748.81     859439.56     15147.89 o                         
 -16  16  16     559787.62     602059.88     20694.42 o                         
 -13  16  16     452360.44     420937.22     11211.27 o                         
 -10  16  16      22193.75      19270.77      5648.08 o                         
  -7  16  16    3325912.75    3306370.25     33380.16 o                         
  -4  16  16     963924.50     955034.75     14585.36 o                         
  -1  16  16    2282639.50    2204304.00     28138.47 o                         
 -15  17  16      46878.81      47976.23      7264.02 o                         
 -12  17  16    1208603.62    1254831.38     18952.66 o                         
  -9  17  16     555309.06     528466.25     12277.52 o                         
  -6  17  16    1551798.75    1664284.00     19990.06 o                         
  -3  17  16     146793.50     123001.93      7502.85 o                         
   0  17  16     828870.00     826716.12     25471.34 o                         
 -17  18  16     669506.31     610046.62     13424.22 o                         
 -14  18  16      75654.38      98450.33      8706.19 o                         
 -11  18  16     299177.56     295587.09     10880.86 o                         
  -8  18  16    1071497.12    1153850.00     18089.54 o                         
  -5  18  16     526962.69     577490.12     13127.44 o                         
  -2  18  16     388168.19     398920.44     12052.08 o                         
 -19  19  16    1312329.25    1299492.88     20922.35 o                         
 -16  19  16     618098.94     657882.75     13532.89 o                         
 -13  19  16      99109.93      52086.53      8272.10 o                         
 -10  19  16     158089.69     123973.77     10955.14 o                         
  -7  19  16      13624.39      28357.94      6333.33 o                         
  -4  19  16     243224.25     244938.05     11746.55 o                         
  -1  19  16      32224.32      38258.61      5427.21 o                         
 -18  20  16     409606.75     339446.53      7884.36 o                         
 -15  20  16    4008061.75    4076966.50     32127.31 o                         
 -12  20  16       6339.51       3507.01      8424.53 o                         
  -9  20  16     457936.69     543513.75     15025.37 o                         
  -6  20  16       9124.48      15878.98      6957.65 o                         
  -3  20  16     784262.94     726132.06     11230.20 o                         
   0  20  16     647426.69     624486.44     18542.35 o                         
 -20  21  16    1527289.00    1628600.75     15941.01 o                         
 -17  21  16    1831254.88    1724503.25     15987.58 o                         
 -14  21  16     229514.02     249526.58      7727.10 o                         
 -11  21  16     685940.19     648912.50     14154.15 o                         
  -8  21  16      41167.10      41435.72      5933.46 o                         
  -5  21  16     482206.75     527633.75     11119.01 o                         
  -2  21  16       2802.12       5574.62      5657.38 o                         
 -22  22  16     183455.97     171016.38      9764.88 o                         
 -19  22  16      50890.73      53868.93      5396.11 o                         
 -16  22  16    1696026.62    1794906.38     17268.32 o                         
 -13  22  16      72358.45      82786.96      5984.73 o                         
 -10  22  16     227129.38     221045.97      7863.25 o                         
  -7  22  16     309743.25     334433.59      8953.42 o                         
  -4  22  16       2984.81       3844.20      5729.67 o                         
  -1  22  16     840462.31     848036.44     15672.74 o                         
 -21  23  16     117135.05     113342.95      6161.49 o                         
 -18  23  16     333802.25     338181.69      8325.16 o                         
 -15  23  16      24252.12      17910.69      6001.44 o                         
 -12  23  16       9589.66      14258.32      5979.38 o                         
  -9  23  16     117189.65     119114.98      6482.72 o                         
  -6  23  16      21731.78      35985.00      5707.00 o                         
  -3  23  16     112717.75     125784.09      7084.07 o                         
   0  23  16     887189.50     885915.94     18984.30 o                         
 -23  24  16     498153.19     515031.19      9815.25 o                         
 -20  24  16     157649.89     154500.81      7077.70 o                         
 -17  24  16      80668.90      98566.34      6788.62 o                         
 -14  24  16      19223.28      20377.29      6037.23 o                         
 -11  24  16      45921.10      67727.84      8651.76 o                         
  -8  24  16       9633.35       5968.72      5793.60 o                         
  -5  24  16      14219.73      22833.74      6210.56 o                         
  -2  24  16      13902.21       1894.97      5634.05 o                         
 -25  25  16      48456.57      55890.79      8544.51 o                         
 -22  25  16     655841.06     721260.88     13021.41 o                         
 -19  25  16      27922.48      33333.39      5784.20 o                         
 -16  25  16        379.65      -3181.14      5721.90 o                         
 -13  25  16     321669.94     307447.16      9797.92 o                         
 -10  25  16     119373.22     140612.12      7949.41 o                         
  -7  25  16      96227.60     102286.68      6730.34 o                         
  -4  25  16       3485.45      22621.43      6731.00 o                         
  -1  25  16     913690.19     897976.94     13411.09 o                         
 -24  26  16     515376.03     508957.59     10094.70 o                         
 -21  26  16     210119.73     211760.33      7684.83 o                         
 -18  26  16         53.97      -2936.37      5469.01 o                         
 -15  26  16       8787.87       5455.71      6166.17 o                         
 -12  26  16     399958.09     413948.16     11274.16 o                         
  -9  26  16      35686.91      34308.55      6145.74 o                         
  -6  26  16     496512.88     523976.34     11171.55 o                         
  -3  26  16     739682.12     752789.69     13860.73 o                         
 -23  27  16     134200.59     111102.87      6527.21 o                         
 -20  27  16     139406.33     143700.50      7471.30 o                         
 -17  27  16      87495.73      77872.52      6959.30 o                         
 -14  27  16     130112.15     155247.41      8126.90 o                         
 -11  27  16     105421.14     110060.42      7511.56 o                         
  -8  27  16     333852.06     294599.31      9576.71 o                         
  -5  27  16     143594.94     133684.83      7691.82 o                         
 -19  28  16     667004.19     637161.38     12854.85 o                         
 -16  28  16       2227.89       9852.60      6218.30 o                         
 -13  28  16      89745.64      73036.32      6580.83 o                         
 -10  28  16      68100.60      66820.48      7068.99 o                         
  -7  28  16     425072.34     400447.16     12307.45 o                         
 -18  29  16     247752.64     239613.22      7972.59 o                         
 -15  29  16      20295.10      21185.22      6240.28 o                         
 -12  29  16      72308.29      83778.04      6817.88 o                         
  -1   3  17      30792.47      33413.56      3572.08 o                         
  -3   4  17    1040713.06     731380.31     10210.59 o                         
  -2   5  17    1065429.62    2050314.00     23992.67 o                         
  -4   6  17      83605.12      41439.23      3777.32 o                         
  -1   6  17     278620.22     253291.69      7249.75 o                         
  -6   7  17      20697.39       4481.65      2228.74 o                         
  -3   7  17      76689.30      61530.42      3707.71 o                         
  -5   8  17      22802.79      18945.21      2927.09 o                         
  -2   8  17      39370.78      42349.28      3630.31 o                         
  -7   9  17    1562139.50    1409187.00     16056.74 o                         
  -4   9  17      39794.72      30086.35      3752.07 o                         
  -1   9  17     134635.17     222461.38      6096.53 o                         
  -9  10  17    3914738.25    3751360.00     31411.98 o                         
  -6  10  17      15352.63      19331.60      3979.68 o                         
  -3  10  17    1481988.00    1625460.62     17204.40 o                         
  -8  11  17    6466621.50    6316400.50     59946.29 o                         
  -5  11  17     185526.33     157407.12      5816.23 o                         
  -2  11  17    2224721.50    2172029.75     22753.71 o                         
 -10  12  17    4402541.00    4568372.00     45395.03 o                         
  -7  12  17     877173.88     898776.31     12997.58 o                         
  -4  12  17    1239380.38    1396162.62     18181.07 o                         
  -1  12  17       2515.33      -1952.98      4191.67 o                         
 -12  13  17      49660.68      50643.28      5393.55 o                         
  -9  13  17    5148189.50    5362081.50     51816.74 o                         
  -6  13  17     791781.94     740635.00     19936.98 o                         
  -3  13  17     136334.58     147581.06      6015.35 o                         
 -11  14  17       1364.54      12006.93      4905.50 o                         
  -8  14  17     538351.75     500309.69     10779.50 o                         
  -5  14  17      11154.55      16015.17      4320.71 o                         
  -2  14  17     327081.09     304990.00      9791.12 o                         
 -13  15  17      76229.37      92419.12      6809.43 o                         
 -10  15  17      29681.02      29072.61      5615.58 o                         
  -7  15  17      12248.58      16548.23      4383.32 o                         
  -4  15  17       2601.34       7589.56      4508.71 o                         
  -1  15  17     107888.31     102556.41      6960.48 o                         
 -15  16  17      30270.92      49939.24      7104.35 o                         
 -12  16  17     349715.47     352802.81     10759.92 o                         
  -9  16  17      52028.54      38284.78      5639.97 o                         
  -6  16  17       2440.11      -2146.34      4492.20 o                         
  -3  16  17     490522.47     498107.12     11420.56 o                         
 -14  17  17      13679.29      -1477.30      6852.82 o                         
 -11  17  17     139089.97     111663.09      7149.29 o                         
  -8  17  17     760428.25     871337.88     14717.17 o                         
  -5  17  17     561978.56     567435.69     11816.08 o                         
  -2  17  17     794906.38     800789.62     15950.33 o                         
 -16  18  17     171372.09     228549.42      9362.11 o                         
 -13  18  17     339218.31     378687.59     11208.61 o                         
 -10  18  17     953106.56     939911.19     18962.91 o                         
  -7  18  17      64015.30      42863.60      6462.07 o                         
  -4  18  17     985343.69     930829.69     16449.81 o                         
  -1  18  17      83459.62      66884.62      7339.78 o                         
 -18  19  17     643241.19     666482.38     10919.08 o                         
 -15  19  17     699959.00     667113.44     15307.01 o                         
 -12  19  17    1658952.75    1524601.62     28994.26 o                         
  -9  19  17    1176779.62    1242436.25     20131.69 o                         
  -6  19  17     321184.66     289421.47     10504.84 o                         
  -3  19  17       5498.33      19070.16      5927.77 o                         
 -17  20  17    2769798.75    2641796.25     21907.28 o                         
 -14  20  17    2424119.50    2438331.00     28522.63 o                         
 -11  20  17     935331.25    1001940.44     32603.18 o                         
  -8  20  17      32479.18      42373.84      8359.68 o                         
  -5  20  17     158272.22     167558.83      6842.75 o                         
  -2  20  17        428.10      -2631.14      4877.15 o                         
 -19  21  17     720410.00     734688.88     11098.51 o                         
 -16  21  17    2252556.25    2409198.00     19251.22 o                         
 -13  21  17     755003.00     770540.25     12299.66 o                         
 -10  21  17      39576.83      73691.90      6815.80 o                         
  -7  21  17      69433.62      63845.34      6018.78 o                         
  -4  21  17     564864.25     598257.44     12625.64 o                         
  -1  21  17      18660.40      19662.38      5273.25 o                         
 -21  22  17         12.95       -627.07      5250.00 o                         
 -18  22  17     586206.69     525278.50      9182.80 o                         
 -15  22  17     333091.34     328576.41      8022.23 o                         
 -12  22  17     611201.25     602500.06     11872.20 o                         
  -9  22  17      55566.64      41490.96      5946.36 o                         
  -6  22  17     508020.06     494807.19     10483.58 o                         
  -3  22  17     592929.69     564470.19     10476.64 o                         
 -20  23  17        273.15      -4991.11      4991.11 o                         
 -17  23  17      41119.70      42145.58      5872.47 o                         
 -14  23  17     585220.88     576372.25     10630.49 o                         
 -11  23  17    1075895.00     996088.06     15038.10 o                         
  -8  23  17     565817.38     544695.81     11005.52 o                         
  -5  23  17     589582.50     579429.69     10805.44 o                         
  -2  23  17     210902.95     209530.12      7545.79 o                         
 -22  24  17      33017.64      29843.48      5351.78 o                         
 -19  24  17      18263.44      11844.72      5652.14 o                         
 -16  24  17     589901.81     524506.69     10771.66 o                         
 -13  24  17    1979956.62    2023446.75     20318.85 o                         
 -10  24  17      48244.63      46774.59      6574.60 o                         
  -7  24  17     228492.94     234025.89      8180.95 o                         
  -4  24  17    1156609.50    1177183.12     16151.82 o                         
  -1  24  17      15625.48      32632.18      5921.92 o                         
 -24  25  17     109779.63     122175.89      6507.18 o                         
 -21  25  17     196061.06     221266.97      7557.61 o                         
 -18  25  17     146257.89     153924.08      7158.09 o                         
 -15  25  17     523745.31     533003.31     11049.22 o                         
 -12  25  17     449649.91     447323.69     11200.31 o                         
  -9  25  17     532734.56     520343.62     10956.23 o                         
  -6  25  17     360478.44     373446.62      9584.63 o                         
  -3  25  17      58223.04      72206.86      6581.70 o                         
 -23  26  17     346878.00     361534.97     11367.57 o                         
 -20  26  17     415919.62     400500.16      9172.88 o                         
 -17  26  17      41157.76      44377.71      5820.94 o                         
 -14  26  17     333185.03     305711.44      9511.45 o                         
 -11  26  17       2303.77       6713.70      5810.69 o                         
  -8  26  17      18019.74      19581.48      6067.14 o                         
  -5  26  17     652846.62     679649.44     13181.90 o                         
  -2  26  17      21188.24      29626.54      5420.14 o                         
 -22  27  17     479712.47     464002.69      9873.37 o                         
 -19  27  17     331265.91     330039.75      9140.86 o                         
 -16  27  17     102712.65     104450.16      7697.94 o                         
 -13  27  17     483834.38     546440.75     11532.60 o                         
 -10  27  17      17804.77      32042.03      6787.10 o                         
  -7  27  17     155459.64     143044.19      7793.46 o                         
  -4  27  17      28086.62      17129.60      5866.75 o                         
 -21  28  17     199601.41     190973.16      7114.36 o                         
 -18  28  17      92052.42      86530.35      6370.63 o                         
 -15  28  17     711380.62     674102.31     14819.62 o                         
 -12  28  17     707195.44     730827.62     13445.22 o                         
  -9  28  17      75847.96      64177.86      6496.96 o                         
 -17  29  17       1282.65       9139.00      5864.22 o                         
 -14  29  17    1453855.62    1415424.50     22495.10 o                         
 -11  29  17     834736.44     833890.56     13923.42 o                         
  -1   2  18      70945.68      97039.13      3888.60 o                         
  -3   3  18     205361.67     408380.88     10323.26 o                         
   0   3  18    1185101.50    2243826.50     41331.90 o                         
  -2   4  18      57919.38      16257.09      3797.02 o                         
  -4   5  18    4138331.75    4493066.00     46721.98 o                         
  -1   5  18    1287393.00    1789901.62     21599.74 o                         
  -6   6  18    3449472.25    3695781.50     48487.53 o                         
  -3   6  18    1073579.25    1037668.50     17312.01 o                         
   0   6  18     118886.77     224265.77     14522.58 o                         
  -5   7  18     617146.62     801954.94      9963.96 o                         
  -2   7  18     545181.62     643068.75      9070.72 o                         
  -7   8  18     711122.75     942651.38     12288.57 o                         
  -4   8  18      21797.23      21555.96      3026.33 o                         
  -1   8  18     307863.75     224696.16      6961.30 o                         
  -9   9  18    1476110.38    1664330.88     22672.17 o                         
  -6   9  18     245975.53     218781.52      6042.62 o                         
  -3   9  18     251559.73     266444.88      6496.60 o                         
   0   9  18    2035860.38    2479330.50     35499.24 o                         
  -8  10  18    4215345.00    4108657.50     34940.43 o                         
  -5  10  18    1218097.00    1290706.12     14558.90 o                         
  -2  10  18    9621662.00    9375977.00     78968.25 o                         
 -10  11  18     293085.22     176167.17      6024.67 o                         
  -7  11  18     942618.25    1078918.12     14398.08 o                         
  -4  11  18    2270754.50    2407057.00     24503.89 o                         
  -1  11  18    1415934.38    1282020.50     15751.42 o                         
 -12  12  18       8777.30       1053.51      5806.87 o                         
  -9  12  18    1053417.88    1186703.00     16220.82 o                         
  -6  12  18     442753.12     412522.59      9175.18 o                         
  -3  12  18    1349275.50    1526879.88     18507.27 o                         
   0  12  18    1359036.62    1253928.62     23070.98 o                         
 -11  13  18    1388776.75    1420874.75     17854.23 o                         
  -8  13  18     653089.44     648818.19     12902.44 o                         
  -5  13  18    2050714.50    1897514.00     21740.14 o                         
  -2  13  18      47379.55      66488.43      5022.93 o                         
 -13  14  18     500473.03     484826.84     12314.26 o                         
 -10  14  18     518633.25     490678.97     10530.58 o                         
  -7  14  18        319.42       2863.81      4291.39 o                         
  -4  14  18      91829.73      87347.37      5622.44 o                         
  -1  14  18     144405.53     165833.41      7504.11 o                         
 -15  15  18       9414.45      12706.56      7782.77 o                         
 -12  15  18     534185.38     623953.69     13253.65 o                         
  -9  15  18      37275.32      33137.82      5077.85 o                         
  -6  15  18     469736.28     520560.69      9893.38 o                         
  -3  15  18     103254.95      88239.70      6457.30 o                         
   0  15  18    3744871.00    3949362.00     61033.26 o                         
 -14  16  18        256.67       5876.10      5914.57 o                         
 -11  16  18     448099.19     449418.28     11042.13 o                         
  -8  16  18    2720314.25    2541587.00     27326.26 o                         
  -5  16  18     908732.62     977988.88     13813.37 o                         
  -2  16  18     497639.12     557280.81     11967.53 o                         
 -16  17  18    1230122.12    1198789.25     19340.89 o                         
 -13  17  18    1558984.62    1567722.25     23051.40 o                         
 -10  17  18     116751.98     109867.85      7341.08 o                         
  -7  17  18    2358957.50    2337102.00     26917.16 o                         
  -4  17  18     533989.56     496895.56     11127.92 o                         
  -1  17  18    1645588.12    1552964.62     22994.79 o                         
 -18  18  18     136224.09     153405.16      9713.66 o                         
 -15  18  18     227807.03     268479.84     16096.09 o                         
 -12  18  18     297279.84     256897.61     11042.92 o                         
  -9  18  18     371304.69     420192.84     13460.70 o                         
  -6  18  18     986068.19    1014711.19     15217.38 o                         
  -3  18  18     130184.90     120734.28      7834.16 o                         
   0  18  18        807.58      -1815.63      7879.52 o                         
 -17  19  18     181211.58     183269.80      6691.24 o                         
 -14  19  18     116333.19      80051.63      8639.16 o                         
 -11  19  18      37650.12      30380.66      8603.75 o                         
  -8  19  18     436151.81     375265.84     16512.78 o                         
  -5  19  18     106115.75     119053.77      8044.74 o                         
  -2  19  18     323424.84     376820.62     10618.85 o                         
 -19  20  18    1723369.50    1796884.38     17216.70 o                         
 -16  20  18    3473156.25    3572406.00     25449.91 o                         
 -13  20  18      91279.14     102559.26      9518.19 o                         
 -10  20  18    1771390.38    1906703.88     42846.34 o                         
  -7  20  18     145200.34     121436.77      8416.86 o                         
  -4  20  18     529356.12     484517.16      9774.11 o                         
  -1  20  18     641297.44     662708.12     11848.93 o                         
 -21  21  18     443465.66     380691.47     13511.75 o                         
 -18  21  18        308.64       3179.98      4816.12 o                         
 -15  21  18    2413953.75    2317920.50     20046.26 o                         
 -12  21  18      88111.05      82289.06      6322.25 o                         
  -9  21  18      53840.33      44488.73      6377.64 o                         
  -6  21  18      84611.17     101646.66      6460.42 o                         
  -3  21  18      90775.70     100621.07      6412.17 o                         
   0  21  18     106550.41     112663.54      8964.79 o                         
 -20  22  18     242265.14     226532.55      6673.43 o                         
 -17  22  18    2481953.50    2623386.50     20949.12 o                         
 -14  22  18       1164.55      -2427.43      5216.97 o                         
 -11  22  18     156996.86     192943.14      7985.86 o                         
  -8  22  18      42786.22      43298.19      5966.31 o                         
  -5  22  18      16574.99      18695.26      5855.04 o                         
  -2  22  18      73825.85      69450.06      5914.26 o                         
 -22  23  18     138034.47     139551.06      6145.84 o                         
 -19  23  18      16304.79      14745.21      5724.48 o                         
 -16  23  18     219833.92     198096.73      7389.18 o                         
 -13  23  18      10438.43      11236.57      5518.00 o                         
 -10  23  18       1762.35      -1658.12      5547.79 o                         
  -7  23  18      34240.90      40565.98      6046.44 o                         
  -4  23  18     186563.53     186580.42      8319.20 o                         
  -1  23  18    1037661.69    1005876.00     14360.87 o                         
 -24  24  18     247103.70     295253.44     12741.29 o                         
 -21  24  18     307798.94     328263.25      8281.43 o                         
 -18  24  18      87866.27     102069.53      6643.61 o                         
 -15  24  18       3417.07       3428.21      5694.26 o                         
 -12  24  18      96973.75     128098.49      7030.98 o                         
  -9  24  18       3512.09       6742.78      5763.18 o                         
  -6  24  18     123180.61     140987.67      7188.05 o                         
  -3  24  18        198.68       3620.41      6010.72 o                         
   0  24  18     143635.22     144757.77      9660.53 o                         
 -23  25  18     519496.19     487935.78     10338.88 o                         
 -20  25  18     329605.41     335998.47      8393.54 o                         
 -17  25  18      35760.67      22905.83      5892.38 o                         
 -14  25  18      34759.36      34038.43      6041.57 o                         
 -11  25  18      39371.75      29776.03      6669.52 o                         
  -8  25  18       3220.38      -3005.87      5848.29 o                         
  -5  25  18     128599.55     142099.03      7447.95 o                         
  -2  25  18     619903.38     608506.19     11483.29 o                         
 -22  26  18     180920.08     182989.38      6977.83 o                         
 -19  26  18       4358.61        622.81      5512.01 o                         
 -16  26  18      10560.38       9474.52      6167.59 o                         
 -13  26  18     527309.75     523587.62     14455.47 o                         
 -10  26  18        240.32      -2034.25      6114.78 o                         
  -7  26  18     247826.81     251334.97      9688.44 o                         
  -4  26  18      24003.46      32314.68      6337.88 o                         
 -21  27  18       1069.28      -3696.84      5636.04 o                         
 -18  27  18     120763.20     118430.59      7137.25 o                         
 -15  27  18      13558.42        868.30      6422.10 o                         
 -12  27  18     138538.64     170256.27      8018.96 o                         
  -9  27  18     190960.95     194017.39      8656.23 o                         
  -6  27  18     577570.25     541132.25     12561.97 o                         
 -20  28  18     212815.84     189212.30      7261.70 o                         
 -17  28  18     138416.67     135101.02      7184.08 o                         
 -14  28  18      37713.77      58762.68      6237.28 o                         
 -11  28  18      12057.15       3213.18      5909.74 o                         
  -8  28  18     221666.95     231685.38      7614.78 o                         
 -16  29  18      21259.38      25096.90      6216.54 o                         
 -13  29  18     124585.62     135581.34      7734.98 o                         
  -2   3  19    1657672.50    1620309.88     19780.31 o                         
  -1   4  19     299611.12     267347.16      6936.19 o                         
  -3   5  19     921984.81    1126939.38     13647.81 o                         
  -5   6  19       4274.59       7429.27      2708.15 o                         
  -2   6  19     170600.39     229974.02      6570.89 o                         
  -4   7  19       6590.79       1652.08      2636.56 o                         
  -1   7  19     149104.84     131297.23      5463.08 o                         
  -6   8  19     192916.95     211608.08      5058.69 o                         
  -3   8  19        736.56       2290.62      2938.40 o                         
  -8   9  19    1176852.00    1093433.75     11691.05 o                         
  -5   9  19     190601.77     234486.95      6961.29 o                         
  -2   9  19     568213.69     557013.44      9146.45 o                         
  -7  10  19    1115013.62    1164725.50     12802.62 o                         
  -4  10  19       1791.00       7007.42      3811.54 o                         
  -1  10  19     719467.62     667656.06     10205.21 o                         
  -9  11  19    4305139.00    3990399.25     36760.94 o                         
  -6  11  19       7008.97      18729.78      4667.37 o                         
  -3  11  19    2790160.25    3224106.75     31337.70 o                         
 -11  12  19     365602.72     349243.72      8280.26 o                         
  -8  12  19    3969869.75    4110013.00     43072.39 o                         
  -5  12  19    1017900.19     940166.25     12921.26 o                         
  -2  12  19     634730.50     626649.19     11392.55 o                         
 -10  13  19    1815429.50    1785007.25     24643.02 o                         
  -7  13  19    1401094.00    1369531.25     17034.06 o                         
  -4  13  19      63121.65      63273.95      5461.02 o                         
  -1  13  19     158799.52     153575.31      6927.30 o                         
 -12  14  19     230347.33     234246.75      9617.30 o                         
  -9  14  19     488421.44     500279.53     11954.47 o                         
  -6  14  19     547891.56     598988.19     10726.20 o                         
  -3  14  19     260656.98     320769.22     13240.57 o                         
 -14  15  19       3433.40       9573.81      6306.28 o                         
 -11  15  19     162592.45     170106.39      8156.52 o                         
  -8  15  19      20491.84       9797.02      4483.10 o                         
  -5  15  19       1797.01       2934.06      4293.90 o                         
  -2  15  19       8250.50       3436.61      5221.93 o                         
 -13  16  19     268868.69     260033.03      9997.35 o                         
 -10  16  19      37418.88      40172.87      6106.15 o                         
  -7  16  19       7868.82       5237.91      4930.17 o                         
  -4  16  19     269187.16     290285.75      8681.81 o                         
  -1  16  19     437732.72     402143.38     11524.32 o                         
 -15  17  19        191.08       6989.77      7120.72 o                         
 -12  17  19     463509.25     387978.09     10678.66 o                         
  -9  17  19     632617.81     653425.38     13876.08 o                         
  -6  17  19     283570.91     241230.38      7910.99 o                         
  -3  17  19    1856436.88    1831612.38     23761.45 o                         
 -17  18  19     214104.64     223390.58      8411.15 o                         
 -14  18  19     315654.06     395930.28     12399.67 o                         
 -11  18  19     832200.06     765084.12     15923.51 o                         
  -8  18  19     592836.50     524464.31     15665.79 o                         
  -5  18  19    1666920.12    1653072.50     21027.27 o                         
  -2  18  19     484299.38     472006.84     17546.15 o                         
 -16  19  19    1026798.94    1013361.88     15371.65 o                         
 -13  19  19    1705163.38    1614601.25     26704.96 o                         
 -10  19  19    2095947.25    2146168.50     31503.87 o                         
  -7  19  19     105799.90     105270.23      7390.57 o                         
  -4  19  19     150129.77     139805.39      8836.22 o                         
  -1  19  19      76644.21      79564.63      5795.55 o                         
 -18  20  19    1435386.62    1429308.50     15136.26 o                         
 -15  20  19    2240039.50    2193755.50     21003.99 o                         
 -12  20  19    1580877.75    1729826.50     28778.77 o                         
  -9  20  19     187221.12     190843.44     10750.02 o                         
  -6  20  19      14048.08      23597.26      6531.90 o                         
  -3  20  19      99212.34      78895.38      5797.12 o                         
 -20  21  19      63640.44      65262.45      5381.58 o                         
 -17  21  19    2417743.50    2461803.75     19869.11 o                         
 -14  21  19    1925233.75    1998930.75     18941.77 o                         
 -11  21  19      25638.78       4831.00      5733.91 o                         
  -8  21  19      18681.60      23890.21      5438.64 o                         
  -5  21  19     549331.19     562994.62     10145.84 o                         
  -2  21  19      78630.12      87580.07      5897.70 o                         
 -19  22  19     267835.16     232706.52      6810.81 o                         
 -16  22  19     602215.75     563632.50     10190.64 o                         
 -13  22  19     101617.67     103024.52      6187.38 o                         
 -10  22  19     271533.88     279938.91      8885.69 o                         
  -7  22  19     184842.44     188476.03      7084.98 o                         
  -4  22  19     570575.25     551518.00     12293.91 o                         
  -1  22  19      45535.83      50608.54      6018.65 o                         
 -21  23  19         17.22      -2954.63      5435.28 o                         
 -18  23  19       8447.34      17029.99      5462.44 o                         
 -15  23  19     146134.52     145749.61      6175.20 o                         
 -12  23  19    1977071.75    1957295.75     21999.84 o                         
  -9  23  19      62001.26      83523.22      6412.75 o                         
  -6  23  19      79050.20      73421.95      6410.49 o                         
  -3  23  19     673233.12     653742.25     12942.61 o                         
 -23  24  19       5278.48       9916.08      6167.81 o                         
 -20  24  19      17451.90      16231.41      5559.47 o                         
 -17  24  19     570771.44     523589.94     10627.62 o                         
 -14  24  19    1146005.12    1093163.25     14647.96 o                         
 -11  24  19     650133.25     661538.12     12072.13 o                         
  -8  24  19     403736.16     427736.00     10190.24 o                         
  -5  24  19     600587.06     618134.12     12081.67 o                         
  -2  24  19       4858.91      -1789.98      5326.41 o                         
 -22  25  19     140829.44     142607.62      6908.34 o                         
 -19  25  19       1061.86        568.97      5475.99 o                         
 -16  25  19     346462.62     376034.62      9927.68 o                         
 -13  25  19     825167.00     811529.44     12818.89 o                         
 -10  25  19     133426.89     149219.97      8100.82 o                         
  -7  25  19      67452.51      92910.52      6875.52 o                         
  -4  25  19     711448.69     765317.69     14434.44 o                         
  -1  25  19      15560.26      18198.20      6404.33 o                         
 -24  26  19      60685.92      66458.20      6205.93 o                         
 -21  26  19     591900.75     581252.75     11560.04 o                         
 -18  26  19       6025.55        457.48      5738.21 o                         
 -15  26  19     144745.77     124975.81      7162.72 o                         
 -12  26  19     142959.59     140335.48      8206.34 o                         
  -9  26  19     169934.14     161145.50      7662.07 o                         
  -6  26  19     688319.56     673451.69     13362.80 o                         
  -3  26  19      18047.22      22573.83      5623.31 o                         
 -23  27  19      95201.80      87329.73      7066.24 o                         
 -20  27  19     543226.19     532799.62     10258.53 o                         
 -17  27  19       1641.25       3430.27      6113.81 o                         
 -14  27  19     417499.88     457041.62     10928.87 o                         
 -11  27  19      33873.78      49388.73      6802.26 o                         
  -8  27  19      30450.52      42597.46      5834.02 o                         
  -5  27  19     461049.44     435508.16     12543.51 o                         
 -19  28  19     177355.78     167091.34      7603.97 o                         
 -16  28  19     227095.19     203959.06      7765.65 o                         
 -13  28  19     884524.94     901078.50     14110.73 o                         
 -10  28  19     180560.47     159488.39      7993.89 o                         
  -7  28  19     234704.53     218090.94     10033.85 o                         
 -18  29  19      38265.89      25111.91      5789.93 o                         
 -15  29  19     788737.00     750429.25     13297.79 o                         
 -12  29  19     943403.50     937660.25     14774.80 o                         
   0   1  20    1248987.00    1102204.88     28932.39 o                         
  -2   2  20      76198.80      27199.33      5934.93 o                         
  -1   3  20      52988.21       4975.12      4727.25 o                         
  -3   4  20     436525.28     206461.61      6063.25 o                         
   0   4  20     915746.44    1248267.88     26713.40 o                         
  -5   5  20    4569331.50    4636163.00     65675.74 o                         
  -2   5  20    2276719.00    2208636.00     25620.27 o                         
  -4   6  20     962020.06    1029951.88     14193.55 o                         
  -1   6  20      87132.53      43009.22      4210.44 o                         
  -6   7  20      85220.45      75695.71      3470.65 o                         
  -3   7  20      48026.46      78926.98      3919.24 o                         
   0   7  20    1333058.62    1056773.00     19649.48 o                         
  -8   8  20    2566339.00    2596683.50     33872.53 o                         
  -5   8  20     739049.19     719445.06     10146.22 o                         
  -2   8  20     258483.02     251223.83      6005.18 o                         
  -7   9  20     283700.94     252924.08      5622.68 o                         
  -4   9  20     167900.44     172589.56      5603.07 o                         
  -1   9  20    4128263.25    3403442.75     32622.23 o                         
  -9  10  20     657704.56     601731.12      9287.26 o                         
  -6  10  20     484926.34     511905.72      8735.13 o                         
  -3  10  20    5588148.50    5899532.00     49266.66 o                         
   0  10  20    4976748.00    4984201.50     60187.17 o                         
 -11  11  20     561707.50     488510.03     13167.21 o                         
  -8  11  20     134303.70     153941.03      5957.09 o                         
  -5  11  20     207624.78     215734.91      8379.35 o                         
  -2  11  20    3348597.25    3572851.25     34479.19 o                         
 -10  12  20     705838.62     717133.81     12571.29 o                         
  -7  12  20     305106.84     271384.34      7917.49 o                         
  -4  12  20    3896407.25    3887496.00     40366.91 o                         
  -1  12  20     994696.94     932515.12     13937.52 o                         
 -12  13  20     356328.62     328493.84     15895.76 o                         
  -9  13  20     180214.19     156221.02      7429.78 o                         
  -6  13  20    2066232.38    1999417.88     23532.85 o                         
  -3  13  20      89933.76      83328.89      5476.32 o                         
   0  13  20     142276.50     120872.71     11773.93 o                         
 -14  14  20     724249.56     713443.62     20017.83 o                         
 -11  14  20     900060.31     865085.75     14222.84 o                         
  -8  14  20      10303.02      21331.01      4801.28 o                         
  -5  14  20     420430.44     316681.06      9451.72 o                         
  -2  14  20      22638.41      41668.68      5748.83 o                         
 -13  15  20     196260.58     243751.25     10995.78 o                         
 -10  15  20         26.62        219.89      5091.60 o                         
  -7  15  20    1763683.75    1605504.75     18099.62 o                         
  -4  15  20       8987.76       8427.72      4445.12 o                         
  -1  15  20    1470256.75    1514621.25     19838.03 o                         
 -15  16  20     182414.05     192674.23      8603.87 o                         
 -12  16  20    1008633.44    1076428.38     21023.05 o                         
  -9  16  20     122881.51     119678.21      7274.92 o                         
  -6  16  20    1750242.00    1715271.62     19509.95 o                         
  -3  16  20        363.52        457.24      5071.58 o                         
   0  16  20    4204966.50    4256272.50     66073.39 o                         
 -17  17  20    1792842.88    1942374.25     33310.88 o                         
 -14  17  20       5329.56      -6681.23      6681.23 o                         
 -11  17  20      86509.88      74953.27      6730.95 o                         
  -8  17  20    1099292.38    1187089.75     16827.67 o                         
  -5  17  20    1244861.62    1257057.62     16384.09 o                         
  -2  17  20     477477.62     445931.53     12313.05 o                         
 -16  18  20    1768254.00    1711804.88     22875.85 o                         
 -13  18  20    1668390.38    1604409.12     23391.43 o                         
 -10  18  20      23627.59      42482.16      7339.00 o                         
  -7  18  20    1203823.88    1293954.38     19487.46 o                         
  -4  18  20     125565.73     121504.33      7789.39 o                         
  -1  18  20     464936.75     486433.09     11812.66 o                         
 -18  19  20      99280.77     112973.36      6042.05 o                         
 -15  19  20    1152166.00    1081825.38     18621.42 o                         
 -12  19  20       1671.21      -6624.33      6624.33 o                         
  -9  19  20    1429363.62    1208110.88     22958.37 o                         
  -6  19  20     118292.00     113836.45     10417.12 o                         
  -3  19  20     421330.72     461960.50     15744.12 o                         
   0  19  20     998307.38    1075979.50     20779.16 o                         
 -20  20  20    1134133.62    1130275.75     18900.79 o                         
 -17  20  20     542494.31     635804.69      9687.33 o                         
 -14  20  20     583436.31     624236.62     16607.35 o                         
 -11  20  20     552071.94     651080.62     16805.89 o                         
  -8  20  20      53190.64      96840.82      7291.68 o                         
  -5  20  20      12771.61      15405.67      5719.73 o                         
  -2  20  20       7885.18       8978.40      5248.17 o                         
 -19  21  20     674786.25     699098.75     11997.99 o                         
 -16  21  20    4669052.50    4365746.50     29217.15 o                         
 -13  21  20      82655.00      92450.23      6141.94 o                         
 -10  21  20     917077.25     777055.19     13628.72 o                         
  -7  21  20      95639.63     115756.55      6591.33 o                         
  -4  21  20      58216.91      65319.45      5720.09 o                         
  -1  21  20     112417.62      83166.17      6256.17 o                         
 -21  22  20      67795.09      51916.91      5663.48 o                         
 -18  22  20     754442.75     815064.88     11177.02 o                         
 -15  22  20     514063.25     611085.50     10460.56 o                         
 -12  22  20         48.12      -2143.55      5414.56 o                         
  -9  22  20      87990.43      76870.82      6203.85 o                         
  -6  22  20       6575.85       5307.00      5640.96 o                         
  -3  22  20     172251.73     185667.98      7780.66 o                         
   0  22  20    1381010.12    1336532.62     28131.67 o                         
 -23  23  20      79719.60     108940.61      9812.86 o                         
 -20  23  20      82241.14     100438.22      6760.24 o                         
 -17  23  20     950378.19     960503.06     12916.27 o                         
 -14  23  20      34801.60      39675.55      5507.24 o                         
 -11  23  20          5.52      -3119.88      5759.77 o                         
  -8  23  20      46240.09      34271.46      5897.20 o                         
  -5  23  20     627478.12     649867.12     11779.90 o                         
  -2  23  20     101929.64      75704.55      6577.46 o                         
 -22  24  20     255230.48     271833.16      7900.41 o                         
 -19  24  20      18023.81      22904.19      5986.52 o                         
 -16  24  20      20846.95      28040.99      6136.12 o                         
 -13  24  20       3509.69      22234.53      5481.18 o                         
 -10  24  20       9138.74       9014.12      5700.60 o                         
  -7  24  20     120907.81     124481.85      7572.43 o                         
  -4  24  20      31417.56      18065.74      6402.76 o                         
  -1  24  20         74.92       2343.56      5916.04 o                         
 -24  25  20     133011.12     129382.50      6800.93 o                         
 -21  25  20     382589.19     371514.03      9731.39 o                         
 -18  25  20      27999.98      13088.10      5737.69 o                         
 -15  25  20      30053.71      24442.51      5971.20 o                         
 -12  25  20     525303.75     489197.44     10391.19 o                         
  -9  25  20      42721.94      42296.57      6291.24 o                         
  -6  25  20      20079.98      19041.50      6602.20 o                         
  -3  25  20     159268.72     172489.52      7927.03 o                         
   0  25  20    2119148.75    2154678.00     28268.10 o                         
 -23  26  20     125115.37     124796.91      6760.90 o                         
 -20  26  20      18174.69       8274.51      6353.91 o                         
 -17  26  20      15313.45      10413.89      5509.54 o                         
 -14  26  20      32745.17      29053.87      6611.00 o                         
 -11  26  20      47533.32      46879.79      6350.29 o                         
  -8  26  20       6664.27       6555.43      6281.64 o                         
  -5  26  20     284289.75     270038.69      8434.08 o                         
  -2  26  20    1465756.50    1398711.75     16674.93 o                         
 -22  27  20      69775.16      66072.32      6343.57 o                         
 -19  27  20       1363.98        521.67      5763.57 o                         
 -16  27  20      15885.31      21253.66      6273.97 o                         
 -13  27  20       5500.73      12951.57      7913.14 o                         
 -10  27  20      71713.39      83571.51      7058.02 o                         
  -7  27  20     426205.19     401174.66      9258.41 o                         
  -4  27  20      51129.19      54333.96      5575.90 o                         
 -21  28  20       9269.73      19272.99      6032.62 o                         
 -18  28  20     306034.44     308181.16      9148.62 o                         
 -15  28  20     227048.08     250536.25      7822.06 o                         
 -12  28  20      54196.93      59167.53      6060.10 o                         
  -9  28  20      91826.31      74205.66      7014.54 o                         
 -17  29  20      17427.72      15315.55      6002.93 o                         
 -14  29  20     320038.62     312795.31      8701.86 o                         
 -11  29  20     126636.12     128899.65      8041.26 o                         
  -1   2  21      19756.61       4119.06      3210.91 o                         
  -2   4  21      89242.13     215588.61      7138.04 o                         
  -4   5  21     660101.25     812627.69     11866.68 o                         
  -1   5  21     919048.00    1189566.12     15646.26 o                         
  -3   6  21     127996.63     116615.07      4535.70 o                         
  -5   7  21     138296.17     123593.40      4331.18 o                         
  -2   7  21     686150.00     723080.06     10446.70 o                         
  -7   8  21     954620.69     918505.00     12759.84 o                         
  -4   8  21       7693.15      18646.48      3278.04 o                         
  -1   8  21      26529.60       6986.43      3744.34 o                         
  -6   9  21       1675.97       -858.68      3625.58 o                         
  -3   9  21         44.18      22559.09      3512.23 o                         
  -8  10  21    2724348.50    3008468.50     27488.30 o                         
  -5  10  21     729430.19     859086.75     11740.24 o                         
  -2  10  21    1540235.88    1359643.88     15583.13 o                         
 -10  11  21     367140.78     303001.72      7397.68 o                         
  -7  11  21     798777.38     767561.56     11264.34 o                         
  -4  11  21     370999.12     466916.41     10421.03 o                         
  -1  11  21    1193220.62    1324697.88     15672.26 o                         
  -9  12  21    2428654.50    2306036.50     25794.66 o                         
  -6  12  21     576190.00     593285.38     10348.29 o                         
  -3  12  21    2003006.38    1968234.50     23427.29 o                         
 -11  13  21        713.50       2815.82      4334.74 o                         
  -8  13  21    1678040.75    1588597.25     22514.63 o                         
  -5  13  21     459809.47     490281.41     11798.30 o                         
  -2  13  21      61992.61      67640.68      5308.66 o                         
 -13  14  21     100289.55     130980.48      7678.92 o                         
 -10  14  21     147484.66     175102.95      7088.99 o                         
  -7  14  21    1204897.25    1144944.38     15820.78 o                         
  -4  14  21     223076.14     223724.91      7325.41 o                         
  -1  14  21     116880.05     113555.97      6674.91 o                         
 -12  15  21     504906.31     501561.06     12375.73 o                         
  -9  15  21      37843.21      27305.11      5168.93 o                         
  -6  15  21     275604.41     300096.97      8064.95 o                         
  -3  15  21      88462.21     128005.62      7149.46 o                         
 -14  16  21      28275.15      34548.83      6613.58 o                         
 -11  16  21     337848.06     328627.44      9703.31 o                         
  -8  16  21       2917.19       9666.27      4902.74 o                         
  -5  16  21     429745.88     423762.66      9746.59 o                         
  -2  16  21     664801.25     629821.19     12648.94 o                         
 -16  17  21      38432.54      22900.95      7129.18 o                         
 -13  17  21     617795.56     570026.06     14243.53 o                         
 -10  17  21     467481.28     544013.38     12944.07 o                         
  -7  17  21      34610.54      20731.75      5646.46 o                         
  -4  17  21    2052484.12    2067571.38     24094.39 o                         
  -1  17  21     791191.38     762731.56     16008.41 o                         
 -15  18  21     405375.66     492193.53     16885.88 o                         
 -12  18  21     913877.62     890497.94     18770.79 o                         
  -9  18  21    1147545.75    1043661.88     19568.16 o                         
  -6  18  21    1266172.62    1286560.88     18222.96 o                         
  -3  18  21    1776080.38    1705166.62     23408.44 o                         
 -17  19  21     827191.06     823979.44     11452.90 o                         
 -14  19  21    1412502.88    1317496.88     21535.88 o                         
 -11  19  21    2182027.50    2131456.75     31715.84 o                         
  -8  19  21     148800.86     198473.30      9544.69 o                         
  -5  19  21    1082950.00    1059866.88     19152.52 o                         
  -2  19  21     143125.67     151565.70      7465.58 o                         
 -19  20  21     175018.97     178637.20      6537.69 o                         
 -16  20  21    1997018.75    1926935.12     16733.43 o                         
 -13  20  21    2407548.25    2503144.75     32666.60 o                         
 -10  20  21    1216964.88    1215687.62     22891.86 o                         
  -7  20  21      72282.11      98884.70      7835.04 o                         
  -4  20  21     115081.51     100031.88      6237.18 o                         
  -1  20  21        835.85       1566.83      5138.91 o                         
 -18  21  21    1340870.88    1341545.12     14570.76 o                         
 -15  21  21    2321127.50    2504437.25     21838.72 o                         
 -12  21  21     138874.09     122207.77      6783.90 o                         
  -9  21  21       7412.37      14576.78      5595.32 o                         
  -6  21  21      92621.31     109964.91      6110.97 o                         
  -3  21  21     283021.84     283104.34      8389.72 o                         
 -20  22  21      50447.71      57251.11      5309.56 o                         
 -17  22  21     726845.50     622644.12     11688.99 o                         
 -14  22  21      48841.62      57858.59      5694.11 o                         
 -11  22  21     470131.59     460721.72     12696.70 o                         
  -8  22  21      50442.43      63372.49      6101.49 o                         
  -5  22  21     222914.94     199933.45      7454.75 o                         
  -2  22  21     175318.00     181901.12      7813.69 o                         
 -22  23  21        964.53      -1063.85      5274.67 o                         
 -19  23  21      56396.52      49488.55      6153.39 o                         
 -16  23  21      45040.95      59423.88      5800.56 o                         
 -13  23  21    1403522.62    1393992.50     16837.70 o                         
 -10  23  21     257184.91     248797.16      7953.13 o                         
  -7  23  21      22192.56      24031.52      6501.12 o                         
  -4  23  21     453202.66     465866.06     14091.32 o                         
  -1  23  21         79.03       4869.34      5480.60 o                         
 -21  24  21      28694.38      51485.94      5734.97 o                         
 -18  24  21     177585.50     139954.72      7155.41 o                         
 -15  24  21     454117.03     423170.91      9959.81 o                         
 -12  24  21    1667517.38    1765346.62     19180.33 o                         
  -9  24  21     135018.20     150315.34      7915.35 o                         
  -6  24  21      35525.47      30542.75      6336.60 o                         
  -3  24  21     275637.31     293979.62      8512.80 o                         
 -23  25  21      12030.45       7696.14      5592.93 o                         
 -20  25  21     143001.30     164243.61      6873.25 o                         
 -17  25  21     510746.22     528169.19     10972.90 o                         
 -14  25  21     335388.06     302998.62      9871.22 o                         
 -11  25  21     113489.01     117245.99      7312.90 o                         
  -8  25  21     201749.53     204032.78      8104.93 o                         
  -5  25  21     855178.06     860631.12     14645.48 o                         
  -2  25  21        519.13       -770.41      5540.93 o                         
 -22  26  21     266965.03     247512.02      8001.81 o                         
 -19  26  21      27103.71      33307.94      5707.90 o                         
 -16  26  21      61655.64      61902.46      5983.92 o                         
 -13  26  21     234220.20     207332.03      8907.64 o                         
 -10  26  21     134307.62     127766.09      7184.28 o                         
  -7  26  21     292941.47     318822.38      9213.09 o                         
  -4  26  21     481174.12     487879.44     10978.49 o                         
 -21  27  21     513049.09     510036.72      9764.49 o                         
 -18  27  21      23430.01      22272.54      6069.23 o                         
 -15  27  21     169004.75     183426.12      8086.34 o                         
 -12  27  21     161976.11     194090.23      7863.81 o                         
  -9  27  21      48644.49      55659.27      6368.89 o                         
  -6  27  21     901152.31     865182.12     14076.43 o                         
 -20  28  21     183430.17     184669.02      7090.78 o                         
 -17  28  21       9100.79      -3469.35      6515.30 o                         
 -14  28  21     736562.12     738384.62     13455.26 o                         
 -11  28  21     245884.19     250156.42      9544.03 o                         
  -8  28  21      54668.61      53349.70      6326.77 o                         
 -16  29  21     165416.09     173371.34      7592.35 o                         
 -13  29  21     798540.62     755692.69     13037.12 o                         
  -1   1  22    2825708.75    3108472.75     61154.09 o                         
   0   2  22     581721.44    1182118.88     24326.27 o                         
  -2   3  22     103696.48      16451.85      3998.95 o                         
  -4   4  22    1970684.75    2285593.50     36975.38 o                         
  -1   4  22      34530.05      -3186.25      3963.21 o                         
  -3   5  22    2397452.75    2023422.00     22675.05 o                         
   0   5  22     741361.50     897571.19     21878.01 o                         
  -5   6  22       5845.96      15636.86      3082.55 o                         
  -2   6  22    1125908.62    1136042.00     15396.98 o                         
  -7   7  22      23903.63      11308.93      4040.29 o                         
  -4   7  22     100068.71      90909.61      3923.32 o                         
  -1   7  22        347.93      -1373.63      3633.29 o                         
  -6   8  22     507092.44     541051.31      8129.41 o                         
  -3   8  22      96561.45      92200.98      4429.68 o                         
   0   8  22        980.36       1078.28      5927.15 o                         
  -8   9  22     425437.12     330572.03      6675.96 o                         
  -5   9  22        435.29      -1896.37      3314.50 o                         
  -2   9  22    2022465.50    2082207.62     20730.17 o                         
 -10  10  22     315151.22     188638.91     12266.82 o                         
  -7  10  22     124363.45      76433.41      4241.99 o                         
  -4  10  22    1222846.25    1355383.62     15238.16 o                         
  -1  10  22    8301010.00    7875356.00     67243.25 o                         
  -9  11  22       5363.49       2979.67      4093.84 o                         
  -6  11  22     174722.59     153144.55      6692.21 o                         
  -3  11  22    6027356.00    5881616.00     53314.33 o                         
   0  11  22    3479008.00    3559216.50     49590.30 o                         
 -11  12  22       1032.58       6238.28      4264.27 o                         
  -8  12  22     171424.53     186900.66      7562.44 o                         
  -5  12  22    4966398.00    4890144.00     45030.86 o                         
  -2  12  22     364605.91     373061.09     11461.67 o                         
 -13  13  22     213370.59     213766.80     11823.49 o                         
 -10  13  22     833160.44     825284.19     14334.56 o                         
  -7  13  22     272414.47     338028.97      9203.65 o                         
  -4  13  22    1495154.38    1500770.88     19286.47 o                         
  -1  13  22     476546.75     525365.88     11400.66 o                         
 -12  14  22     566716.94     631374.31     13452.38 o                         
  -9  14  22        294.38       7668.49      5235.41 o                         
  -6  14  22      75130.47      80571.18      5592.18 o                         
  -3  14  22     108002.45     100057.79      5842.24 o                         
   0  14  22    1468570.00    1504590.38     29593.42 o                         
 -14  15  22     286133.53     285653.31     13840.59 o                         
 -11  15  22     269949.94     277392.41      9460.06 o                         
  -8  15  22     543327.81     573748.12     11830.87 o                         
  -5  15  22     181396.98     183824.78      8013.96 o                         
  -2  15  22      57799.30      61430.60      6023.59 o                         
 -16  16  22     637718.19     698100.25     21441.79 o                         
 -13  16  22     247161.42     287657.50     15314.55 o                         
 -10  16  22     146653.86     172438.97      8396.37 o                         
  -7  16  22    1716103.00    1761628.62     25668.58 o                         
  -4  16  22        239.72       6615.43      4653.97 o                         
  -1  16  22    2977083.25    2958150.25     34943.14 o                         
 -15  17  22    1872523.88    1797865.25     25503.88 o                         
 -12  17  22    1734697.00    1760388.50     22685.56 o                         
  -9  17  22      71599.12      60553.09      6534.74 o                         
  -6  17  22    1543347.25    1502217.38     18895.69 o                         
  -3  17  22      25689.15      20778.54      5493.81 o                         
   0  17  22    1669284.25    1737106.88     35256.00 o                         
 -17  18  22    1139109.50    1087396.62     15839.09 o                         
 -14  18  22      55282.22      47363.54      8132.56 o                         
 -11  18  22       1193.94       2217.36      6425.44 o                         
  -8  18  22     828512.19     865862.06     21727.06 o                         
  -5  18  22     543144.75     591194.81     12528.23 o                         
  -2  18  22     577842.12     630774.00     14802.05 o                         
 -19  19  22     558476.19     513378.03     13514.31 o                         
 -16  19  22    2023342.75    2037475.62     19596.70 o                         
 -13  19  22     334238.22     384359.09     12617.08 o                         
 -10  19  22     778407.88     671026.31     16897.21 o                         
  -7  19  22     452227.19     402402.94     15426.71 o                         
  -4  19  22     100665.48     111031.79      7609.05 o                         
  -1  19  22     145472.91     150315.66      6864.23 o                         
 -18  20  22     188761.75     173456.67      6430.83 o                         
 -15  20  22    2330586.00    2412991.75     21039.41 o                         
 -12  20  22       1817.98      -7567.94      7567.94 o                         
  -9  20  22    1519193.62    1647718.62     24127.49 o                         
  -6  20  22      98311.50     123359.09      7530.78 o                         
  -3  20  22     129487.99     114947.57      5847.33 o                         
   0  20  22     870719.38     783882.12     17499.82 o                         
 -20  21  22     305091.72     296236.25      7354.42 o                         
 -17  21  22    2057577.50    1829639.25     15913.30 o                         
 -14  21  22     749183.19     789021.75     11846.43 o                         
 -11  21  22     706930.88     644380.88     12928.24 o                         
  -8  21  22     207585.92     247737.28      7842.34 o                         
  -5  21  22      68277.14      56942.48      5489.72 o                         
  -2  21  22     266634.69     280708.84      7795.90 o                         
 -22  22  22       8121.85      12983.50      7565.00 o                         
 -19  22  22       4649.49       5014.29      4599.89 o                         
 -16  22  22    2280832.50    2461281.50     20210.42 o                         
 -13  22  22     195329.66     162822.27      6834.49 o                         
 -10  22  22      21010.46      18310.34      5648.95 o                         
  -7  22  22      20546.55      15025.79      5695.74 o                         
  -4  22  22     669786.75     694560.62     15725.70 o                         
  -1  22  22     125494.29     127487.75      7673.15 o                         
 -21  23  22     116564.79     114439.66      6666.50 o                         
 -18  23  22     619381.00     573666.44      9919.79 o                         
 -15  23  22      69881.59      65516.21      5657.71 o                         
 -12  23  22      11129.20      19882.12      6039.96 o                         
  -9  23  22     144593.75     154019.94      7015.05 o                         
  -6  23  22     412314.88     405075.16     10320.88 o                         
  -3  23  22     251244.06     265900.53      9103.99 o                         
   0  23  22     353435.12     369127.97     14728.58 o                         
 -23  24  22      41400.50      33109.60      6627.10 o                         
 -20  24  22     248760.61     240387.66      7980.34 o                         
 -17  24  22     121959.79     118951.78      7165.25 o                         
 -14  24  22      95764.38      83512.70      6302.67 o                         
 -11  24  22      36221.31      49972.89      6083.91 o                         
  -8  24  22      31787.45      36427.26      6696.40 o                         
  -5  24  22     137433.78     138595.69      8471.36 o                         
  -2  24  22       6139.32      13957.22      5939.56 o                         
 -25  25  22          8.02        212.25      6929.99 o                         
 -22  25  22     110172.01     128202.00      6342.47 o                         
 -19  25  22      15420.32      18025.28      5624.70 o                         
 -16  25  22      68579.91      59601.77      6147.07 o                         
 -13  25  22     266058.28     225727.55      7591.92 o                         
 -10  25  22       1500.04      -3173.40      6165.97 o                         
  -7  25  22     134318.98     134629.45      7576.48 o                         
  -4  25  22       8336.47      16776.32      6160.36 o                         
  -1  25  22    1418780.88    1403704.50     15740.69 o                         
 -24  26  22      19372.45      16144.77      5446.29 o                         
 -21  26  22       3131.89       2696.72      5319.88 o                         
 -18  26  22      53893.98      40546.72      5713.32 o                         
 -15  26  22     107088.72     114309.89      6383.09 o                         
 -12  26  22     204571.59     221007.88      9340.87 o                         
  -9  26  22      11760.82      15864.59      6179.25 o                         
  -6  26  22     417987.88     415647.62      9980.90 o                         
  -3  26  22     436395.97     409075.66      9847.19 o                         
 -23  27  22      27453.85      15338.16      6343.41 o                         
 -20  27  22     157056.48     169760.48      6671.45 o                         
 -17  27  22       6471.94      -5756.22      5756.22 o                         
 -14  27  22     149848.94     165463.06      7613.56 o                         
 -11  27  22         51.25       4986.10      6157.87 o                         
  -8  27  22     108116.94      84138.95      7898.21 o                         
  -5  27  22     217168.72     215513.55      7819.95 o                         
 -19  28  22      42711.77      44811.09      6255.94 o                         
 -16  28  22      51983.65      47352.64      6979.00 o                         
 -13  28  22     572738.00     625848.56     12391.86 o                         
 -10  28  22       6229.33      -4301.59      6604.93 o                         
  -7  28  22     705330.88     734207.94     14952.74 o                         
 -15  29  22     406491.44     361344.97      9321.93 o                         
 -12  29  22     410025.12     385716.06     10028.99 o                         
  -1   3  23     100155.83     521932.09      9292.90 o                         
  -3   4  23     697474.00    1006135.38     13755.70 o                         
  -2   5  23     680161.62     906261.81     13004.21 o                         
  -4   6  23     212269.61     216188.14      5856.00 o                         
  -1   6  23     913249.88     854635.19     11496.70 o                         
  -6   7  23     673206.25     726514.12      9384.70 o                         
  -3   7  23     169793.39     239354.62      5983.07 o                         
  -5   8  23       4893.77       8675.25      3529.38 o                         
  -2   8  23      28367.47      21164.69      3596.65 o                         
  -7   9  23    1107841.88    1116294.38     12573.55 o                         
  -4   9  23     607639.06     550821.25      8171.96 o                         
  -1   9  23     855360.44     740466.38     10979.08 o                         
  -9  10  23    1504363.00    1262223.62     14500.39 o                         
  -6  10  23      25280.56      35058.88      4089.27 o                         
  -3  10  23      14019.55      12705.72      3941.77 o                         
  -8  11  23    1589113.00    1533058.88     17320.33 o                         
  -5  11  23     131439.56     149426.03      6207.94 o                         
  -2  11  23    4504065.00    4576176.00     42721.21 o                         
 -10  12  23       7698.37       9554.41      4313.26 o                         
  -7  12  23    1753958.12    1678826.62     21055.89 o                         
  -4  12  23     587656.12     643186.62     11383.20 o                         
  -1  12  23      80423.96     132647.66      5779.21 o                         
 -12  13  23     188233.20     208320.20      8892.28 o                         
  -9  13  23     383085.94     362267.50     11982.71 o                         
  -6  13  23    1020309.38     972954.44     14629.21 o                         
  -3  13  23       1452.48       7661.16      4441.82 o                         
 -11  14  23      62215.69      93828.05      6335.16 o                         
  -8  14  23     414820.00     450549.44     10230.62 o                         
  -5  14  23      43996.80      60047.78      4994.19 o                         
  -2  14  23     453438.78     508050.25     11643.07 o                         
 -13  15  23     300992.47     306717.62     19441.17 o                         
 -10  15  23      33974.89      35368.44      5536.47 o                         
  -7  15  23     622941.50     651435.38     11192.29 o                         
  -4  15  23      71996.92      81465.20      5774.14 o                         
  -1  15  23      41280.59      31057.59      5214.00 o                         
 -15  16  23      48421.70      58603.07      7081.29 o                         
 -12  16  23     713044.38     702505.50     15073.31 o                         
  -9  16  23     283938.78     257381.88      8951.14 o                         
  -6  16  23     678552.06     738790.50     12349.16 o                         
  -3  16  23     500182.06     471854.66     14646.52 o                         
 -14  17  23     416364.88     385795.81     12615.62 o                         
 -11  17  23     687591.00     667608.94     18805.24 o                         
  -8  17  23        756.58       8227.95      5403.34 o                         
  -5  17  23    2287485.25    2321579.25     24221.36 o                         
  -2  17  23    2468559.00    2437471.00     30821.72 o                         
 -16  18  23     504663.62     559574.25     14246.08 o                         
 -13  18  23    1218119.00    1273537.88     24946.43 o                         
 -10  18  23    1515949.75    1426265.50     22988.85 o                         
  -7  18  23     187538.42     217909.56     10412.39 o                         
  -4  18  23    3813505.75    3699565.00     37733.54 o                         
  -1  18  23     349479.75     340904.75     10109.10 o                         
 -18  19  23     175393.08     157901.95      6078.94 o                         
 -15  19  23    1182807.25    1127422.88     18041.92 o                         
 -12  19  23    2012259.62    1897859.25     28067.45 o                         
  -9  19  23    1179964.38    1264796.62     22102.66 o                         
  -6  19  23    1159657.50    1114174.75     17626.22 o                         
  -3  19  23     478838.38     497801.00     10878.85 o                         
 -17  20  23    1174714.00    1084609.12     12206.30 o                         
 -14  20  23    2656176.25    2667242.00     25209.99 o                         
 -11  20  23    1546882.75    1617940.00     24378.62 o                         
  -8  20  23      13535.54      20597.88      6542.06 o                         
  -5  20  23      67627.17     112848.78      6446.25 o                         
  -2  20  23      12370.13       8222.40      4983.57 o                         
 -19  21  23     285202.38     296414.56      7368.74 o                         
 -16  21  23    1760579.38    1920168.38     17061.94 o                         
 -13  21  23     471745.81     451060.34     10259.28 o                         
 -10  21  23      58544.36      37375.86      5581.51 o                         
  -7  21  23        374.74       1816.02      5372.42 o                         
  -4  21  23     389204.28     401715.84      9579.44 o                         
  -1  21  23      36008.49      37838.58      5359.45 o                         
 -21  22  23       9449.23      17155.07      4872.70 o                         
 -18  22  23     543231.88     471448.28      9552.62 o                         
 -15  22  23     347913.38     359160.19      8174.62 o                         
 -12  22  23     591312.75     544113.69     10315.17 o                         
  -9  22  23      13872.79       5753.13      5522.84 o                         
  -6  22  23      13260.47      13728.69      5293.67 o                         
  -3  22  23     245464.20     265118.53      8241.52 o                         
 -20  23  23      37040.20      45112.42      6164.54 o                         
 -17  23  23        429.89      -4865.56      4865.56 o                         
 -14  23  23     430771.06     407556.56      8822.53 o                         
 -11  23  23    1115978.25    1117261.62     14602.43 o                         
  -8  23  23      40313.09      53068.62      6163.61 o                         
  -5  23  23      16358.12       8756.19      5832.67 o                         
  -2  23  23      28750.07      38332.60      5952.24 o                         
 -22  24  23         16.30       1929.12      5137.69 o                         
 -19  24  23       1060.94       5331.42      5395.37 o                         
 -16  24  23     435907.53     421430.41     10044.21 o                         
 -13  24  23     939661.81     980107.19     14250.23 o                         
 -10  24  23     139413.12     168006.91      7741.19 o                         
  -7  24  23       6197.18       9367.82      6339.09 o                         
  -4  24  23     362633.97     367082.91      9858.07 o                         
  -1  24  23       5844.92       2224.03      5994.16 o                         
 -24  25  23       5167.24       3379.88      5527.97 o                         
 -21  25  23     217344.05     239520.97      7694.85 o                         
 -18  25  23     352228.75     322918.47      8617.29 o                         
 -15  25  23      87130.02      82351.66      6444.82 o                         
 -12  25  23     479136.50     487949.06      9893.08 o                         
  -9  25  23     177745.42     187486.58      8427.17 o                         
  -6  25  23     353300.19     346407.19      9970.44 o                         
  -3  25  23     158179.02     173997.22      7831.02 o                         
 -23  26  23        285.82      -5170.36      5170.36 o                         
 -20  26  23     223330.64     208421.86      7130.20 o                         
 -17  26  23     116353.91     134198.84      6695.28 o                         
 -14  26  23      42560.95      47461.56      6648.87 o                         
 -11  26  23       2430.78       8877.67      5741.02 o                         
  -8  26  23     342407.84     349425.47      9796.56 o                         
  -5  26  23    1095575.75    1083760.25     17034.57 o                         
  -2  26  23      19589.94      21126.73      6079.40 o                         
 -22  27  23     124697.29     125838.80      8696.34 o                         
 -19  27  23      82397.12      90806.91      6199.51 o                         
 -16  27  23      25893.53      21106.09      6250.18 o                         
 -13  27  23     267337.66     314082.03      8889.47 o                         
 -10  27  23      32800.11      12783.42      6448.10 o                         
  -7  27  23     655879.38     642414.31     14027.35 o                         
  -4  27  23     212910.33     198552.25      9242.58 o                         
 -21  28  23      72243.20      76678.88      6320.02 o                         
 -18  28  23      24657.61      18804.54      6456.47 o                         
 -15  28  23     273989.44     281050.53      8848.04 o                         
 -12  28  23     325420.12     307374.06      9655.70 o                         
  -9  28  23        537.08       2825.31      7436.36 o                         
 -17  29  23         18.81      -5500.51      5500.51 o                         
 -14  29  23     409528.91     373678.69      9051.64 o                         
  -1   2  24     288275.81     182297.81      7161.34 o                         
  -3   3  24    2033522.50    2739951.75     49521.43 o                         
   0   3  24    2082744.12    2522960.75     46581.25 o                         
  -2   4  24    1056653.25    1142412.00     16983.62 o                         
  -4   5  24     151516.02     256163.11      7927.03 o                         
  -1   5  24      82266.29     115199.60      5500.42 o                         
  -6   6  24     311257.09     574664.62     12676.89 o                         
  -3   6  24    2092422.00    1861632.38     21468.17 o                         
   0   6  24      20783.92      42993.22      5927.17 o                         
  -5   7  24     487475.97     529456.00      8302.18 o                         
  -2   7  24     164304.31     183385.16      5455.08 o                         
  -7   8  24      90014.05     111542.11      4517.39 o                         
  -4   8  24      79960.17      69109.90      3889.80 o                         
  -1   8  24      41019.63      36256.99      4242.69 o                         
  -9   9  24     186172.33     165577.52      7773.21 o                         
  -6   9  24    1165038.62    1040012.19     12478.80 o                         
  -3   9  24    2016855.12    1878524.88     18174.44 o                         
   0   9  24    3885091.25    3912105.25     48258.20 o                         
  -8  10  24     575311.50     526022.00      8900.88 o                         
  -5  10  24     298719.53     408732.16      8586.40 o                         
  -2  10  24    6019682.50    6411724.00     57892.54 o                         
 -10  11  24     246534.73     301595.09      7356.01 o                         
  -7  11  24    1082405.00    1059439.12     13920.42 o                         
  -4  11  24    5990185.50    5815956.50     54777.89 o                         
  -1  11  24    4398856.00    4173146.50     39583.83 o                         
 -12  12  24     293301.56     302693.00     14820.63 o                         
  -9  12  24        377.63       4016.61      5408.66 o                         
  -6  12  24    2465536.50    2369636.50     24639.71 o                         
  -3  12  24    1753288.12    1731240.75     21507.79 o                         
   0  12  24    1226484.50    1365678.75     24618.22 o                         
 -11  13  24     533748.19     546194.56     10877.39 o                         
  -8  13  24        281.15      12645.85      5474.40 o                         
  -5  13  24    3164385.00    3481363.25     34846.43 o                         
  -2  13  24     370972.84     315747.66      8342.79 o                         
 -13  14  24     352473.44     344848.16     10681.61 o                         
 -10  14  24      81668.58     105855.74      6410.46 o                         
  -7  14  24      81651.95      85102.88      6327.25 o                         
  -4  14  24      16185.55       7852.75      4637.10 o                         
  -1  14  24      77456.64      56597.46      6101.94 o                         
 -15  15  24     123337.54     112319.79     11040.65 o                         
 -12  15  24     880470.12     872851.06     16623.26 o                         
  -9  15  24      25324.66      30755.77      5496.28 o                         
  -6  15  24     913444.19     991177.94     14821.54 o                         
  -3  15  24    1093211.88    1245728.88     18931.94 o                         
   0  15  24    5316733.50    5415819.00     71114.40 o                         
 -14  16  24     121462.86     127149.10      9509.51 o                         
 -11  16  24      28826.66      34769.25      6028.83 o                         
  -8  16  24     509987.00     542038.81     12139.56 o                         
  -5  16  24     175255.33     208569.17      6974.61 o                         
  -2  16  24        230.24        168.15      5245.23 o                         
 -16  17  24    2430923.50    2356819.50     30202.69 o                         
 -13  17  24     814204.75     867789.38     22077.51 o                         
 -10  17  24      40747.52      40651.20      8738.57 o                         
  -7  17  24     822107.44     786274.12     13610.53 o                         
  -4  17  24      54563.70      57979.55      5938.07 o                         
  -1  17  24    2168675.25    2202067.00     28891.21 o                         
 -18  18  24      46374.61      53425.79      7139.71 o                         
 -15  18  24    2416031.50    2458408.00     30201.38 o                         
 -12  18  24     977115.56     890702.00     20004.60 o                         
  -9  18  24     335196.97     307412.47     10701.93 o                         
  -6  18  24    1121707.50    1092044.50     19878.68 o                         
  -3  18  24     121050.59     146326.58      9271.69 o                         
   0  18  24      12777.46      11573.02      7079.31 o                         
 -17  19  24     465565.81     476384.97      8690.33 o                         
 -14  19  24        718.58       7297.26      6614.20 o                         
 -11  19  24     152836.42     141412.31     11116.40 o                         
  -8  19  24    1043780.94     915593.00     21392.32 o                         
  -5  19  24      19928.24      34845.93      6510.66 o                         
  -2  19  24     102585.44     118274.38      6168.16 o                         
 -19  20  24     361680.97     369115.28      8246.19 o                         
 -16  20  24    2564603.75    2678067.75     21053.83 o                         
 -13  20  24      85333.24     100517.82      7157.64 o                         
 -10  20  24    2288304.75    2505582.75     33747.82 o                         
  -7  20  24       2123.32       -755.46      5656.39 o                         
  -4  20  24         32.50      -4253.14      4930.58 o                         
  -1  20  24     701775.88     731992.56     12483.85 o                         
 -21  21  24      13436.04      12124.69      7183.62 o                         
 -18  21  24      18526.67      11844.86      4773.05 o                         
 -15  21  24    2142420.75    2077965.75     19388.93 o                         
 -12  21  24        837.07       6595.69      5372.64 o                         
  -9  21  24       1008.12      -4901.60      4960.23 o                         
  -6  21  24     442939.53     431693.56      9762.48 o                         
  -3  21  24     330017.03     321767.34      8785.29 o                         
   0  21  24      10671.41       4048.01      7688.29 o                         
 -20  22  24     149835.20     126750.12      6742.25 o                         
 -17  22  24    2331270.50    2374914.75     20030.94 o                         
 -14  22  24     572554.12     535782.50      9951.02 o                         
 -11  22  24      38531.72      78020.04      6051.50 o                         
  -8  22  24     371054.38     364354.72      9232.90 o                         
  -5  22  24     775207.06     760358.12     14504.62 o                         
  -2  22  24     358447.81     398963.47     10191.75 o                         
 -22  23  24      11519.73      15819.83      5773.15 o                         
 -19  23  24       2323.56        289.77      5179.95 o                         
 -16  23  24     291198.94     311877.59      7346.37 o                         
 -13  23  24     178434.45     196966.50      7152.85 o                         
 -10  23  24     426063.75     463614.34      9892.67 o                         
  -7  23  24     105719.54     100587.86      7057.26 o                         
  -4  23  24     769917.62     753771.38     14412.28 o                         
  -1  23  24      89016.11     107643.41      6889.65 o                         
 -24  24  24       9882.53       5501.73      8672.93 o                         
 -21  24  24     144414.48     158960.17      6571.55 o                         
 -18  24  24      70571.95      84400.50      6341.19 o                         
 -15  24  24     119466.95     133932.20      6714.24 o                         
 -12  24  24     108925.30     126343.87      6632.16 o                         
  -9  24  24      24795.15      19719.38      7517.56 o                         
  -6  24  24     365149.81     382048.00      9876.61 o                         
  -3  24  24      80974.08      82352.34      6578.72 o                         
   0  24  24     686621.44     678986.94     17098.02 o                         
 -23  25  24       8882.18       1885.55      5667.30 o                         
 -20  25  24     113729.73     109758.75      6231.44 o                         
 -17  25  24      62490.77      53491.01      6120.87 o                         
 -14  25  24      33758.50      32080.13      5778.45 o                         
 -11  25  24     233367.98     214719.08      9036.66 o                         
  -8  25  24     324650.44     319174.62      9357.59 o                         
  -5  25  24     153826.41     162227.86      7889.29 o                         
  -2  25  24     456740.84     434867.66      9946.75 o                         
 -22  26  24      16002.10      12087.75      5239.31 o                         
 -19  26  24     121107.35     126513.74      6618.81 o                         
 -16  26  24     122516.91     116003.81      6541.22 o                         
 -13  26  24      53216.31      53192.54      6460.92 o                         
 -10  26  24       1621.01      -2465.06      6044.42 o                         
  -7  26  24      20978.91      32395.56      6380.68 o                         
  -4  26  24       8049.44       8649.35      6219.09 o                         
 -21  27  24     384403.75     363926.78      9479.42 o                         
 -18  27  24       7613.05       4192.39      7191.40 o                         
 -15  27  24     310463.81     309476.88      8722.54 o                         
 -12  27  24     166590.64     165793.52      7354.67 o                         
  -9  27  24       5486.08      -5435.30      5435.30 o                         
  -6  27  24     721511.31     720430.06     14188.38 o                         
 -20  28  24     152945.95     140117.64      6573.60 o                         
 -17  28  24      32025.92      26031.35      6484.45 o                         
 -14  28  24    1131917.12    1153975.50     16888.44 o                         
 -11  28  24     143448.84     142329.62      7756.30 o                         
  -8  28  24     265687.91     253895.31      8794.18 o                         
 -16  29  24     141925.08     131234.91      6704.18 o                         
 -13  29  24     852619.50     829217.12     13971.08 o                         
  -2   3  25     114587.12     907018.44     13548.76 o                         
  -1   4  25     900783.88    1093405.12     14929.57 o                         
  -3   5  25      27997.00      45804.30      3646.99 o                         
  -5   6  25       1719.44       9153.18      2994.60 o                         
  -2   6  25    1221964.12    1367146.50     15907.58 o                         
  -4   7  25        955.95       4194.81      2997.84 o                         
  -1   7  25      58960.75      66732.86      4516.77 o                         
  -6   8  25    1096666.62    1296293.50     15127.12 o                         
  -3   8  25     126343.14     186079.91      6533.62 o                         
  -8   9  25    1378119.88    1288747.50     14144.49 o                         
  -5   9  25     525401.00     473131.41      7795.23 o                         
  -2   9  25     107209.03     123194.50      4776.69 o                         
  -7  10  25    1609943.25    1487931.88     15958.21 o                         
  -4  10  25    1647827.50    1591789.00     17154.01 o                         
  -1  10  25    1330448.88    1384123.75     15155.32 o                         
  -9  11  25     288684.91     277711.25      6957.89 o                         
  -6  11  25      33534.91      28337.67      4932.25 o                         
  -3  11  25    1103774.38    1177520.38     15037.59 o                         
 -11  12  25     331666.72     419066.84      8925.24 o                         
  -8  12  25     833994.19     780224.62     13356.86 o                         
  -5  12  25       1213.67       9120.63      4043.39 o                         
  -2  12  25     981110.38     918712.44     12330.25 o                         
 -10  13  25       6473.56       4844.56      5055.92 o                         
  -7  13  25    1353833.62    1354646.12     19122.62 o                         
  -4  13  25        667.80       3710.04      4450.44 o                         
  -1  13  25      12906.11      12286.22      4829.50 o                         
 -12  14  25     533388.19     573060.69     12998.46 o                         
  -9  14  25      22669.23      41745.76      5755.63 o                         
  -6  14  25     667279.69     726531.56     12126.05 o                         
  -3  14  25     839392.62     779855.00     12953.95 o                         
 -14  15  25      91196.18      87909.02      7345.45 o                         
 -11  15  25     118875.57     123617.77      7096.81 o                         
  -8  15  25      92049.33      69540.32      5819.95 o                         
  -5  15  25      56451.24      77997.24      5581.57 o                         
  -2  15  25      23784.66      29501.26      5197.27 o                         
 -13  16  25     652199.56     668207.00     14999.04 o                         
 -10  16  25     456167.28     530396.12     12236.50 o                         
  -7  16  25     865992.62     922380.62     14840.45 o                         
  -4  16  25     860333.00     820107.56     12503.30 o                         
  -1  16  25     706086.75     619439.19     12992.65 o                         
 -15  17  25     451854.47     506669.16     20810.30 o                         
 -12  17  25    1102163.00    1066091.00     17587.93 o                         
  -9  17  25     463617.84     476010.50     12679.89 o                         
  -6  17  25    1625060.00    1542749.38     19267.28 o                         
  -3  17  25    4007449.25    3895311.00     39111.13 o                         
 -17  18  25     286931.03     281031.75      7718.43 o                         
 -14  18  25    1288568.12    1403851.25     31506.54 o                         
 -11  18  25    1631305.62    1500342.75     22736.44 o                         
  -8  18  25      20111.59       5426.55      6329.01 o                         
  -5  18  25    4080734.00    4105450.50     41102.90 o                         
  -2  18  25    1860879.12    1821238.88     24668.32 o                         
 -16  19  25     906705.31     819949.06     11962.22 o                         
 -13  19  25    2185237.00    2157609.75     28077.27 o                         
 -10  19  25    2020739.00    2110466.50     30222.27 o                         
  -7  19  25      76022.35      65941.30      9177.34 o                         
  -4  19  25    2056624.38    2090678.25     24457.91 o                         
  -1  19  25       5091.81      11850.55      4727.55 o                         
 -18  20  25     260369.14     240413.31      6685.60 o                         
 -15  20  25    1754696.38    1697290.12     16427.94 o                         
 -12  20  25    1558373.38    1599901.25     23523.83 o                         
  -9  20  25     454681.91     497327.25     12560.63 o                         
  -6  20  25     507110.75     615366.56     12408.35 o                         
  -3  20  25       2632.60       1340.80      4913.07 o                         
 -20  21  25      29591.65      33300.62      4948.83 o                         
 -17  21  25     806681.19     915165.81     11672.13 o                         
 -14  21  25    1012546.62    1023568.88     13422.18 o                         
 -11  21  25      17289.04       4420.05      5570.39 o                         
  -8  21  25       1636.92      10213.88      5411.05 o                         
  -5  21  25      40122.43      58998.96      5567.17 o                         
  -2  21  25     156647.52     182134.97      7195.76 o                         
 -19  22  25     211190.39     153801.98      6466.73 o                         
 -16  22  25     418793.44     402816.19      8523.23 o                         
 -13  22  25     268370.94     248838.97      7388.46 o                         
 -10  22  25     110258.78     118834.24      6516.63 o                         
  -7  22  25       6431.31      10358.10      5718.94 o                         
  -4  22  25      67968.88      51358.95      6298.24 o                         
  -1  22  25       4469.81      -1273.81      5604.76 o                         
 -21  23  25      14226.15      13866.10      5385.66 o                         
 -18  23  25      45181.92      43165.10      5714.06 o                         
 -15  23  25      90543.52      84492.80      5760.82 o                         
 -12  23  25    1201169.00    1167642.62     15346.72 o                         
  -9  23  25      26361.21      34858.27      6210.20 o                         
  -6  23  25      20165.53      28021.32      5755.12 o                         
  -3  23  25      26885.06      17746.82      6486.03 o                         
 -23  24  25      13515.79      16403.38      6096.49 o                         
 -20  24  25      61433.25      71036.77      6321.90 o                         
 -17  24  25     337763.66     319260.78      9088.49 o                         
 -14  24  25     218043.38     214175.05      7493.72 o                         
 -11  24  25     823793.38     898153.50     13216.28 o                         
  -8  24  25      18860.54      19186.68      6531.27 o                         
  -5  24  25      80973.35      74061.86      7261.45 o                         
  -2  24  25       6204.07      13159.33      6233.81 o                         
 -22  25  25       8305.70      10011.94      6066.97 o                         
 -19  25  25      25787.63      30865.62      5669.55 o                         
 -16  25  25     202166.20     199024.19      7576.54 o                         
 -13  25  25     102244.98     108065.76      6447.20 o                         
 -10  25  25      24420.57      25746.28      6675.38 o                         
  -7  25  25     272946.94     268498.56      9135.51 o                         
  -4  25  25     464208.50     487505.88     13638.32 o                         
  -1  25  25       5656.89        198.25      5285.27 o                         
 -24  26  25     100541.51      96660.30      5935.47 o                         
 -21  26  25     269249.34     245405.11      8637.51 o                         
 -18  26  25     168786.48     194915.31      7118.46 o                         
 -15  26  25       2210.43       6049.19      5515.05 o                         
 -12  26  25     120874.97     105842.31      6858.98 o                         
  -9  26  25     329798.03     335000.31      9257.85 o                         
  -6  26  25     982689.50     935131.88     14528.44 o                         
  -3  26  25     166282.39     166721.17      7056.19 o                         
 -20  27  25     138438.95     132885.59      6300.37 o                         
 -17  27  25       1777.31      -6690.09      6690.09 o                         
 -14  27  25     101362.52     151739.20      7218.90 o                         
 -11  27  25      10575.27      28093.91      7231.12 o                         
  -8  27  25     441626.78     450022.69     11745.37 o                         
  -5  27  25     714632.88     690219.62     13474.90 o                         
 -19  28  25      43708.04      40856.09      6259.13 o                         
 -16  28  25      10947.43      -3109.71      6002.64 o                         
 -13  28  25     291983.97     273052.34      8694.34 o                         
 -10  28  25      16014.96      14006.13      6621.70 o                         
 -15  29  25      51519.97      47088.88      6013.08 o                         
   0   1  26     294365.66     400329.34     15748.79 o                         
  -2   2  26    1685406.12    1082993.38     22981.10 o                         
  -1   3  26       4213.44      67460.86      4476.13 o                         
  -3   4  26    1322240.25    1335371.62     16998.30 o                         
   0   4  26    1731977.62    1882009.25     46402.69 o                         
  -5   5  26     680159.06     673188.88     13596.68 o                         
  -2   5  26    1096265.88     932196.25     13327.19 o                         
  -4   6  26     738312.81    1006339.88     13290.89 o                         
  -1   6  26      21912.01      31125.39      3557.19 o                         
  -6   7  26    1190454.00    1469696.25     15826.49 o                         
  -3   7  26      12220.75        958.39      3457.89 o                         
   0   7  26     945523.06    1028559.19     17830.60 o                         
  -8   8  26     355399.81     340633.16      9815.02 o                         
  -5   8  26     597782.69     422410.50      9036.98 o                         
  -2   8  26    1411297.88    1270203.38     15286.67 o                         
  -7   9  26    2516422.75    2456411.00     22855.08 o                         
  -4   9  26    1101172.88    1125235.62     12033.16 o                         
  -1   9  26     769715.38     962601.88     12305.31 o                         
  -9  10  26    1315053.62    1346791.62     15287.85 o                         
  -6  10  26    1579470.62    1610683.00     17929.04 o                         
  -3  10  26    4640917.50    4963840.00     43828.59 o                         
   0  10  26    8160041.00    7538812.50     88066.33 o                         
 -11  11  26     967463.44     907576.44     17690.72 o                         
  -8  11  26    1662609.25    1715803.62     18488.50 o                         
  -5  11  26    3906813.50    3865217.00     38177.13 o                         
  -2  11  26    2854813.25    2752539.25     27950.05 o                         
 -10  12  26      56685.59      49233.29      5100.28 o                         
  -7  12  26     630968.88     652807.50     12220.51 o                         
  -4  12  26    6761879.00    6784995.00     63486.71 o                         
  -1  12  26    1508236.50    1462192.38     16165.36 o                         
 -12  13  26      17475.46      17954.39      5297.96 o                         
  -9  13  26       4166.23       6362.89      5296.42 o                         
  -6  13  26    1415029.75    1415876.12     19661.69 o                         
  -3  13  26      69367.37      87816.51      5458.29 o                         
   0  13  26     163398.47     161907.80     10938.97 o                         
 -14  14  26     177112.14     176706.03     11829.82 o                         
 -11  14  26     823078.75     750859.12     13951.13 o                         
  -8  14  26     141117.52     102575.55      6302.55 o                         
  -5  14  26      31133.28      40460.89      5174.94 o                         
  -2  14  26     979901.56    1023984.06     15861.58 o                         
 -13  15  26     337832.50     391080.28     15359.95 o                         
 -10  15  26     181595.30     192794.02      8554.04 o                         
  -7  15  26    1065847.25     977348.50     14776.60 o                         
  -4  15  26     301742.44     269951.97      8453.51 o                         
  -1  15  26    1501639.75    1356676.75     17742.71 o                         
 -15  16  26     544544.44     551842.50     16814.03 o                         
 -12  16  26     866510.44     860449.56     15916.59 o                         
  -9  16  26      31456.85      32358.88      5778.15 o                         
  -6  16  26     961326.12     988110.88     14284.22 o                         
  -3  16  26    1837373.38    1879316.38     23049.90 o                         
   0  16  26    5039053.50    5041198.50     76249.52 o                         
 -17  17  26     720176.44     729406.19     21999.20 o                         
 -14  17  26     487799.12     504584.16     13773.18 o                         
 -11  17  26      95493.38      92680.71      7178.77 o                         
  -8  17  26     204884.33     196331.83      8421.02 o                         
  -5  17  26      27898.99       9576.30      6482.96 o                         
  -2  17  26     246415.62     288530.81      9421.43 o                         
 -16  18  26    3316146.25    3227532.00     33097.74 o                         
 -13  18  26    1027636.00     985406.62     19631.15 o                         
 -10  18  26     161932.77     127028.62      9213.01 o                         
  -7  18  26     702023.75     757835.38     15297.85 o                         
  -4  18  26       8625.29       6564.25      5903.15 o                         
  -1  18  26     195753.77     210075.52      9622.50 o                         
 -18  19  26      28756.64      29270.55      4903.93 o                         
 -15  19  26    1700577.62    1704140.50     19719.54 o                         
 -12  19  26     247971.91     252088.41     11327.30 o                         
  -9  19  26    1425337.50    1256193.00     30554.65 o                         
  -6  19  26     191567.23     218074.67      9299.75 o                         
  -3  19  26     205852.00     217158.64      7101.33 o                         
   0  19  26     649234.25     670093.81     15370.27 o                         
 -20  20  26      22047.43      29603.76      7063.17 o                         
 -17  20  26     456745.66     506920.28      8690.11 o                         
 -14  20  26     365687.25     420630.16      9385.28 o                         
 -11  20  26     926497.62    1049088.88     18769.62 o                         
  -8  20  26     276455.41     307801.75      9804.66 o                         
  -5  20  26     245578.28     294308.62      7629.52 o                         
  -2  20  26     185001.42     205433.22      7060.24 o                         
 -19  21  26     209405.38     214925.22      6541.14 o                         
 -16  21  26    2278462.50    2132337.25     19212.88 o                         
 -13  21  26     515540.75     617849.50     10745.40 o                         
 -10  21  26     406539.47     350679.19      8384.13 o                         
  -7  21  26     316760.59     286617.09      9308.23 o                         
  -4  21  26     617422.25     558496.38     10359.67 o                         
  -1  21  26     402374.06     389329.19      8964.28 o                         
 -21  22  26      21423.90      22943.76      5439.21 o                         
 -18  22  26     337965.75     390256.34      8132.60 o                         
 -15  22  26     865837.44     939165.62     12338.95 o                         
 -12  22  26       3796.09       6736.30      5414.11 o                         
  -9  22  26     979031.31     903479.56     14552.32 o                         
  -6  22  26     703078.62     692986.81     13469.60 o                         
  -3  22  26    1147714.38    1240634.62     16162.05 o                         
   0  22  26      14210.27      14948.26      8481.81 o                         
 -23  23  26      43176.84      31535.02     11380.59 o                         
 -20  23  26     185501.30     214247.39      7261.36 o                         
 -17  23  26     592330.12     540753.00      9492.33 o                         
 -14  23  26     307746.00     315742.56      7765.77 o                         
 -11  23  26      97070.45     111157.96      6380.02 o                         
  -8  23  26     190963.66     211363.58      8673.57 o                         
  -5  23  26     715064.56     624436.12     14902.73 o                         
  -2  23  26     213025.47     221771.47      8672.72 o                         
 -22  24  26       5945.50      -3197.79      5784.06 o                         
 -19  24  26      19560.53      13897.30      5471.22 o                         
 -16  24  26      52337.72      57322.60      6264.03 o                         
 -13  24  26         47.29       -351.33      5362.69 o                         
 -10  24  26       7862.06       6772.56      5823.29 o                         
  -7  24  26     429827.69     430791.28     10780.03 o                         
  -4  24  26      35221.08      45124.23      6751.56 o                         
  -1  24  26     264329.66     254892.28      8565.32 o                         
 -24  25  26     163892.17     160667.12      6956.79 o                         
 -21  25  26      10355.79      10279.45      5253.64 o                         
 -18  25  26      33966.63      35088.70      6616.29 o                         
 -15  25  26     297555.31     278276.34      8470.66 o                         
 -12  25  26     378718.25     307118.62      8193.61 o                         
  -9  25  26      48760.55      60409.52      6915.09 o                         
  -6  25  26      14642.22      20447.64      6787.51 o                         
  -3  25  26      14859.09      19119.98      6496.36 o                         
   0  25  26    2197372.50    2251329.25     30616.93 o                         
 -23  26  26     153865.44     145625.33      6927.97 o                         
 -20  26  26     132003.31     129979.23      6144.98 o                         
 -17  26  26      50731.15      45845.91      5818.33 o                         
 -14  26  26     109613.96     112320.78      7560.18 o                         
 -11  26  26      36100.07      42586.56      6245.19 o                         
  -8  26  26     132880.22     149388.59      7204.85 o                         
  -5  26  26     478537.69     473505.41     10890.50 o                         
  -2  26  26     809756.25     797704.62     13022.91 o                         
 -22  27  26     260473.72     246113.81      9864.55 o                         
 -19  27  26     399598.09     397085.59      9604.50 o                         
 -16  27  26      71838.77      53100.72      7392.09 o                         
 -13  27  26     612381.25     609692.44     12748.11 o                         
 -10  27  26      33258.61      32038.41      6526.10 o                         
  -7  27  26     485582.44     445388.03     10778.42 o                         
 -18  28  26      28380.06       5387.65      6013.69 o                         
 -15  28  26     695504.50     696593.06     12759.37 o                         
 -12  28  26     957658.62    1014954.62     15918.89 o                         
  -9  28  26       1857.65       1999.21      6163.17 o                         
 -14  29  26    1064987.75     974662.25     15959.53 o                         
  -1   2  27      59530.32      31025.35      4042.24 o                         
  -2   4  27     593627.62     779264.44     11192.26 o                         
  -4   5  27     211568.42     202546.45      6429.75 o                         
  -1   5  27    1845849.00    1728621.50     20138.24 o                         
  -3   6  27     145290.69     139535.44      5284.54 o                         
  -5   7  27     652597.06     826313.88     11392.61 o                         
  -2   7  27      51890.16      26223.19      3296.05 o                         
  -7   8  27    1791478.50    2040556.88     19527.15 o                         
  -4   8  27     721363.31     885923.88     11334.51 o                         
  -1   8  27      99502.81     145075.22      5424.16 o                         
  -6   9  27     434274.41     398120.62      7723.53 o                         
  -3   9  27    1011566.25     946636.38     10963.14 o                         
  -8  10  27    2231999.25    2600323.75     24424.14 o                         
  -5  10  27     973525.69     946526.56     14204.57 o                         
  -2  10  27    1290507.38    1278286.50     15029.14 o                         
 -10  11  27      29062.02      68926.12      5420.93 o                         
  -7  11  27    1068968.00     945500.75     13079.25 o                         
  -4  11  27     628492.62     613427.31     10618.40 o                         
  -1  11  27    1007792.19    1020789.44     14054.53 o                         
  -9  12  27       2550.99       3500.49      4502.54 o                         
  -6  12  27     174182.83     179121.22      6889.88 o                         
  -3  12  27     177170.12     123035.18      5985.73 o                         
 -11  13  27     760185.44     782979.19     13904.25 o                         
  -8  13  27     430119.69     331392.84     10835.46 o                         
  -5  13  27       5664.17       4174.75      4451.63 o                         
  -2  13  27      76626.64      81693.84      5511.10 o                         
 -13  14  27     465442.25     519756.50     13428.53 o                         
 -10  14  27      14646.93      32390.31      5310.81 o                         
  -7  14  27     762068.25     836808.50     13873.63 o                         
  -4  14  27     304624.97     309517.09      9313.53 o                         
  -1  14  27      37099.71      44671.49      5850.19 o                         
 -12  15  27     245403.72     261281.75      9918.43 o                         
  -9  15  27      62094.84      57868.11      5924.54 o                         
  -6  15  27     884858.69     895896.69     14961.20 o                         
  -3  15  27      50109.56      48007.94      5545.71 o                         
 -14  16  27     622732.88     643240.31     17234.58 o                         
 -11  16  27     543879.31     551788.69     13079.30 o                         
  -8  16  27     100300.66     124716.84      6742.21 o                         
  -5  16  27    1446964.88    1501401.25     17686.60 o                         
  -2  16  27    1187012.75    1101558.38     15889.50 o                         
 -16  17  27     352495.72     325512.00     11861.37 o                         
 -13  17  27    1319268.25    1332079.25     22947.07 o                         
 -10  17  27    1245703.75    1312918.62     19185.41 o                         
  -7  17  27     599953.00     582353.25     12631.97 o                         
  -4  17  27    5347936.50    5391398.50     49314.18 o                         
  -1  17  27     941333.88     942223.19     22178.31 o                         
 -15  18  27    1187231.75    1267679.62     19279.36 o                         
 -12  18  27    2230364.00    2231692.25     28445.27 o                         
  -9  18  27     497695.84     433435.16     12283.55 o                         
  -6  18  27    1503034.00    1493227.62     20311.47 o                         
  -3  18  27    4849082.00    4669998.50     43865.78 o                         
 -17  19  27     310419.81     308472.72      7064.49 o                         
 -14  19  27    1951245.00    1986600.75     25868.81 o                         
 -11  19  27    2262859.00    2259948.25     31851.40 o                         
  -8  19  27     168679.34     245813.14     11008.51 o                         
  -5  19  27    3476345.00    3493864.75     36126.78 o                         
  -2  19  27     284642.03     302848.81      7132.63 o                         
 -19  20  27      32667.86      26939.61      5025.91 o                         
 -16  20  27     600344.62     591042.88     11448.74 o                         
 -13  20  27    1509387.00    1568435.75     18473.26 o                         
 -10  20  27     724575.88     781913.12     16227.41 o                         
  -7  20  27      97172.00     108607.30      6575.77 o                         
  -4  20  27     300576.75     344881.81      8581.12 o                         
  -1  20  27      68149.78      72463.45      6004.82 o                         
 -18  21  27     293138.12     342482.59      7802.21 o                         
 -15  21  27     941451.81     933079.06     12521.18 o                         
 -12  21  27       4807.11       4553.37      5075.51 o                         
  -9  21  27      38849.11      20517.63      5345.86 o                         
  -6  21  27      57493.22      39787.29      5481.16 o                         
  -3  21  27     162978.91     189328.08      7587.17 o                         
 -20  22  27      50143.20      39125.98      5750.09 o                         
 -17  22  27     223363.86     205788.38      6725.43 o                         
 -14  22  27      18810.57       3981.88      5079.24 o                         
 -11  22  27     400841.28     356586.62     10224.38 o                         
  -8  22  27       7276.33       8832.15      5674.31 o                         
  -5  22  27       9341.88      21053.50      5362.14 o                         
  -2  22  27       3157.80       9521.08      6171.40 o                         
 -22  23  27       1555.20       6002.73      5624.37 o                         
 -19  23  27      68108.60      69484.19      6060.77 o                         
 -16  23  27       8394.84      15460.00      4981.76 o                         
 -13  23  27     604910.00     590982.94     12451.75 o                         
 -10  23  27     393763.69     412274.91      9705.60 o                         
  -7  23  27        808.86      -5402.99      5402.99 o                         
  -4  23  27      11593.21       2568.22      6462.77 o                         
  -1  23  27        307.02       6480.53      5975.84 o                         
 -21  24  27      19890.67      17715.29      5121.75 o                         
 -18  24  27      68610.52      50535.71      5927.55 o                         
 -15  24  27     112171.16     124154.13      6484.47 o                         
 -12  24  27     458387.75     468178.66      9443.81 o                         
  -9  24  27      77655.12      81628.02      6828.01 o                         
  -6  24  27      38479.55      36570.27      6405.41 o                         
  -3  24  27      37406.95      47081.00      6803.94 o                         
 -23  25  27      62128.11      65429.23      6058.86 o                         
 -20  25  27      39396.24      34819.33      5509.22 o                         
 -17  25  27     466951.03     445906.12     10748.77 o                         
 -14  25  27      25832.22      25334.60      5548.28 o                         
 -11  25  27     369399.94     355844.66      9187.32 o                         
  -8  25  27     248313.19     259831.53      8926.89 o                         
  -5  25  27     362862.56     389012.03      9467.41 o                         
  -2  25  27      58856.73      64570.39      6802.23 o                         
 -22  26  27       2428.41      -2843.83      5779.16 o                         
 -19  26  27      42989.12      59851.46      5892.40 o                         
 -16  26  27        805.27      -5426.27      5426.27 o                         
 -13  26  27      19870.57      22208.64      5482.69 o                         
 -10  26  27       2310.26       1947.31      5842.93 o                         
  -7  26  27     877558.94     841553.06     13377.31 o                         
  -4  26  27     457505.72     446048.97      9508.17 o                         
 -21  27  27      65561.47      76508.07      6296.02 o                         
 -18  27  27       8599.97      -1361.46      5410.31 o                         
 -15  27  27       1093.05       1658.77      6422.35 o                         
 -12  27  27     123833.30     136734.77      8226.86 o                         
  -9  27  27     315931.50     328635.69      8784.18 o                         
  -6  27  27     958411.06     951817.38     15850.61 o                         
 -20  28  27      10144.50      12934.56      6220.26 o                         
 -17  28  27      31752.30      35394.49      6356.09 o                         
 -14  28  27      83136.97      65914.53      6686.23 o                         
 -11  28  27      16874.08      16566.66      6420.73 o                         
  -8  28  27     166422.62     156690.66      7799.76 o                         
 -16  29  27      56397.93      32148.74     25329.31 o                         
 -13  29  27      73365.26     100182.25     17752.10 o                         
  -1   1  28     840204.19    1106918.00     26619.04 o                         
   0   2  28      41313.00      12558.17      6327.64 o                         
  -2   3  28    1012700.31     884531.00     22382.70 o                         
  -4   4  28     268192.31     256778.59      8391.20 o                         
  -1   4  28     116663.59     172556.80      7706.80 o                         
  -3   5  28    1994521.00    2256464.25     26624.46 o                         
   0   5  28     420101.78     550891.31     12928.69 o                         
  -5   6  28     477203.31     460199.31      7486.23 o                         
  -2   6  28      42997.16      38814.99      3674.06 o                         
  -7   7  28    2604987.75    2533416.00     35473.52 o                         
  -4   7  28     356020.00     343448.06      7201.82 o                         
  -1   7  28      25065.56      19564.42      3764.96 o                         
  -6   8  28    1361483.25    1366712.25     14586.15 o                         
  -3   8  28    2942894.00    2851569.25     28903.46 o                         
   0   8  28     171240.61     176035.22      8529.90 o                         
  -8   9  28    3595966.50    3972684.00     34734.73 o                         
  -5   9  28     627952.94     589872.25      9590.17 o                         
  -2   9  28     941585.50     957984.81     11713.24 o                         
 -10  10  28    1229369.00    1121423.62     19350.08 o                         
  -7  10  28    5304161.00    5185072.00     45439.67 o                         
  -4  10  28    5193623.50    5664597.50     49404.21 o                         
  -1  10  28    3055616.25    2951396.50     27176.46 o                         
  -9  11  28    1234861.75    1153858.50     13968.09 o                         
  -6  11  28    2474221.50    2234626.75     25675.03 o                         
  -3  11  28    4132586.00    4142971.50     37675.95 o                         
   0  11  28    3861338.00    3907106.50     46305.75 o                         
 -11  12  28       5522.94      26400.66      4628.12 o                         
  -8  12  28     391000.72     390818.97     11231.13 o                         
  -5  12  28    6401539.00    6297816.50     57709.99 o                         
  -2  12  28     622918.75     634360.56     10589.22 o                         
 -13  13  28     263575.59     267388.22     13288.16 o                         
 -10  13  28     368549.53     403721.84      9708.34 o                         
  -7  13  28      11898.70       8590.84      4785.79 o                         
  -4  13  28     577106.38     534516.00     10998.41 o                         
  -1  13  28      44173.23      44319.82      5369.17 o                         
 -12  14  28     799837.88     785868.88     15396.53 o                         
  -9  14  28      49170.41      64219.69      6212.96 o                         
  -6  14  28     328628.09     296490.88      8727.24 o                         
  -3  14  28     598199.00     558673.56     12062.31 o                         
   0  14  28    2783729.50    2679284.25     40072.02 o                         
 -14  15  28       4266.22       6946.00      6473.12 o                         
 -11  15  28     165653.83     164744.02      8123.06 o                         
  -8  15  28      48469.11      61576.09      5846.63 o                         
  -5  15  28     722771.75     712446.19     12471.90 o                         
  -2  15  28     819479.94     920486.06     14320.53 o                         
 -16  16  28     450813.12     451658.44     30357.94 o                         
 -13  16  28     316192.78     301149.12     10756.41 o                         
 -10  16  28     135929.05     168880.14      7784.35 o                         
  -7  16  28     896042.31     932840.12     13671.62 o                         
  -4  16  28    1820636.75    1883462.88     19939.53 o                         
  -1  16  28    2681828.00    2637542.50     28401.42 o                         
 -15  17  28    2888785.50    2812953.00     33588.50 o                         
 -12  17  28     946773.44    1041215.81     18260.43 o                         
  -9  17  28      67221.08      62563.60      5957.53 o                         
  -6  17  28     266783.38     266931.72      8795.62 o                         
  -3  17  28     433066.75     445199.19     12237.03 o                         
   0  17  28     724503.75     747480.94     20178.72 o                         
 -17  18  28     201770.52     165734.91      6475.78 o                         
 -14  18  28     293233.09     308821.78     10864.76 o                         
 -11  18  28     520540.50     483939.00     13291.45 o                         
  -8  18  28     376013.59     399017.25     13581.12 o                         
  -5  18  28      28811.75      31015.37      8112.17 o                         
  -2  18  28     454479.12     487834.50     10956.74 o                         
 -19  19  28      78264.41      60205.07      7103.38 o                         
 -16  19  28    2313965.50    2312969.25     20506.12 o                         
 -13  19  28     175042.28     187683.36      9656.62 o                         
 -10  19  28    1291717.50    1246831.88     33480.14 o                         
  -7  19  28     582878.06     563213.44     15754.48 o                         
  -4  19  28      17972.52      29277.30      5894.63 o                         
  -1  19  28     167456.27     179677.48      6322.78 o                         
 -18  20  28      39355.65      14732.82      4663.83 o                         
 -15  20  28    1005460.19    1071667.62     12754.30 o                         
 -12  20  28      48837.07      92448.13      7295.28 o                         
  -9  20  28     815809.44     868224.38     16307.64 o                         
  -6  20  28      63462.23      94553.80      6086.60 o                         
  -3  20  28      91654.17      99398.68      6127.41 o                         
   0  20  28     343289.44     311578.44     11300.97 o                         
 -20  21  28      25030.03      31846.94      4777.98 o                         
 -17  21  28     551523.19     475776.06      8548.88 o                         
 -14  21  28     902436.00    1024345.31     13402.06 o                         
 -11  21  28     573658.31     466616.88      9543.12 o                         
  -8  21  28     163462.14     174759.33      6537.89 o                         
  -5  21  28    1174345.50    1091464.50     13912.52 o                         
  -2  21  28     760348.94     819756.25     14416.28 o                         
 -22  22  28      16124.61      -1730.44      7769.50 o                         
 -19  22  28     161761.80     149702.52      6257.06 o                         
 -16  22  28    1119114.75    1128563.50     13178.57 o                         
 -13  22  28     118474.48     108549.70      6181.04 o                         
 -10  22  28     433992.03     352464.66      8500.94 o                         
  -7  22  28     597211.81     610894.06     11244.30 o                         
  -4  22  28    1209095.00    1187482.50     16395.95 o                         
  -1  22  28     281724.47     280343.06      9319.26 o                         
 -21  23  28      56320.82      68705.74      5528.57 o                         
 -18  23  28     119942.75     106638.73      6275.41 o                         
 -15  23  28     192670.44     184621.17      6495.00 o                         
 -12  23  28       3988.26       2460.54      4999.95 o                         
  -9  23  28     626445.75     625175.31     11706.47 o                         
  -6  23  28     516025.34     476694.59     10111.63 o                         
  -3  23  28     580993.94     576141.19     12127.81 o                         
   0  23  28     287073.88     315596.78     13166.23 o                         
 -23  24  28     317496.31     358388.50      9133.67 o                         
 -20  24  28     108457.48     104603.74      6349.42 o                         
 -17  24  28      36460.10      40504.23      5516.19 o                         
 -14  24  28     150858.41     130999.34      6911.25 o                         
 -11  24  28      10163.15      17164.66      5713.61 o                         
  -8  24  28     254976.53     257742.66      8928.92 o                         
  -5  24  28        201.80        -71.45      6174.37 o                         
  -2  24  28     132438.42     127344.84      7495.78 o                         
 -25  25  28     361904.78     343407.56     12083.67 o                         
 -22  25  28     176100.78     168993.09      7112.06 o                         
 -19  25  28       2140.39        674.41      5122.38 o                         
 -16  25  28     126254.68     126830.33      6654.64 o                         
 -13  25  28      39792.45      30253.28      5655.21 o                         
 -10  25  28     106968.91     107709.98      7350.79 o                         
  -7  25  28     184511.05     210341.62      8092.75 o                         
  -4  25  28     182372.28     206169.14      8765.70 o                         
  -1  25  28    1107695.75    1094569.00     16416.89 o                         
 -24  26  28     334055.03     325978.91      8491.86 o                         
 -21  26  28     160054.20     166442.30      7403.47 o                         
 -18  26  28     112567.12     119551.45      6447.42 o                         
 -15  26  28     332753.03     332511.16      9196.87 o                         
 -12  26  28       4039.63       6542.80      5811.61 o                         
  -9  26  28     145590.36     135289.95      7347.67 o                         
  -6  26  28     588461.88     566041.00     11991.27 o                         
  -3  26  28      31051.15      26226.76      6252.55 o                         
 -20  27  28     986688.12     938157.31     13226.54 o                         
 -17  27  28         37.34      -2758.87      6134.23 o                         
 -14  27  28     706645.75     685935.00     12933.98 o                         
 -11  27  28     272764.47     282518.34      8236.89 o                         
  -8  27  28      24258.63      23320.63      6022.73 o                         
  -5  27  28     254529.09     271266.56      9417.31 o                         
 -19  28  28     110801.69     110165.04      6539.51 o                         
 -16  28  28      81224.26      75889.98      6563.98 o                         
 -13  28  28    1857573.50    1912377.00     22015.24 o                         
 -10  28  28     207415.92     196595.27      7929.47 o                         
 -15  29  28     645014.38     554726.00     20108.99 o                         
  -1   3  29    1121658.12    1407610.25     18728.79 o                         
  -3   4  29      69267.84     122123.73      4701.05 o                         
  -2   5  29    1198210.62    1449551.62     18393.10 o                         
  -4   6  29      30091.00      12648.97      3358.87 o                         
  -1   6  29     148196.73     189401.17      6956.81 o                         
  -6   7  29    1124495.00    1249129.75     14586.20 o                         
  -3   7  29     873413.50     828617.19     11574.20 o                         
  -5   8  29       3737.04        797.78      3609.71 o                         
  -2   8  29     440456.75     560460.25      8398.41 o                         
  -7   9  29    3908513.75    4225624.00     36580.99 o                         
  -4   9  29    2205553.75    2195905.00     20603.17 o                         
  -1   9  29     470184.00     611532.62      9519.15 o                         
  -9  10  29    1048001.75    1092181.75     13810.95 o                         
  -6  10  29      82865.45      69675.57      4630.23 o                         
  -3  10  29     169937.89     113099.41      6986.01 o                         
  -8  11  29     760376.19     693880.56     10777.22 o                         
  -5  11  29    1151064.75    1094037.00     14359.82 o                         
  -2  11  29     526095.31     548322.75     10269.75 o                         
 -10  12  29     507283.09     454587.47     11054.50 o                         
  -7  12  29     715011.06     690056.81     14139.79 o                         
  -4  12  29     434800.81     511807.62     10250.94 o                         
  -1  12  29     153857.78     128674.85      5773.19 o                         
 -12  13  29     749301.69     801059.56     13272.26 o                         
  -9  13  29      32751.37      40181.77      6066.90 o                         
  -6  13  29      28605.30      21737.01      5104.27 o                         
  -3  13  29     477481.94     591874.44     10911.58 o                         
 -11  14  29      44305.61      52729.34      6047.09 o                         
  -8  14  29     323799.94     297134.53      8603.98 o                         
  -5  14  29      11897.58      13084.05      4771.86 o                         
  -2  14  29     227995.14     244831.20      8537.64 o                         
 -13  15  29     612398.88     635755.12     14418.30 o                         
 -10  15  29      22984.00      18867.70      5929.97 o                         
  -7  15  29     631044.88     688666.12     13243.81 o                         
  -4  15  29     114423.81     133610.42      6838.61 o                         
  -1  15  29      95015.66      77045.78      6224.30 o                         
 -15  16  29     376752.75     370308.62     15269.93 o                         
 -12  16  29     541600.88     556956.75     13208.01 o                         
  -9  16  29     269605.53     236807.14      8610.81 o                         
  -6  16  29    1237966.50    1258055.25     16726.66 o                         
  -3  16  29    2165013.00    2186579.25     23466.81 o                         
 -14  17  29    1386664.12    1342260.88     21662.85 o                         
 -11  17  29    1967939.62    1975109.88     24003.75 o                         
  -8  17  29      13852.29       7008.68      5257.57 o                         
  -5  17  29    4307155.00    4230788.00     40227.37 o                         
  -2  17  29    3024184.75    2947552.25     31561.54 o                         
 -16  18  29     708428.25     796590.38     14604.76 o                         
 -13  18  29    2786958.75    2835924.00     35468.88 o                         
 -10  18  29    1399096.00    1198097.75     19484.47 o                         
  -7  18  29      80142.44      98364.82      7300.63 o                         
  -4  18  29    7174417.50    7048973.50     70090.59 o                         
  -1  18  29     264468.84     259979.33      8325.87 o                         
 -18  19  29      41729.85      21379.85      4558.37 o                         
 -15  19  29     973586.12    1030884.69     13974.35 o                         
 -12  19  29    2422873.00    2500501.00     34047.71 o                         
  -9  19  29     542011.25     633003.06     22813.54 o                         
  -6  19  29    1519741.00    1502734.12     21721.37 o                         
  -3  19  29    2160403.75    2154981.00     19966.59 o                         
 -17  20  29     111784.25     101514.59      5264.05 o                         
 -14  20  29    1088108.25    1115373.00     12910.74 o                         
 -11  20  29     721727.38     763126.38     13899.97 o                         
  -8  20  29     127343.41     134733.80      6970.28 o                         
  -5  20  29    1554302.25    1596878.12     17242.80 o                         
  -2  20  29      83024.84      84148.80      5592.99 o                         
 -19  21  29      97095.69     117351.72      6189.88 o                         
 -16  21  29     279376.19     290227.06      7427.04 o                         
 -13  21  29      15018.65       4750.18      4987.43 o                         
 -10  21  29         28.26       -789.23      5069.40 o                         
  -7  21  29       7225.39       5876.10      5254.40 o                         
  -4  21  29      16694.64      18387.70      5532.40 o                         
  -1  21  29      17649.77      20396.22      5417.76 o                         
 -21  22  29        121.55       1493.13      5130.73 o                         
 -18  22  29     149060.11     127384.01      6145.75 o                         
 -15  22  29      10373.18       7878.82      5026.87 o                         
 -12  22  29     545453.19     482120.25      9912.12 o                         
  -9  22  29       9883.76      10097.45      5359.33 o                         
  -6  22  29       3138.23       4895.30      5237.44 o                         
  -3  22  29       8162.81      22582.61      6100.71 o                         
 -20  23  29      23508.52      18389.41      5271.67 o                         
 -17  23  29       1484.77       2095.73      4777.03 o                         
 -14  23  29     238519.59     244039.22      7140.21 o                         
 -11  23  29     592431.94     579803.19     13065.08 o                         
  -8  23  29        706.49       2712.41      5585.80 o                         
  -5  23  29      44413.86      40252.90      6608.12 o                         
  -2  23  29       2776.17      10391.36      6680.09 o                         
 -22  24  29      15259.03      21845.19      6156.53 o                         
 -19  24  29        553.89      -4965.81      4965.81 o                         
 -16  24  29     167609.61     162963.80      6258.12 o                         
 -13  24  29      19955.71      14702.74      6597.86 o                         
 -10  24  29     570435.88     567899.00     13229.96 o                         
  -7  24  29      86758.76      85005.06      7064.19 o                         
  -4  24  29       1107.86      -3473.11      5777.22 o                         
  -1  24  29       7996.10      10144.79      6269.12 o                         
 -24  25  29      54389.26      60177.55      6000.61 o                         
 -21  25  29      10336.45      -1551.69      5895.25 o                         
 -18  25  29     304889.03     279357.62      7575.50 o                         
 -15  25  29      29913.97      30347.75      5469.97 o                         
 -12  25  29     105559.91     109889.39      6523.10 o                         
  -9  25  29       6464.21       6896.52      6261.57 o                         
  -6  25  29     383901.41     351102.94     10154.29 o                         
  -3  25  29     149179.08     145777.47      7711.55 o                         
 -23  26  29     201751.25     189102.03      7379.67 o                         
 -20  26  29       1456.34      -5165.09      5165.09 o                         
 -17  26  29     105617.09     117227.25      7106.13 o                         
 -14  26  29      87838.26     105900.00      6257.93 o                         
 -11  26  29     235928.77     245373.83      8165.77 o                         
  -8  26  29     789610.75     792898.69     13392.68 o                         
  -5  26  29     566933.44     558579.81     12807.53 o                         
  -2  26  29      39564.93      65171.59      6284.29 o                         
 -22  27  29      32014.44      34131.92      6407.50 o                         
 -19  27  29      15235.87      13400.33      5256.57 o                         
 -16  27  29      63768.39      43073.39      6543.99 o                         
 -13  27  29      70041.04      78448.67      7192.50 o                         
 -10  27  29      79175.19      80525.12      6463.26 o                         
  -7  27  29     827978.12     809546.50     15375.75 o                         
 -18  28  29      34146.80      32458.01      6060.77 o                         
 -15  28  29      24418.27      36330.03      6322.82 o                         
 -12  28  29      21509.83      30025.05      6443.04 o                         
  -9  28  29      76539.58      56606.70      6968.83 o                         
   0   0  30     432231.00     228937.97     16561.47 o                         
  -1   2  30     570500.44     480989.59      9851.02 o                         
  -3   3  30    1513107.62    1463107.25     65202.48 o                         
   0   3  30     563009.25     767990.50     29528.99 o                         
  -2   4  30     381596.53     369003.03      7960.30 o                         
  -4   5  30      49298.83      74621.59      4266.24 o                         
  -1   5  30     810297.75     713594.12     10334.73 o                         
  -6   6  30     989148.81    1204478.62     20866.54 o                         
  -3   6  30     809815.19     836692.31     11782.22 o                         
   0   6  30    1533802.62    1336557.25     20941.87 o                         
  -5   7  30      22941.66      15901.14      3457.29 o                         
  -2   7  30     239681.20     228592.77      6122.26 o                         
  -7   8  30    4560135.50    4411949.00     37764.68 o                         
  -4   8  30     393651.22     471162.75      7866.85 o                         
  -1   8  30     139347.80     192571.62      5426.15 o                         
  -9   9  30    5419412.50    5504551.50     65432.48 o                         
  -6   9  30    2204341.50    2142453.50     21977.59 o                         
  -3   9  30    4819267.50    4367964.00     36270.03 o                         
   0   9  30     651692.50     699272.50     14567.97 o                         
  -8  10  30    7210766.50    7334360.00     60264.05 o                         
  -5  10  30    4121661.00    4461512.00     41278.56 o                         
  -2  10  30     532515.88     678247.44     10115.35 o                         
 -10  11  30      59969.55      73488.15      4993.53 o                         
  -7  11  30    2039939.50    1861227.00     20342.11 o                         
  -4  11  30    8053553.00    8020952.00     70828.74 o                         
  -1  11  30    2851959.00    2766043.75     26111.46 o                         
 -12  12  30     188539.50     177706.03      9573.58 o                         
  -9  12  30     212732.38     226013.36      8093.56 o                         
  -6  12  30    1086450.62    1099695.25     15360.34 o                         
  -3  12  30     992033.62     860631.12     13215.32 o                         
   0  12  30       6681.98       2669.30      6072.24 o                         
 -11  13  30     590739.12     630512.25     12341.10 o                         
  -8  13  30      13517.90      17573.30      5618.84 o                         
  -5  13  30     484058.69     537397.81     11328.63 o                         
  -2  13  30     135405.31     156410.69      6564.78 o                         
 -13  14  30       9461.40      20807.69      6037.54 o                         
 -10  14  30       1093.70       5981.11      5252.82 o                         
  -7  14  30     359075.03     282534.88      8601.83 o                         
  -4  14  30     142251.42     139011.39      7024.06 o                         
  -1  14  30     389158.72     408819.31     10101.57 o                         
 -15  15  30     165668.83     217752.31     14358.33 o                         
 -12  15  30    1475362.75    1477749.25     23767.94 o                         
  -9  15  30     132045.23     141473.50      7290.75 o                         
  -6  15  30    2081962.88    2213562.25     26196.20 o                         
  -3  15  30    3327607.50    3355783.50     36830.23 o                         
   0  15  30    4859432.50    4653562.00     63245.28 o                         
 -14  16  30     231257.45     215081.50      9421.37 o                         
 -11  16  30      55938.64      65528.14      7355.57 o                         
  -8  16  30     158491.83     177784.39      7045.51 o                         
  -5  16  30        625.60       3242.14      5047.03 o                         
  -2  16  30      81860.15      89056.64      6038.77 o                         
 -16  17  30     473647.62     463547.50     12615.87 o                         
 -13  17  30     193901.11     234012.00     12816.43 o                         
 -10  17  30     118266.88     125458.04      7054.89 o                         
  -7  17  30     363737.53     344800.94     11921.21 o                         
  -4  17  30    1124786.62    1197237.38     18460.28 o                         
  -1  17  30    1129944.75    1116407.00     18275.44 o                         
 -18  18  30     414288.19     444171.91     11578.00 o                         
 -15  18  30    3159230.75    3199686.00     36366.68 o                         
 -12  18  30     893218.19     838875.50     16789.88 o                         
  -9  18  30     622676.81     607218.19     13834.64 o                         
  -6  18  30     198783.23     184543.39      8464.44 o                         
  -3  18  30     127471.80     144057.19      7917.73 o                         
   0  18  30     153607.77     163065.84      8494.45 o                         
 -17  19  30     180239.20     189689.28      6093.65 o                         
 -14  19  30     110816.15     127732.95      7670.81 o                         
 -11  19  30    1346860.38    1383459.75     24082.64 o                         
  -8  19  30     668488.56     569101.19     16281.50 o                         
  -5  19  30       4017.31       1559.18      5629.45 o                         
  -2  19  30      31427.70      17900.66      4888.02 o                         
 -19  20  30      28718.86      19146.53      4803.68 o                         
 -16  20  30     878700.69     893693.31     11417.90 o                         
 -13  20  30      70654.65      61138.41      5779.28 o                         
 -10  20  30    1012706.25    1084376.00     18028.84 o                         
  -7  20  30      95745.03     104198.73      6182.56 o                         
  -4  20  30     441363.97     486025.38     10202.67 o                         
  -1  20  30     298646.69     305986.72      8627.65 o                         
 -21  21  30       5479.34      -6067.95      8275.15 o                         
 -18  21  30      74334.83      77943.39      5434.70 o                         
 -15  21  30     789881.12     790916.69     11353.95 o                         
 -12  21  30      71650.32      37121.48      5126.28 o                         
  -9  21  30      71491.39      87202.88      6056.07 o                         
  -6  21  30     755218.38     683448.19     11511.00 o                         
  -3  21  30     931721.38     888603.19     14163.98 o                         
   0  21  30     351298.69     383502.09     15870.09 o                         
 -20  22  30     307160.69     279918.19      7885.02 o                         
 -17  22  30     421399.47     474303.16     10336.17 o                         
 -14  22  30     282568.03     265304.12      7352.18 o                         
 -11  22  30       5067.52      14425.51      5578.81 o                         
  -8  22  30     660550.50     662325.19     12471.17 o                         
  -5  22  30    1038508.88    1069387.00     14225.63 o                         
  -2  22  30     817537.00     817723.38     14469.97 o                         
 -22  23  30     117107.41     110435.52      6533.50 o                         
 -19  23  30     192936.88     231729.64      7343.86 o                         
 -16  23  30     183955.03     162008.80      6235.93 o                         
 -13  23  30      26371.96      11191.27      5207.19 o                         
 -10  23  30     627485.50     636875.38     13087.24 o                         
  -7  23  30     625127.50     616303.88     11052.18 o                         
  -4  23  30     174851.88     160725.16      7686.76 o                         
  -1  23  30     526023.88     518550.00     11690.10 o                         
 -24  24  30     796261.94     837066.12     18609.00 o                         
 -21  24  30       1128.19      -5504.30      5504.30 o                         
 -18  24  30       3808.40       5684.85      4912.77 o                         
 -15  24  30     116578.00     115623.49      6042.06 o                         
 -12  24  30      55645.80      77306.34      6560.82 o                         
  -9  24  30      35337.75      29162.43      6015.51 o                         
  -6  24  30      12498.64       6877.37      5815.31 o                         
  -3  24  30       6915.57       1615.71      6423.78 o                         
   0  24  30    1093001.75    1074686.75     22163.56 o                         
 -23  25  30     738115.00     762917.06     12723.21 o                         
 -20  25  30       8404.89      10385.93      5220.02 o                         
 -17  25  30       8799.57      13743.56      5226.11 o                         
 -14  25  30     124951.02     114539.67      6320.77 o                         
 -11  25  30     266151.94     259511.89      8090.83 o                         
  -8  25  30     336141.69     326743.81      9053.15 o                         
  -5  25  30     624523.25     603085.06     13459.21 o                         
  -2  25  30     108141.48      94122.38      6780.40 o                         
 -22  26  30     267243.12     238781.55      7925.89 o                         
 -19  26  30     289294.75     303781.94      9295.42 o                         
 -16  26  30     119320.61      96936.19      6680.83 o                         
 -13  26  30      50050.18      60975.76      7604.08 o                         
 -10  26  30       3952.30       4620.02      6327.87 o                         
  -7  26  30      54913.44      74594.05      7007.82 o                         
  -4  26  30     206456.62     204235.11      8643.57 o                         
 -21  27  30     701819.94     665210.88     16608.38 o                         
 -18  27  30      37562.67      45844.63      6101.65 o                         
 -15  27  30     252476.33     217577.14      8145.80 o                         
 -12  27  30     750998.38     768004.94     16771.43 o                         
  -9  27  30     116708.98     112998.88      6545.61 o                         
  -6  27  30     788722.06     730835.75     15217.88 o                         
 -20  28  30     636956.50     587290.06     12012.81 o                         
 -17  28  30       6235.21       3065.63      7036.42 o                         
 -14  28  30    1364315.38    1362319.50     18005.71 o                         
 -11  28  30     921850.31     905729.38     14666.61 o                         
  -8  28  30     348182.41     355051.91      9663.57 o                         
  -2   3  31     929657.19     815787.06     13218.13 o                         
  -1   4  31    1194556.12    1312811.12     18290.19 o                         
  -3   5  31     412354.66     549354.94      9655.73 o                         
  -5   6  31     197806.61     184862.50      5341.44 o                         
  -2   6  31     858581.88     859124.62     11274.39 o                         
  -4   7  31     669989.44     766691.19     11655.68 o                         
  -1   7  31     791748.12     755845.69     10944.48 o                         
  -6   8  31    2931775.75    3022299.50     28056.96 o                         
  -3   8  31    4172539.75    4138032.00     36890.52 o                         
  -8   9  31    2616889.75    2916720.25     26454.75 o                         
  -5   9  31     627800.81     718394.38      9738.55 o                         
  -2   9  31      80210.13      79983.96      5238.35 o                         
  -7  10  31    2493948.50    2405138.75     23613.08 o                         
  -4  10  31    2493693.75    2526223.50     24602.87 o                         
  -1  10  31     181942.12     248472.80      6497.04 o                         
  -9  11  31     218526.83     228985.67      7098.79 o                         
  -6  11  31       2699.86       5008.44      4603.93 o                         
  -3  11  31     277566.38     288412.19      7326.81 o                         
 -11  12  31     440654.78     527071.62     10119.57 o                         
  -8  12  31     194656.25     215497.36      7553.31 o                         
  -5  12  31     756112.44     755474.00     13001.96 o                         
  -2  12  31      75351.65      70928.95      5027.57 o                         
 -10  13  31      11571.01      18466.69      5058.16 o                         
  -7  13  31     309088.03     276181.50     10796.62 o                         
  -4  13  31     654550.25     732956.81     16778.47 o                         
  -1  13  31      11472.02       1986.85      4558.54 o                         
 -12  14  31     398820.47     483898.34     11480.12 o                         
  -9  14  31     160081.20     198805.06      8591.12 o                         
  -6  14  31      69708.76      93899.16      5864.49 o                         
  -3  14  31      89155.23     115744.44      6309.25 o                         
 -14  15  31     453286.03     358788.00     18940.40 o                         
 -11  15  31      12820.46      18372.09      5845.94 o                         
  -8  15  31      79998.18      92884.91      6873.27 o                         
  -5  15  31     455432.31     457485.06     11160.42 o                         
  -2  15  31     184666.91     217175.55      7390.55 o                         
 -13  16  31     821973.00     790344.31     15592.50 o                         
 -10  16  31     608561.75     641329.31     12843.53 o                         
  -7  16  31     375702.69     415594.59     11254.82 o                         
  -4  16  31    3971811.50    4031346.00     36787.91 o                         
  -1  16  31     358207.38     338388.66      8899.07 o                         
 -15  17  31     870732.75     846184.25     18551.71 o                         
 -12  17  31    2453141.00    2436555.00     30063.48 o                         
  -9  17  31     542654.94     559105.00     11591.77 o                         
  -6  17  31    1149466.25    1107572.38     15458.18 o                         
  -3  17  31    6553357.00    6403602.50     59302.00 o                         
 -17  18  31     108324.48     124189.99      5911.48 o                         
 -14  18  31    2178517.50    2392903.00     36611.18 o                         
 -11  18  31    2396958.25    2157356.25     29147.14 o                         
  -8  18  31      86366.95      71565.99      7540.33 o                         
  -5  18  31    5440951.50    5314580.00     53245.48 o                         
  -2  18  31    1961294.62    1901102.50     22715.72 o                         
 -16  19  31     216340.12     206579.58      6086.97 o                         
 -13  19  31    2399333.50    2395450.50     28899.70 o                         
 -10  19  31     978715.38    1087380.00     28047.04 o                         
  -7  19  31      15346.38      23683.29      6825.39 o                         
  -4  19  31    4908498.50    4929080.50     40282.20 o                         
  -1  19  31       4254.84      -3397.48      4442.87 o                         
 -18  20  31      53113.44      48724.14      5299.85 o                         
 -15  20  31     276956.34     290221.88      7000.51 o                         
 -12  20  31     579277.69     641890.56     11531.22 o                         
  -9  20  31     272226.19     312545.50     10553.38 o                         
  -6  20  31    1001053.69    1035263.94     12717.04 o                         
  -3  20  31     208226.75     205782.94      6834.88 o                         
 -20  21  31      10095.15      10631.03      4903.79 o                         
 -17  21  31      81546.98      98225.91      5675.19 o                         
 -14  21  31       3990.46      -4416.60      4916.12 o                         
 -11  21  31     114083.58     152975.97      6719.89 o                         
  -8  21  31      47579.34      63188.17      5388.92 o                         
  -5  21  31     339876.91     297212.62      7886.80 o                         
  -2  21  31      36439.59      48242.72      6231.70 o                         
 -19  22  31      63999.74      68151.71      6794.94 o                         
 -16  22  31      12347.69      11911.71      4914.22 o                         
 -13  22  31     333508.62     300859.16      7891.06 o                         
 -10  22  31     191738.70     186080.44      6976.90 o                         
  -7  22  31      32316.85      22591.38      5683.77 o                         
  -4  22  31     112225.36     126816.90      7044.61 o                         
  -1  22  31        239.06      -4778.83      6352.85 o                         
 -21  23  31       4066.94       5760.19      5337.32 o                         
 -18  23  31      12962.99      11814.00      5248.12 o                         
 -15  23  31     166099.67     176367.64      6414.06 o                         
 -12  23  31     328225.72     297893.84      9071.94 o                         
  -9  23  31     156544.41     172112.45      7144.66 o                         
  -6  23  31       2153.97       4123.35      5877.36 o                         
  -3  23  31     121221.55     133677.47      7167.20 o                         
 -23  24  31      31721.75      35763.26      5869.62 o                         
 -20  24  31        347.68       2116.71      5155.76 o                         
 -17  24  31     106847.69     103793.45      5901.22 o                         
 -14  24  31       1822.94        697.57      5403.02 o                         
 -11  24  31     464599.25     454496.28     11145.33 o                         
  -8  24  31       1464.27      -4496.92      6205.28 o                         
  -5  24  31       9807.08       8696.49      5988.00 o                         
  -2  24  31      19273.52      19406.93      8516.16 o                         
 -22  25  31      87453.86     105864.77      6940.56 o                         
 -19  25  31      78061.34      59851.14      5508.97 o                         
 -16  25  31      26304.41      30013.45      5495.44 o                         
 -13  25  31      98114.10      95639.70      6218.59 o                         
 -10  25  31     595563.81     573751.94     11933.14 o                         
  -7  25  31     493645.75     491821.16     10001.90 o                         
  -4  25  31      85362.02     103141.60      7356.14 o                         
  -1  25  31      18443.59      33228.57      6306.62 o                         
 -21  26  31       5102.29       7289.22      5804.50 o                         
 -18  26  31     202997.92     224571.64      8007.54 o                         
 -15  26  31     290385.84     299055.19      8678.98 o                         
 -12  26  31     176458.94     146781.12      7737.13 o                         
  -9  26  31     176392.52     172784.20      7991.59 o                         
  -6  26  31     595303.31     568785.12     13114.56 o                         
  -3  26  31      89668.98      95438.02      8183.32 o                         
 -20  27  31      14488.61      15663.55      5315.11 o                         
 -17  27  31      23190.44      16441.94      5714.78 o                         
 -14  27  31      27629.70      25862.93      6884.12 o                         
 -11  27  31      11297.91      13851.07      5826.10 o                         
  -8  27  31     738759.88     755764.31     13447.66 o                         
  -5  27  31     249844.78     234860.36      7882.79 o                         
 -19  28  31        538.45      -4487.50      6329.63 o                         
 -16  28  31     282132.78     308968.06     11489.07 o                         
 -13  28  31        904.41       2746.97      6115.20 o                         
 -10  28  31     110430.79      98690.68      7518.24 o                         
   0   1  32     712952.75     536332.31     23298.88 o                         
  -2   2  32    1284777.62    1157491.62     34771.30 o                         
  -1   3  32      28743.06      25693.49      3847.12 o                         
  -3   4  32     318411.25     302384.78      7209.11 o                         
   0   4  32    1355256.88    1121285.50     21855.58 o                         
  -5   5  32      59017.62      82341.90      5368.67 o                         
  -2   5  32     287255.78     300045.47      7321.44 o                         
  -4   6  32     925550.44     905030.12     13370.95 o                         
  -1   6  32    2795172.00    2739640.00     28105.17 o                         
  -6   7  32     889332.81     966234.06     11732.86 o                         
  -3   7  32      46672.37      29361.48      3745.30 o                         
   0   7  32    4151180.00    4038108.50     49476.41 o                         
  -8   8  32    8754112.00    8358365.50     95785.80 o                         
  -5   8  32     131108.12      80837.62      4452.97 o                         
  -2   8  32     906268.50    1004279.75     11821.66 o                         
  -7   9  32    8255878.00    8184881.50     68885.26 o                         
  -4   9  32    4765584.50    4312360.00     36144.10 o                         
  -1   9  32        513.65       9107.25      3746.37 o                         
  -9  10  32    3422521.75    3535428.50     31627.77 o                         
  -6  10  32    4035189.25    4181534.75     37555.10 o                         
  -3  10  32    3242614.50    3318132.25     29791.90 o                         
   0  10  32    2130207.50    2183069.75     30534.30 o                         
 -11  11  32     385313.81     432383.88     12118.45 o                         
  -8  11  32    2937006.75    2997997.25     28626.08 o                         
  -5  11  32    5015462.00    5198527.50     47716.99 o                         
  -2  11  32     670098.56     745111.12     11372.95 o                         
 -10  12  32      55360.27      56351.31      5406.20 o                         
  -7  12  32       1283.45       8137.58      5112.54 o                         
  -4  12  32    1875701.12    1749709.50     21538.80 o                         
  -1  12  32      20905.93      35366.87      4751.27 o                         
 -12  13  32       5396.17       4888.13      4838.14 o                         
  -9  13  32        249.69       1659.36      4941.24 o                         
  -6  13  32        926.56       3169.00      4851.65 o                         
  -3  13  32      35062.78      29158.58      5105.07 o                         
   0  13  32    2082538.88    2431094.00     38050.77 o                         
 -14  14  32     581489.06     596402.44     20518.99 o                         
 -11  14  32     638774.25     624195.75     13205.72 o                         
  -8  14  32       7726.71       7251.27      4800.33 o                         
  -5  14  32    1290848.25    1376963.38     18639.08 o                         
  -2  14  32     158856.86     175015.19      7326.88 o                         
 -13  15  32     282886.06     297875.53     10473.24 o                         
 -10  15  32     149302.53     144165.16      8296.61 o                         
  -7  15  32     937897.06     914871.56     15322.40 o                         
  -4  15  32     275759.56     335098.38      8931.02 o                         
  -1  15  32    1081356.12    1011498.94     14671.80 o                         
 -15  16  32     417817.47     425938.94     19757.99 o                         
 -12  16  32     934967.31     864983.94     16352.09 o                         
  -9  16  32         43.40      -6523.29      6523.29 o                         
  -6  16  32    1029877.75    1086091.50     16023.85 o                         
  -3  16  32    2761250.50    2656766.00     28412.34 o                         
   0  16  32    2097164.00    2137278.25     35118.48 o                         
 -17  17  32     637209.06     650368.50     28858.82 o                         
 -14  17  32     663521.56     633443.19     20390.01 o                         
 -11  17  32     478115.81     515882.75     13315.13 o                         
  -8  17  32     524122.50     470779.97     12770.78 o                         
  -5  17  32     264927.00     297645.28      8856.17 o                         
  -2  17  32     281966.31     272523.09     12855.62 o                         
 -16  18  32     694647.44     695785.75     12328.86 o                         
 -13  18  32      51178.42      32852.33     10409.55 o                         
 -10  18  32    1663253.25    1760764.75     23540.08 o                         
  -7  18  32     344179.12     363165.75     10491.33 o                         
  -4  18  32      51197.33      65512.89      8849.18 o                         
  -1  18  32      25955.78      26247.10      4815.05 o                         
 -18  19  32     282244.59     280685.91      6789.19 o                         
 -15  19  32    1069946.25    1063496.12     13529.83 o                         
 -12  19  32     841721.69     865819.56     17573.48 o                         
  -9  19  32     635477.19     618653.50     16172.52 o                         
  -6  19  32     112283.52     109756.81      7454.52 o                         
  -3  19  32      34810.83      44832.98      5412.79 o                         
   0  19  32     178524.08     184422.66     11463.14 o                         
 -20  20  32       2640.23      -3979.03      6344.20 o                         
 -17  20  32      58028.61      63698.61      5058.75 o                         
 -14  20  32     236016.23     233921.12      6528.63 o                         
 -11  20  32     970128.50    1040105.94     13723.83 o                         
  -8  20  32     286675.22     275444.69      7925.12 o                         
  -5  20  32     723573.56     738553.19     11895.23 o                         
  -2  20  32     295398.81     316112.81      8001.63 o                         
 -19  21  32     395032.81     418194.00      8719.51 o                         
 -16  21  32     344142.53     317147.03      7593.31 o                         
 -13  21  32      48247.89      74228.61      5590.14 o                         
 -10  21  32        225.14       1068.44      5213.19 o                         
  -7  21  32     122722.63     119682.77      5965.71 o                         
  -4  21  32    1091249.25    1082344.88     15346.59 o                         
  -1  21  32     415155.53     418267.47     11843.13 o                         
 -21  22  32       1555.77      12076.74      5538.92 o                         
 -18  22  32      88421.14      52869.77      5082.60 o                         
 -15  22  32     270488.84     247916.27      7224.93 o                         
 -12  22  32     282588.12     361053.84      8622.29 o                         
  -9  22  32     708852.06     598135.69     10985.50 o                         
  -6  22  32    1199748.75    1321383.12     15533.73 o                         
  -3  22  32     550981.25     531865.31     11439.96 o                         
   0  22  32    1011052.44    1046707.19     24909.76 o                         
 -23  23  32     766862.69     737427.50     17819.55 o                         
 -20  23  32     468022.53     498420.31      9482.20 o                         
 -17  23  32     119990.34     100249.45      5630.38 o                         
 -14  23  32      10614.89       4281.63      4950.60 o                         
 -11  23  32      62733.87      95985.97      6441.00 o                         
  -8  23  32     593071.19     587082.56     10668.54 o                         
  -5  23  32       1540.79       6680.62      5911.72 o                         
  -2  23  32     387194.50     385979.75     12483.68 o                         
 -22  24  32     406813.34     398827.28      9159.03 o                         
 -19  24  32      40966.22      37477.39      5115.19 o                         
 -16  24  32      21767.50      17557.53      4950.23 o                         
 -13  24  32      67098.03      83087.96      6343.58 o                         
 -10  24  32       2805.28       3132.41      5640.09 o                         
  -7  24  32     212539.98     222289.17      7897.16 o                         
  -4  24  32     274679.50     275011.06      8983.48 o                         
  -1  24  32     610563.88     590503.19     13023.09 o                         
 -24  25  32     998773.94     978354.75     15951.60 o                         
 -21  25  32     164707.80     175871.28      7844.34 o                         
 -18  25  32       1072.03      -4437.66      4951.59 o                         
 -15  25  32     174100.94     171218.45      6507.50 o                         
 -12  25  32      79707.80      68552.28      5901.38 o                         
  -9  25  32      14116.90      20902.71      5801.28 o                         
  -6  25  32     317605.84     325813.03      8653.43 o                         
  -3  25  32     131595.22     162529.84      7131.30 o                         
 -23  26  32     500149.81     474452.69     13703.38 o                         
 -20  26  32     435403.66     429381.25      9300.86 o                         
 -17  26  32       2480.41       7052.55      5852.34 o                         
 -14  26  32     143853.14     126172.20      6591.81 o                         
 -11  26  32       1196.34      -5853.71      6179.01 o                         
  -8  26  32      76161.70      87150.18      7365.11 o                         
  -5  26  32     778364.31     722240.38     14903.84 o                         
 -22  27  32     167904.78     161442.47      6585.17 o                         
 -19  27  32     433453.97     407173.59      8513.15 o                         
 -16  27  32       5734.18       8214.97      6177.93 o                         
 -13  27  32     766647.56     774709.88     14512.37 o                         
 -10  27  32     461495.62     483791.12     10649.51 o                         
  -7  27  32     629632.38     610961.69     13327.20 o                         
 -18  28  32        650.63      -2717.10      5126.04 o                         
 -15  28  32     273510.44     281276.47      8717.86 o                         
 -12  28  32    1529943.38    1561195.50     19052.70 o                         
  -9  28  32       2382.81       4206.45      6230.15 o                         
  -1   2  33     595715.44     690073.81     12611.35 o                         
  -2   4  33    1878210.12    2339420.25     28981.01 o                         
  -4   5  33     131925.52     195286.97      6556.91 o                         
  -1   5  33     459886.06     670990.12      9556.44 o                         
  -3   6  33     862201.75     985144.56     13375.16 o                         
  -5   7  33     321810.94     338206.97      7381.07 o                         
  -2   7  33    5947344.00    5773718.00     54234.16 o                         
  -7   8  33    2880994.25    2900504.25     26910.96 o                         
  -4   8  33    4565172.50    4242544.00     37636.98 o                         
  -1   8  33     329781.25     315446.53      6537.37 o                         
  -6   9  33    1277520.88    1070495.12     13314.63 o                         
  -3   9  33    1558975.62    1549367.38     15580.07 o                         
  -8  10  33    3601216.50    4121197.00     36825.85 o                         
  -5  10  33    1776751.00    2123605.50     21294.29 o                         
  -2  10  33        818.37       -712.49      3694.72 o                         
 -10  11  33       5805.36       1109.07      4136.10 o                         
  -7  11  33     119732.37     125766.16      5664.34 o                         
  -4  11  33    1226455.25    1180293.50     15173.64 o                         
  -1  11  33      21426.19      24841.13      3999.84 o                         
  -9  12  33     168717.73     171308.48      7353.79 o                         
  -6  12  33      39860.81      33750.16      5241.69 o                         
  -3  12  33    1251635.25    1239679.50     17302.61 o                         
 -11  13  33     174908.94     235092.36      7777.91 o                         
  -8  13  33     268074.91     226036.48      8336.56 o                         
  -5  13  33     533028.12     590100.19     11751.31 o                         
  -2  13  33      76673.27      75960.51      5560.90 o                         
 -13  14  33     290630.00     369690.28     14049.24 o                         
 -10  14  33     173990.06     210212.66      8379.64 o                         
  -7  14  33     159052.69     185358.05      7541.47 o                         
  -4  14  33      29806.38      39071.33      5700.96 o                         
  -1  14  33        156.18       8282.32      4762.38 o                         
 -12  15  33     126722.61      98435.94      7071.57 o                         
  -9  15  33        276.87      11329.01      5305.79 o                         
  -6  15  33     161648.28     163309.41      7705.33 o                         
  -3  15  33    1725683.00    1687558.25     21365.05 o                         
 -14  16  33     659226.94     672328.62     16165.34 o                         
 -11  16  33     885683.50     871115.75     19517.71 o                         
  -8  16  33      60163.24      43265.47      5462.09 o                         
  -5  16  33    2587932.25    2532734.25     26719.19 o                         
  -2  16  33    1871717.00    1847423.88     22156.88 o                         
 -16  17  33      87448.19      95703.92      8116.07 o                         
 -13  17  33    2132584.75    2166995.00     33871.14 o                         
 -10  17  33    1271176.88    1365985.62     19232.75 o                         
  -7  17  33        688.33       1161.00      5690.03 o                         
  -4  17  33    8928681.00    8838810.00     79925.49 o                         
  -1  17  33     426335.06     444743.38     10976.51 o                         
 -15  18  33     918368.69     936568.69     15772.48 o                         
 -12  18  33    3179176.75    3033613.50     35669.71 o                         
  -9  18  33     527955.81     422254.75     14614.46 o                         
  -6  18  33    1179397.12    1154777.88     17855.34 o                         
  -3  18  33    5102480.50    5100567.50     46483.84 o                         
 -17  19  33       8263.49       2727.23      4465.46 o                         
 -14  19  33    1436038.88    1459001.62     17692.67 o                         
 -11  19  33    1335804.50    1434510.00     22254.24 o                         
  -8  19  33     293911.81     325065.00     11335.77 o                         
  -5  19  33    4437974.00    4485604.00     37991.04 o                         
  -2  19  33     258815.33     298643.09      7400.22 o                         
 -19  20  33      31767.20      30362.46      5118.88 o                         
 -16  20  33       9174.26      14740.92      4479.58 o                         
 -13  20  33     307236.31     337695.31      7702.70 o                         
 -10  20  33     127537.38     157988.39      6739.30 o                         
  -7  20  33      41801.31      56821.71      5130.77 o                         
  -4  20  33    1900997.25    2014211.38     18185.13 o                         
  -1  20  33      70134.06      99510.23      6652.71 o                         
 -18  21  33     106472.35     161413.09      5989.45 o                         
 -15  21  33      32932.64      20090.27      4875.32 o                         
 -12  21  33     129140.05     169605.95      6518.67 o                         
  -9  21  33      26556.35      21422.96      5037.17 o                         
  -6  21  33     104338.91      63255.75      5803.95 o                         
  -3  21  33      27149.84      33912.08      5789.41 o                         
 -20  22  33        504.25       1985.71      5012.87 o                         
 -17  22  33      22284.02      20641.46      4983.22 o                         
 -14  22  33     385443.34     351455.47      8084.23 o                         
 -11  22  33     622463.00     519268.25     11511.58 o                         
  -8  22  33      25157.16      20002.32      5305.35 o                         
  -5  22  33     102190.63     104180.33      6180.85 o                         
  -2  22  33      56980.40      62953.21      6967.84 o                         
 -22  23  33      31229.61      24510.00      5490.27 o                         
 -19  23  33       2843.49       4407.16      5035.25 o                         
 -16  23  33      81907.33     107160.44      5653.30 o                         
 -13  23  33     135538.64     150186.62      6540.01 o                         
 -10  23  33     461555.91     458649.34     10600.90 o                         
  -7  23  33      84035.74      61724.27      5639.50 o                         
  -4  23  33     353446.88     351476.97      9502.10 o                         
  -1  23  33       2320.86       1895.70      6501.93 o                         
 -21  24  33      49715.12      61493.14      5805.78 o                         
 -18  24  33      36707.48      37062.54      5097.54 o                         
 -15  24  33      23514.12      37410.15      5116.51 o                         
 -12  24  33      18048.45      15893.79      5901.14 o                         
  -9  24  33     356072.00     352989.56      8697.49 o                         
  -6  24  33      18790.25      25459.08      6068.00 o                         
  -3  24  33        953.14      -6073.36      6073.36 o                         
 -23  25  33     157597.27     160647.64      6741.19 o                         
 -20  25  33      37649.72      44814.96      6394.52 o                         
 -17  25  33     141708.12     139470.98      6673.76 o                         
 -14  25  33     459735.81     415295.78      9865.77 o                         
 -11  25  33     626327.88     648895.25     11215.87 o                         
  -8  25  33     169804.80     164685.75      7415.98 o                         
  -5  25  33      22572.18      16354.54      5929.47 o                         
  -2  25  33      43413.68      41275.19      7014.27 o                         
 -22  26  33     246513.69     258802.98      7949.90 o                         
 -19  26  33     115833.55     118849.96      6230.08 o                         
 -16  26  33     130865.55     146038.70      7496.31 o                         
 -13  26  33      30637.06      42903.17      6059.89 o                         
 -10  26  33      84441.20      76482.53      7080.94 o                         
  -7  26  33     734135.62     719202.94     13646.59 o                         
  -4  26  33      88671.84      77590.98      7065.84 o                         
 -21  27  33      89993.62      87109.00      6069.66 o                         
 -18  27  33      15263.37       6411.43      5091.59 o                         
 -15  27  33     389826.50     374656.72      9498.08 o                         
 -12  27  33      64902.49      65430.74      6400.31 o                         
  -9  27  33     547106.31     577620.88     11698.87 o                         
  -6  27  33     214735.53     227856.28      8233.30 o                         
 -17  28  33     381039.78     411850.56      9301.51 o                         
 -14  28  33     113763.18     141332.75      7269.47 o                         
 -11  28  33     140569.62     151311.73      7816.39 o                         
  -1   1  34    1378873.25    1527579.75     30429.26 o                         
   0   2  34     156327.55     123896.84      9983.61 o                         
  -2   3  34     443245.41     441960.91      8558.36 o                         
  -4   4  34      69903.97      94027.66      5634.01 o                         
  -1   4  34     347172.56     316898.59      7941.42 o                         
  -3   5  34      38431.23      49388.97      4607.83 o                         
   0   5  34   11012081.00   10243520.00    136991.61 o                         
  -5   6  34     111597.92      96264.99      4368.29 o                         
  -2   6  34     999414.81    1136290.12     16779.81 o                         
  -7   7  34    4793975.00    4357862.00     52700.71 o                         
  -4   7  34    1306056.75    1194883.12     14798.08 o                         
  -1   7  34    4343890.00    4546940.50     40177.02 o                         
  -6   8  34     300959.00     344134.47      7514.71 o                         
  -3   8  34    1834246.00    1885991.62     18397.63 o                         
   0   8  34     122026.32     148189.91      8284.83 o                         
  -8   9  34   11262782.00   11580252.00     91135.45 o                         
  -5   9  34    2566470.25    2552039.50     27821.55 o                         
  -2   9  34      71446.26     105110.37      4570.39 o                         
 -10  10  34       6548.05      19551.71     10184.71 o                         
  -7  10  34    6577849.50    6972191.50     57318.86 o                         
  -4  10  34    7864796.00    7661475.50     63104.03 o                         
  -1  10  34     216326.44     203746.69      6161.28 o                         
  -9  11  34    1046356.31    1084262.75     14541.15 o                         
  -6  11  34    1179345.12    1218188.88     16924.84 o                         
  -3  11  34     649694.88     699759.31     10578.82 o                         
   0  11  34     122971.87     115616.88      7596.30 o                         
 -11  12  34     370274.50     378315.59      9946.00 o                         
  -8  12  34      14458.06       8251.31      4632.35 o                         
  -5  12  34     921295.38     820599.19     13540.66 o                         
  -2  12  34      78635.16      78996.57      5469.71 o                         
 -13  13  34     457550.06     494450.19     16958.30 o                         
 -10  13  34     180194.19     229461.59      9277.09 o                         
  -7  13  34     572455.81     506151.84     11357.61 o                         
  -4  13  34      21613.18      27712.77      5244.86 o                         
  -1  13  34    1861885.38    1715783.88     19969.39 o                         
 -12  14  34     400585.53     361543.88     10020.71 o                         
  -9  14  34     105395.31     115314.17      7391.81 o                         
  -6  14  34    1061593.12    1089121.00     15970.68 o                         
  -3  14  34      92948.16      73747.01      6150.47 o                         
   0  14  34    2677276.25    2808084.75     40509.15 o                         
 -14  15  34     395763.69     348610.41     14278.02 o                         
 -11  15  34     194638.81     207361.34      8679.75 o                         
  -8  15  34      17380.90       9766.83      5263.70 o                         
  -5  15  34    1155887.75    1071045.88     15902.13 o                         
  -2  15  34     360829.78     330312.41      8797.73 o                         
 -16  16  34      36595.55      57239.07     11707.41 o                         
 -13  16  34     285105.12     306311.47     12194.61 o                         
 -10  16  34        566.53       5210.50      5768.33 o                         
  -7  16  34    1063765.12    1063779.12     16025.58 o                         
  -4  16  34    1391170.50    1426091.50     18395.78 o                         
  -1  16  34    1150944.50    1094227.00     15112.84 o                         
 -15  17  34     532679.06     598126.19     18679.26 o                         
 -12  17  34     452943.44     412956.53     15633.57 o                         
  -9  17  34    1094419.38    1068339.38     16479.01 o                         
  -6  17  34     115566.00     123137.38      7752.03 o                         
  -3  17  34     134710.78     130383.84      7251.48 o                         
   0  17  34      40228.78      36796.95      7993.92 o                         
 -17  18  34    1144393.50    1164680.12     13083.85 o                         
 -14  18  34     532924.06     563769.00     19068.20 o                         
 -11  18  34    2210099.50    2210799.50     32795.98 o                         
  -8  18  34     664955.75     679336.94     15171.39 o                         
  -5  18  34      80104.02      90947.12      7862.05 o                         
  -2  18  34     482368.44     463044.31      9054.47 o                         
 -19  19  34     308085.16     278865.25      9383.24 o                         
 -16  19  34     450115.41     463095.22      8376.68 o                         
 -13  19  34      22373.90      39785.73      6420.92 o                         
 -10  19  34    1514253.88    1526947.25     22558.34 o                         
  -7  19  34     406849.66     387081.09     11415.05 o                         
  -4  19  34     201520.95     204366.58      6808.00 o                         
  -1  19  34     138054.92     140960.77      6285.87 o                         
 -18  20  34     171480.14     157070.83      6042.58 o                         
 -15  20  34     231340.25     251024.22      6790.94 o                         
 -12  20  34     543004.69     579234.44      9426.68 o                         
  -9  20  34      68987.20      76295.13      5751.74 o                         
  -6  20  34      85678.93      98617.13      5539.01 o                         
  -3  20  34     363266.09     374080.69      8514.95 o                         
   0  20  34     174558.02     167404.67     14990.38 o                         
 -20  21  34     115940.91     142329.11      6453.54 o                         
 -17  21  34        635.01       9174.95      4803.20 o                         
 -14  21  34     129383.79     148352.02      6168.47 o                         
 -11  21  34     123322.45      72795.60      5688.32 o                         
  -8  21  34       1274.53       1629.54      4737.31 o                         
  -5  21  34    1621608.38    1567557.25     19622.73 o                         
  -2  21  34     413645.31     397737.12      9778.22 o                         
 -22  22  34     231885.28     224660.14     10112.28 o                         
 -19  22  34    1080336.00    1011784.50     13919.97 o                         
 -16  22  34     204305.84     202935.42      6533.77 o                         
 -13  22  34     418003.91     523223.28     10186.44 o                         
 -10  22  34     359040.41     290918.28      8144.88 o                         
  -7  22  34     930197.38    1087270.38     15019.74 o                         
  -4  22  34     121343.20     132285.14      6359.03 o                         
  -1  22  34     852713.31     861762.06     16057.28 o                         
 -21  23  34      13200.20      14519.48      5265.69 o                         
 -18  23  34      27450.44      30821.03      5212.96 o                         
 -15  23  34       6124.28       8859.16      4837.60 o                         
 -12  23  34     261588.11     201018.44      7596.15 o                         
  -9  23  34     310667.00     290759.34      8091.89 o                         
  -6  23  34     101170.18      85540.54      5943.62 o                         
  -3  23  34       7163.28       8976.42      7412.37 o                         
   0  23  34    1303983.75    1309666.88     27624.00 o                         
 -23  24  34    1258583.62    1257894.75     15854.07 o                         
 -20  24  34      51085.83      45460.23      5632.96 o                         
 -17  24  34       3611.83       5826.14      4955.54 o                         
 -14  24  34      66296.74      75444.73      5632.46 o                         
 -11  24  34      16377.98      23284.38      5619.26 o                         
  -8  24  34     312891.78     341525.41      8171.60 o                         
  -5  24  34     775367.56     756561.69     13094.82 o                         
  -2  24  34      35487.68      25446.78      6503.20 o                         
 -22  25  34     588562.62     558707.69     11082.87 o                         
 -19  25  34      34984.95      42836.74      5644.36 o                         
 -16  25  34       9154.28       7239.93      5533.31 o                         
 -13  25  34        718.70       1388.28      5756.45 o                         
 -10  25  34     114800.70     120174.52      6903.39 o                         
  -7  25  34       6603.36      15182.77      5391.09 o                         
  -4  25  34     831614.06     851862.62     16783.53 o                         
  -1  25  34     219362.50     220913.11     10877.86 o                         
 -21  26  34     403377.53     404241.06      9234.39 o                         
 -18  26  34       2873.50      -5421.96      5421.96 o                         
 -15  26  34      43386.50      31385.62      6343.96 o                         
 -12  26  34      21156.08      28338.70      6524.40 o                         
  -9  26  34     141785.22     129813.04      7570.52 o                         
  -6  26  34     776516.06     758303.69     16207.88 o                         
  -3  26  34     189051.67     190605.50      7669.65 o                         
 -20  27  34     793285.81     732416.69     12424.89 o                         
 -17  27  34      13807.85      18259.11      5265.49 o                         
 -14  27  34     167736.45     181207.89      9150.87 o                         
 -11  27  34     667604.69     669078.19     14436.17 o                         
  -8  27  34      94240.96     113290.86      7401.33 o                         
  -5  27  34     318486.22     309137.94     13547.64 o                         
 -19  28  34      67187.43      80269.78      6563.34 o                         
 -16  28  34        539.91        -10.29      5803.38 o                         
 -13  28  34    1132393.75    1141390.12     16230.23 o                         
 -10  28  34     481000.44     458031.03     11092.55 o                         
  -1   3  35    1400901.50    1372584.88     18634.77 o                         
  -3   4  35     667533.62     592689.50     10034.79 o                         
  -2   5  35     640951.69     496918.28      8266.04 o                         
  -4   6  35      22062.40      20560.93      3742.27 o                         
  -1   6  35    3676994.75    3791040.50     36747.18 o                         
  -6   7  35    1744883.25    1609032.25     16411.94 o                         
  -3   7  35    7938105.00    7671860.00     65883.43 o                         
  -5   8  35      33823.12      31464.69      3852.68 o                         
  -2   8  35    4505875.00    5183785.50     42213.32 o                         
  -7   9  35    4117657.00    4105724.25     34150.28 o                         
  -4   9  35    5387773.00    5212027.50     42470.54 o                         
  -1   9  35       3018.25      23128.57      3904.30 o                         
  -9  10  35    1458832.00    1655180.00     17338.81 o                         
  -6  10  35     113104.60     151652.92      7440.74 o                         
  -3  10  35     569354.94     735124.12     10806.05 o                         
  -8  11  35     625122.81     626522.12     13803.59 o                         
  -5  11  35     628404.94     545699.38     11624.16 o                         
  -2  11  35     175980.41     143596.23      6641.12 o                         
 -10  12  35     151312.48     147992.55      6197.74 o                         
  -7  12  35       6888.06       1618.03      4960.20 o                         
  -4  12  35    1350571.88    1264888.12     17454.46 o                         
  -1  12  35      64154.87      53671.60      5140.05 o                         
 -12  13  35       4486.98       7341.61      5066.53 o                         
  -9  13  35     391530.50     366870.94     10411.53 o                         
  -6  13  35     103785.27     129245.38      6991.09 o                         
  -3  13  35     502993.66     481370.91     11016.98 o                         
 -11  14  35       4149.48      16935.16      5316.34 o                         
  -8  14  35     152357.48     181690.69      8685.74 o                         
  -5  14  35      54294.60      92856.97      6648.67 o                         
  -2  14  35     326486.53     240157.66      7846.17 o                         
 -13  15  35     233306.45     290722.94     10174.64 o                         
 -10  15  35       1257.61       -135.13      6100.80 o                         
  -7  15  35      44668.95      24479.82      5792.57 o                         
  -4  15  35    2172182.25    2233006.25     24172.12 o                         
  -1  15  35     138318.80     162749.17      6718.33 o                         
 -15  16  35     131844.48     107942.17      8706.56 o                         
 -12  16  35     664702.12     678760.75     17600.05 o                         
  -9  16  35     400417.47     384976.88     10546.88 o                         
  -6  16  35      97734.19      94214.27      6377.09 o                         
  -3  16  35    6661297.50    6400446.50     56588.77 o                         
 -14  17  35    1194204.62    1148826.62     28713.46 o                         
 -11  17  35    2194530.50    2181849.75     26793.24 o                         
  -8  17  35     543661.56     532581.81     11437.48 o                         
  -5  17  35    4491545.00    4565262.00     42808.90 o                         
  -2  17  35    2005707.00    2109079.50     23307.27 o                         
 -16  18  35        366.48       5917.26      5156.99 o                         
 -13  18  35    2759012.25    2728527.50     40718.09 o                         
 -10  18  35     939661.62     817387.06     15078.83 o                         
  -7  18  35      45086.13      46030.16      6745.28 o                         
  -4  18  35    7690971.00    7646091.50     73494.13 o                         
  -1  18  35      85692.97     107348.99      5667.10 o                         
 -18  19  35         74.89       8975.71      4418.20 o                         
 -15  19  35     312110.44     309087.16      8265.34 o                         
 -12  19  35    1270475.62    1393687.75     18911.73 o                         
  -9  19  35     568158.12     617627.50     14873.86 o                         
  -6  19  35    1642366.88    1610911.12     19095.31 o                         
  -3  19  35    1892883.50    2005794.88     18887.43 o                         
 -17  20  35       3940.94       7133.27      4509.69 o                         
 -14  20  35      41977.07      39971.54      5125.46 o                         
 -11  20  35      38860.02      51502.53      5165.58 o                         
  -8  20  35     187249.09     190984.19      6422.35 o                         
  -5  20  35    1888351.12    1972286.62     17090.41 o                         
  -2  20  35       5453.85      20436.98      5788.56 o                         
 -19  21  35      93888.66     119290.79      5727.42 o                         
 -16  21  35      30323.45      18292.15      4936.75 o                         
 -13  21  35     272670.94     326030.59      7341.23 o                         
 -10  21  35      71362.09     103516.84      5842.45 o                         
  -7  21  35      23791.58      61530.98      5197.90 o                         
  -4  21  35     498099.66     445332.47      9911.50 o                         
  -1  21  35       1272.62      -5154.52      7156.45 o                         
 -21  22  35      25507.71      47421.57      5789.29 o                         
 -18  22  35      39977.34      35952.94      4963.69 o                         
 -15  22  35     523647.25     495845.44      8923.92 o                         
 -12  22  35     552825.75     432241.84      9574.07 o                         
  -9  22  35      47798.36      57930.69      5580.10 o                         
  -6  22  35      14008.58       8298.16      5160.47 o                         
  -3  22  35     284007.47     304812.94      8946.08 o                         
 -20  23  35      24994.16      17685.04      5559.15 o                         
 -17  23  35      17158.99      18449.88      4944.41 o                         
 -14  23  35     227349.03     284026.88      7125.74 o                         
 -11  23  35     487572.41     443299.66      9597.16 o                         
  -8  23  35       1148.36      -5052.65      5052.65 o                         
  -5  23  35     219787.47     203871.84      7570.01 o                         
  -2  23  35      12270.99      16023.56      6736.18 o                         
 -22  24  35     139817.20     151133.12      7518.33 o                         
 -19  24  35      22186.17      25446.16      4773.50 o                         
 -16  24  35     119660.22     126880.95      5721.70 o                         
 -13  24  35      77966.84      63942.93      5991.18 o                         
 -10  24  35     821194.19     839503.75     13110.63 o                         
  -7  24  35     132755.70     154135.11      7115.70 o                         
  -4  24  35     144787.31     153935.25      7283.29 o                         
  -1  24  35      10166.58       3915.61      6077.40 o                         
 -24  25  35      30608.61      19874.31      5840.09 o                         
 -21  25  35     168958.92     186598.72      7712.55 o                         
 -18  25  35     114194.48     118709.16      6389.53 o                         
 -15  25  35     327276.47     297869.28      8722.81 o                         
 -12  25  35      18685.73      19882.77      5965.33 o                         
  -9  25  35      88289.70      92557.68      7148.81 o                         
  -6  25  35      59133.62      61913.14      7360.04 o                         
  -3  25  35      25364.91      19935.08      7097.73 o                         
 -23  26  35     369697.59     345203.53      9793.69 o                         
 -20  26  35      85642.18      93599.19      6344.10 o                         
 -17  26  35       1409.44      -3854.56      5853.33 o                         
 -14  26  35     660362.88     742116.12     12714.00 o                         
 -11  26  35     387282.62     385517.00      9884.94 o                         
  -8  26  35     572471.69     561395.81     13761.52 o                         
  -5  26  35      22769.00      13273.20      6990.69 o                         
 -19  27  35      84821.21      81030.45      6117.44 o                         
 -16  27  35     595541.88     583067.94     10644.96 o                         
 -13  27  35       6735.61      17408.84      6695.68 o                         
 -10  27  35     218172.52     227962.92      7694.34 o                         
  -7  27  35     246220.22     251164.28      9157.52 o                         
 -18  28  35     117689.44     132772.28      7791.06 o                         
 -15  28  35     611799.69     611463.38     15942.60 o                         
 -12  28  35      97689.06     108892.50      6856.42 o                         
  -9  28  35     342627.84     308714.22     11031.40 o                         
   0   0  36    2037773.75    2417000.50     93523.59 o                         
  -1   2  36     705797.38     798412.00     13406.72 o                         
  -3   3  36      90194.10      78620.04      5754.39 o                         
   0   3  36     784985.88     735387.31     22217.05 o                         
  -2   4  36      37551.43      23540.97      4224.73 o                         
  -4   5  36     138081.09     139521.66      6169.96 o                         
  -1   5  36    5432967.00    5290305.50     49417.53 o                         
  -6   6  36       7237.85       5075.38      5383.75 o                         
  -3   6  36     225788.09     274657.12      6792.96 o                         
   0   6  36   22770390.00   23682862.00    263902.53 o                         
  -5   7  36    1306367.62    1431432.75     17088.36 o                         
  -2   7  36    2327841.00    2347031.00     22531.51 o                         
  -7   8  36    6838614.50    7054167.00     58858.24 o                         
  -4   8  36      93985.85     120823.58      4799.33 o                         
  -1   8  36     557899.69     563789.25      9870.86 o                         
  -9   9  36    5310271.50    5158692.50     61712.64 o                         
  -6   9  36    2690077.00    2870803.50     25841.12 o                         
  -3   9  36    2126306.00    2153741.75     20022.34 o                         
   0   9  36      87418.41     124442.37      7894.75 o                         
  -8  10  36    7237644.00    7370753.00     57951.49 o                         
  -5  10  36    6614960.50    6498350.00     55734.84 o                         
  -2  10  36       6756.75      14700.50      3923.91 o                         
 -10  11  36     468049.47     517618.31      9755.82 o                         
  -7  11  36     449535.41     462555.16      9414.51 o                         
  -4  11  36    1818768.62    1706080.50     18667.05 o                         
  -1  11  36         20.03       2919.90      3872.22 o                         
 -12  12  36      67646.16      75333.84      8407.54 o                         
  -9  12  36       7584.05      21156.25      4843.08 o                         
  -6  12  36      50683.54      53438.49      5505.45 o                         
  -3  12  36       3534.72       1858.90      4502.51 o                         
   0  12  36    3123614.25    3171810.25     44836.41 o                         
 -11  13  36     192015.06     213203.45      8395.36 o                         
  -8  13  36     361060.59     402243.88     10350.42 o                         
  -5  13  36     267763.34     245671.72     10892.62 o                         
  -2  13  36     196812.41     211839.50      7958.24 o                         
 -13  14  36     151330.09     150260.05      8311.22 o                         
 -10  14  36       1399.93       4023.09      5780.62 o                         
  -7  14  36     356956.94     402784.75     10563.52 o                         
  -4  14  36     200644.78     245384.00      9035.78 o                         
  -1  14  36    1890967.25    1860193.62     19562.83 o                         
 -15  15  36     824352.12     834877.94     29711.73 o                         
 -12  15  36     852744.25     885255.56     15556.95 o                         
  -9  15  36      83800.76      79353.14      7162.86 o                         
  -6  15  36    1310478.62    1298291.75     17715.66 o                         
  -3  15  36     438991.97     506360.94     12431.04 o                         
   0  15  36    1170842.50    1218971.12     23473.68 o                         
 -14  16  36      27900.08      25961.77      7704.35 o                         
 -11  16  36      80932.95      67097.46      8407.05 o                         
  -8  16  36     609878.38     580191.31     13739.29 o                         
  -5  16  36      60918.48      68945.52      6272.17 o                         
  -2  16  36       9814.18      13970.09      5236.89 o                         
 -16  17  36     717177.25     718226.94     14541.02 o                         
 -13  17  36        965.85      -3650.05      6647.94 o                         
 -10  17  36    1742706.38    1725094.88     22363.61 o                         
  -7  17  36     811428.31     778798.88     14245.81 o                         
  -4  17  36     639713.81     639650.25     13066.30 o                         
  -1  17  36     495316.06     500817.25     12988.69 o                         
 -18  18  36    3196369.25    3350540.25     41110.90 o                         
 -15  18  36     391887.47     381326.09     10006.52 o                         
 -12  18  36     634217.75     651268.25     17619.76 o                         
  -9  18  36    1779140.62    1806986.38     22628.63 o                         
  -6  18  36      13908.28      23544.09      5711.76 o                         
  -3  18  36     112325.30     147065.25      8504.39 o                         
   0  18  36     238203.44     222365.81      9433.79 o                         
 -17  19  36     230366.58     211077.12      6712.59 o                         
 -14  19  36     138240.33     139849.84      7254.87 o                         
 -11  19  36    2362752.50    2391433.25     28412.94 o                         
  -8  19  36     384824.97     376025.75     10475.16 o                         
  -5  19  36     351093.44     367849.59      8401.79 o                         
  -2  19  36       4567.46       8957.26      5177.43 o                         
 -19  20  36     364505.81     374249.88      9068.04 o                         
 -16  20  36      67480.26      85739.26      5235.04 o                         
 -13  20  36     117306.87     119879.86      5646.84 o                         
 -10  20  36      47960.09      59237.38      5179.85 o                         
  -7  20  36     174979.70     172873.23      6245.46 o                         
  -4  20  36    1174347.75    1204729.12     13610.90 o                         
  -1  20  36     266536.22     277128.06      8860.93 o                         
 -21  21  36      11857.64      19952.88      8015.68 o                         
 -18  21  36     481133.12     517396.88      8931.63 o                         
 -15  21  36     100383.91     113111.28      5635.06 o                         
 -12  21  36     525682.31     442131.16      8481.57 o                         
  -9  21  36      27927.77      33904.44      4953.45 o                         
  -6  21  36    1191832.75    1229275.75     14875.82 o                         
  -3  21  36     358219.78     366498.69      8992.95 o                         
   0  21  36     704936.06     714856.69     22291.12 o                         
 -20  22  36     750900.31     730226.12     12358.53 o                         
 -17  22  36       6121.76       7596.18      4858.68 o                         
 -14  22  36     121600.72     204351.31      6606.11 o                         
 -11  22  36       7357.13      12370.77      5290.78 o                         
  -8  22  36     202735.06     233573.62      8026.06 o                         
  -5  22  36     192783.42     204300.17      6831.59 o                         
  -2  22  36      91494.68     102377.36      8005.20 o                         
 -22  23  36     489854.22     482250.91      9402.40 o                         
 -19  23  36     672735.81     714517.75     10698.12 o                         
 -16  23  36      98746.28     113475.26      5807.96 o                         
 -13  23  36    1169605.88    1105353.38     13617.33 o                         
 -10  23  36     115728.91     113339.08      6386.98 o                         
  -7  23  36     734645.56     715231.88     13235.55 o                         
  -4  23  36     722854.88     715976.00     13109.38 o                         
  -1  23  36     840442.75     851060.06     15326.47 o                         
 -24  24  36    1413967.25    1408537.88     23057.86 o                         
 -21  24  36      30081.78      42503.72      6302.39 o                         
 -18  24  36        178.50      -1324.18      4598.05 o                         
 -15  24  36      34655.73      24820.05      4899.48 o                         
 -12  24  36      72158.49      61887.49      5957.99 o                         
  -9  24  36      43705.97      52672.22      5611.41 o                         
  -6  24  36     342282.28     346685.50      8441.14 o                         
  -3  24  36     438715.28     465744.06     10927.88 o                         
   0  24  36     411761.84     389913.97     16461.62 o                         
 -23  25  36     999747.00     945463.50     13943.51 o                         
 -20  25  36     162430.11     180768.44      7674.56 o                         
 -17  25  36      28369.10      21607.42      5568.85 o                         
 -14  25  36      11444.60       8579.20      5900.68 o                         
 -11  25  36      72586.03      59506.63      6448.26 o                         
  -8  25  36      60254.29      42161.98      6300.03 o                         
  -5  25  36    1211042.75    1189916.00     20172.38 o                         
  -2  25  36      44669.02      49424.68      8215.79 o                         
 -22  26  36     294363.19     276567.56      7815.33 o                         
 -19  26  36     161301.53     141676.52      7169.40 o                         
 -16  26  36      15569.54      24041.69      6075.54 o                         
 -13  26  36      27180.56      24412.63      5999.92 o                         
 -10  26  36      44110.36      49308.45      6733.23 o                         
  -7  26  36     323255.06     355694.00     11001.70 o                         
  -4  26  36     632627.94     627039.31     13286.91 o                         
 -21  27  36     440107.50     433755.19      8628.73 o                         
 -18  27  36        144.03      -2805.94      5298.28 o                         
 -15  27  36      21273.04      23674.48      6614.90 o                         
 -12  27  36     488235.38     515670.25     12095.14 o                         
  -9  27  36      55322.29      56053.32      6478.12 o                         
  -6  27  36     630857.56     585506.62     11930.17 o                         
 -17  28  36       6479.91      -2696.42      5419.81 o                         
 -14  28  36     208347.89     206287.50      8109.27 o                         
 -11  28  36    1182800.50    1148647.50     17458.60 o                         
  -2   3  37     829606.69     970698.44     13788.32 o                         
  -1   4  37     587085.31     641221.38     10382.54 o                         
  -3   5  37       8593.95       5268.85      4131.64 o                         
  -5   6  37     251667.11     220984.03      5956.48 o                         
  -2   6  37    8267697.50    8173670.00     78523.78 o                         
  -4   7  37    1033586.19     987573.75     12790.64 o                         
  -1   7  37    6669826.00    6750696.00     53699.39 o                         
  -6   8  37    1547681.38    1743974.38     16668.38 o                         
  -3   8  37   10669857.00   11521638.00     89328.40 o                         
  -8   9  37    1935977.12    2095833.50     20194.75 o                         
  -5   9  37    2049473.00    1901561.62     18014.21 o                         
  -2   9  37     738840.25     729135.75     10206.83 o                         
  -7  10  37     599135.56     539874.25     11701.87 o                         
  -4  10  37    1052687.25    1225656.88     14100.25 o                         
  -1  10  37       4196.16       5098.48      3902.83 o                         
  -9  11  37    1228948.00    1251645.50     15816.29 o                         
  -6  11  37     886939.38     815422.06     13440.73 o                         
  -3  11  37     498601.53     430434.50      8611.62 o                         
 -11  12  37     318128.19     356172.94     10807.04 o                         
  -8  12  37     115819.79     136975.06      7252.56 o                         
  -5  12  37     285476.62     218682.94      7518.28 o                         
  -2  12  37     300960.31     286929.81      8620.20 o                         
 -10  13  37     625102.88     549486.81     11542.18 o                         
  -7  13  37       1871.54       5339.97      4769.41 o                         
  -4  13  37     697214.44     675328.94     12869.82 o                         
  -1  13  37        206.48       2453.47      4804.31 o                         
 -12  14  37        561.29      -1688.66      5250.07 o                         
  -9  14  37     279927.72     350662.62     12697.13 o                         
  -6  14  37     204338.77     221039.38      8174.93 o                         
  -3  14  37     744857.12     673314.94     13517.11 o                         
 -14  15  37      33078.62      33006.61      7785.88 o                         
 -11  15  37      21239.29      35271.25      6541.03 o                         
  -8  15  37     347981.88     386753.84     12157.61 o                         
  -5  15  37     227786.48     236444.16      9732.60 o                         
  -2  15  37    2107641.25    2099162.50     22304.96 o                         
 -13  16  37     455309.12     469173.38     12161.45 o                         
 -10  16  37     549284.44     608133.75     12841.95 o                         
  -7  16  37     865804.44     773354.31     14018.12 o                         
  -4  16  37    6942063.00    7008143.00     59069.91 o                         
  -1  16  37     294430.47     277249.97      8565.94 o                         
 -15  17  37      22034.18      25830.17      7660.15 o                         
 -12  17  37    1899430.38    1928758.12     23917.70 o                         
  -9  17  37     802299.06     790758.56     14474.43 o                         
  -6  17  37     205120.00     195522.80      7987.59 o                         
  -3  17  37    6357919.00    6313385.50     58293.82 o                         
 -17  18  37     117983.77     135673.42      5638.15 o                         
 -14  18  37    1280537.50    1222079.38     17327.63 o                         
 -11  18  37    1243877.50    1153332.62     17562.71 o                         
  -8  18  37     921232.62     905793.50     17344.83 o                         
  -5  18  37    5281188.00    5008423.50     44572.20 o                         
  -2  18  37     600742.50     645573.88     12817.90 o                         
 -16  19  37      18631.23      27583.65      4652.47 o                         
 -13  19  37     890062.56     945997.75     13678.06 o                         
 -10  19  37     396825.56     430026.44     11584.12 o                         
  -7  19  37       7524.41      17921.80      5413.02 o                         
  -4  19  37    3723807.75    4001598.50     31186.22 o                         
  -1  19  37      37672.16      50822.05      5572.69 o                         
 -18  20  37      23436.03      26621.82      4798.08 o                         
 -15  20  37       7260.50      11446.39      4725.89 o                         
 -12  20  37        450.86       4140.63      4581.48 o                         
  -9  20  37     241755.67     273369.31      6938.33 o                         
  -6  20  37     593552.69     584524.12     10364.52 o                         
  -3  20  37     422071.09     391713.41      8497.42 o                         
 -20  21  37       3113.10       7852.31      5781.94 o                         
 -17  21  37       9971.82      14717.98      4891.75 o                         
 -14  21  37     772896.38     859568.00     13169.78 o                         
 -11  21  37     333715.56     358736.09      9506.43 o                         
  -8  21  37      54207.14      84637.98      5147.70 o                         
  -5  21  37     270238.62     220634.09      8571.06 o                         
  -2  21  37      35162.02      38007.32      5729.40 o                         
 -19  22  37      10436.79      12877.11      5253.66 o                         
 -16  22  37     267279.94     232665.12      6727.71 o                         
 -13  22  37     582239.50     479655.97      9009.94 o                         
 -10  22  37     369889.00     341861.22      8204.51 o                         
  -7  22  37     133141.00      96890.00      5990.10 o                         
  -4  22  37     563421.69     576247.00     10685.11 o                         
  -1  22  37       4504.25       1332.76      7366.88 o                         
 -21  23  37     106524.48     106566.07      6002.55 o                         
 -18  23  37       1218.28        704.20      4586.32 o                         
 -15  23  37     489465.78     516479.78      8854.15 o                         
 -12  23  37     246023.47     282717.53      7682.79 o                         
  -9  23  37     230510.30     237073.72      7123.95 o                         
  -6  23  37       7646.75       9556.01      5129.78 o                         
  -3  23  37     242242.89     218049.80      8710.71 o                         
 -23  24  37      67189.84      64200.47      6635.54 o                         
 -20  24  37      50787.59      59930.95      5883.83 o                         
 -17  24  37     125819.81     126685.47      6059.47 o                         
 -14  24  37      85990.99      80741.65      6086.53 o                         
 -11  24  37     432859.19     411748.16      9920.71 o                         
  -8  24  37      12520.45      19562.47      5392.93 o                         
  -5  24  37     234406.48     241803.14      7975.60 o                         
  -2  24  37       6225.22      16263.26      7292.90 o                         
 -22  25  37     389664.91     374737.31      8882.45 o                         
 -19  25  37      64906.91      60021.60      6343.52 o                         
 -16  25  37      25025.83      31015.68      5176.98 o                         
 -13  25  37     329228.09     314595.28      8744.09 o                         
 -10  25  37     657851.00     633844.50     12046.56 o                         
  -7  25  37     150523.11     163667.47      7305.12 o                         
  -4  25  37      15419.10      13694.88      8468.93 o                         
  -1  25  37       1904.71      11228.38      6576.66 o                         
 -21  26  37     293801.06     299417.34      7754.22 o                         
 -18  26  37      84016.44      95078.26      6095.53 o                         
 -15  26  37    1222276.62    1285164.50     16823.08 o                         
 -12  26  37      77917.45      78088.38      6277.21 o                         
  -9  26  37     147388.84     136938.34      7361.78 o                         
  -6  26  37      18769.42      20786.37      7104.16 o                         
  -3  26  37      12329.26      11370.55      4460.01 o                         
 -20  27  37     122493.63     107171.18      6102.20 o                         
 -17  27  37     216717.39     214277.25      6969.10 o                         
 -14  27  37     531520.50     522332.69     11447.55 o                         
 -11  27  37      22907.50      18001.97      5940.94 o                         
  -8  27  37     473486.53     473773.31     11056.49 o                         
 -16  28  37    1046499.62    1043091.88     15875.73 o                         
 -13  28  37     171871.30     167633.12      7522.22 o                         
 -10  28  37     633025.06     608941.44     12605.30 o                         
   0   1  38    1276741.62    1416526.25     28726.64 o                         
  -2   2  38     645626.88     888186.50     18279.16 o                         
  -1   3  38      85241.73      50613.67      4784.67 o                         
  -3   4  38     250714.69     248780.62      7257.78 o                         
   0   4  38    4726524.00    4636899.50     64555.34 o                         
  -5   5  38     303043.84     305467.62     10968.28 o                         
  -2   5  38     269882.53     346870.25      7380.94 o                         
  -4   6  38     731148.38     865017.56     11772.07 o                         
  -1   6  38   22350248.00   23280028.00    189449.09 o                         
  -6   7  38      63775.25      31928.56      3465.53 o                         
  -3   7  38     974508.25     931899.25     11000.12 o                         
   0   7  38    4858490.00    4824507.00     54539.71 o                         
  -8   8  38   10587216.00   10495032.00    118802.15 o                         
  -5   8  38       2475.16       8188.38      3488.73 o                         
  -2   8  38    1243584.00    1143147.88     14907.94 o                         
  -7   9  38    7070488.50    7144419.50     57875.93 o                         
  -4   9  38    3695399.75    3571020.25     30469.82 o                         
  -1   9  38      60252.34      50448.54      4467.59 o                         
  -9  10  38    1153706.88    1149981.38     13671.71 o                         
  -6  10  38    3319914.50    3244584.25     29120.20 o                         
  -3  10  38     299295.00     388879.41      7955.71 o
[truncated: 627,589 more chars]
